# Supplementary material for: Temporal stability of the rumen microbiota in beef cattle, and response to diet and supplements
Source: Anim Microbiome. 2019 Nov 19;1:16. doi: 10.1186/s42523-019-0018-y (PMC7807515; doi:10.1186/s42523-019-0018-y)
Supplement: Supplementary file 1 — Additional file 1. Table of operational taxonomic units with animal metadata and taxonomic classification. [file 42523_2019_18_MOESM1_ESM.xlsx]

## Sheet: Shared File with MetaData
Animal	Timepoint	Year	Breed	Diet	Basal Diet	Supplement	numOtus	Otu00001	Otu00002	Otu00003	Otu00004	Otu00005	Otu00006	Otu00007	Otu00008	Otu00009	Otu00010	Otu00011	Otu00012	Otu00013	Otu00014	Otu00015	Otu00016	Otu00017	Otu00018	Otu00019	Otu00020	Otu00021	Otu00022	Otu00023	Otu00024	Otu00025	Otu00026	Otu00027	Otu00028	Otu00029	Otu00030	Otu00031	Otu00032	Otu00033	Otu00034	Otu00035	Otu00036	Otu00037	Otu00038	Otu00039	Otu00040	Otu00041	Otu00042
1	1	2013	Luing	Forage/Nitrate	Forage	PreTreatment	12361	4	1119	746	18	285	270	394	587	253	67	242	299	893	358	4	625	0	76	0	213	105	213	519	0	104	0	352	0	3	0	59	10	63	5	7	105	0	51	0	0	78	8
2	1	2013	Luing	Forage/Nitrate	Forage	PreTreatment	12361	16	1228	750	93	309	351	232	320	284	38	86	363	2189	610	0	191	0	193	0	182	373	90	74	0	99	0	543	1	95	0	26	94	78	49	28	103	0	33	0	0	70	70
3	1	2013	CHx	Forage/Nitrate	Forage	PreTreatment	12361	7	1304	550	0	376	215	222	374	280	18	43	177	36	359	1	496	0	1	0	100	112	138	266	0	104	0	1021	4	28	0	140	18	260	267	8	113	0	41	0	0	176	22
4	1	2013	CHx	Forage/Nitrate	Forage	PreTreatment	12361	51	1134	391	28	426	569	460	761	215	126	1083	235	26	500	5	265	0	278	0	483	121	137	113	0	136	4	263	35	42	0	13	48	165	36	68	65	0	15	0	0	55	60
5	1	2013	Luing	Concentrate/Nitrate	Concentrate	PreTreatment	12361	194	5022	168	668	1	5	395	6	6	4	1	1	1	424	33	6	269	0	1564	314	82	10	1	0	5	170	2	2	0	17	0	292	323	2692	2	0	1	0	2	8	29	928
6	1	2013	CHx	Concentrate/Nitrate	Concentrate	PreTreatment	12361	0	2069	1177	161	1342	559	71	1327	251	120	47	125	729	105	2	578	0	375	0	115	168	148	61	1	673	6	8	0	139	7	700	145	646	58	57	38	0	12	1	0	63	152
7	1	2013	CHx	Concentrate/Nitrate	Concentrate	PreTreatment	12361	30	2005	269	321	2	6	9	49	3	2856	5	70	1	86	12	1	759	1328	17	1639	101	69	4	2	113	102	199	57	1	89	1	392	534	163	23	0	0	0	1	1	1004	7
8	1	2013	Luing	Concentrate/Nitrate	Concentrate	PreTreatment	12361	39	2886	360	486	853	3	848	133	98	339	22	54	1	13	6	9	578	536	228	739	176	171	12	1	231	274	43	20	262	583	1	2	82	251	125	0	2	1	51	137	229	654
9	1	2013	Luing	Forage/Control	Forage	Control	12361	5	640	334	3	1366	360	738	527	458	335	67	355	1167	101	3	105	0	111	0	25	234	173	180	0	134	1	396	0	1008	0	4	8	75	12	0	200	1	379	0	0	48	4
10	1	2013	CHx	Forage/Control	Forage	Control	12361	33	2131	383	5	1416	372	270	623	197	472	179	119	143	344	2	237	0	159	1	303	203	98	37	1	129	2	585	1	259	0	250	72	167	58	1	66	0	187	0	0	146	7
11	1	2013	CHx	Concentrate/Control	Concentrate	Control	12361	1917	553	248	910	0	47	230	14	11	1	0	1	1	0	99	0	436	710	133	1140	23	50	4	0	76	439	0	56	0	1713	0	53	28	30	84	0	19	0	818	20	0	31
12	1	2013	CHx	Concentrate/Control	Concentrate	Control	12361	75	81	985	819	0	8	292	320	241	20	0	0	2	9	854	0	10	86	10	50	114	47	4	0	76	1365	0	199	0	877	0	0	28	7	16	0	0	0	3593	23	0	541
13	1	2013	Luing	Concentrate/Control	Concentrate	Control	12361	2963	19	148	1987	0	207	23	1	2	1	0	0	0	1	30	0	252	0	1873	31	0	2	0	0	1	526	0	1162	0	811	0	0	0	1	0	0	0	0	5560	2	0	17
14	1	2013	Luing	Concentrate/Control	Concentrate	Control	12361	1586	489	88	576	0	65	121	16	56	3	0	0	3	7	255	0	25	4	323	158	9	7	0	2	16	785	0	37	0	665	1	3	6	3	25	0	0	1	441	452	2	75
15	1	2013	Luing	Forage/Control	Forage	Control	12361	54	884	995	19	790	588	195	378	271	80	79	313	38	434	3	463	0	20	1	81	137	187	291	3	99	0	47	1	44	0	37	17	44	16	12	149	0	22	0	2	87	72
16	1	2013	CHx	Forage/Control	Forage	Control	12361	3	1176	2104	4	176	12	12	638	54	151	180	38	17	1110	0	264	0	156	0	332	1368	229	2	0	146	9	504	122	57	0	44	371	246	3	31	117	0	129	0	0	232	91
17	1	2013	Luing	Concentrate/Oil	Concentrate	PreTreatment	12361	58	4455	108	1273	1	13	420	471	141	124	190	2	56	13	112	0	52	5	136	724	143	13	14	0	95	815	0	113	0	451	0	18	31	860	184	1	579	0	379	13	42	112
18	1	2013	CHx	Concentrate/Oil	Concentrate	PreTreatment	12361	4051	20	276	3041	0	3	11	185	129	9	2	2	0	1	5408	0	43	5	139	172	74	10	2	2	118	367	2	384	0	1330	1	0	13	0	2	0	44	0	111	6	0	108
19	1	2013	CHx	Concentrate/Oil	Concentrate	PreTreatment	12361	32	3586	77	464	2480	846	513	88	46	210	6	151	4	14	224	5	602	1059	13	492	55	17	75	2	165	392	43	163	2031	66	0	0	16	2	57	5	0	0	28	1	82	144
20	1	2013	Luing	Concentrate/Oil	Concentrate	PreTreatment	12361	6634	64	110	1580	0	215	600	8	0	0	1	3	0	3	16	0	685	0	2004	1529	23	50	2	1	1	105	0	20	0	400	1	1	42	8	0	0	2	0	679	289	1	124
23	1	2013	Luing	Forage/Oil	Forage	PreTreatment	12361	4	1040	493	54	877	929	649	213	337	75	152	149	18	463	1	280	0	697	0	92	153	164	119	0	114	0	230	0	107	0	31	18	95	33	39	124	0	31	0	0	70	7
24	1	2013	Luing	Forage/Oil	Forage	PreTreatment	12361	5	839	747	24	2851	451	401	440	322	4	180	163	51	305	0	417	0	631	1	132	72	119	104	0	133	0	150	0	14	0	73	65	67	10	7	128	0	138	0	1	217	49
25	1	2013	CHx	Forage/Oil	Forage	PreTreatment	12361	6	952	1196	4	461	300	270	468	331	98	135	457	140	284	0	159	0	1489	0	90	484	108	68	0	80	0	528	0	5	0	4	29	128	61	3	115	0	41	0	2	118	66
26	1	2013	CHx	Forage/Oil	Forage	PreTreatment	12361	3	1402	383	28	171	268	196	879	273	11	166	1083	73	374	0	199	0	2097	0	204	225	47	65	0	122	0	396	0	7	0	32	297	167	1	9	59	0	75	0	0	76	34
27	1	2013	CHx	Forage/Oil	Forage	PreTreatment	12361	11	760	600	7	162	307	896	233	504	26	205	187	1234	405	0	309	0	437	3	64	85	138	274	0	179	2	283	0	2	0	20	6	96	30	2	146	0	45	1	4	87	7
28	1	2013	Luing	Concentrate/Nitrate	Concentrate	PreTreatment	12361	105	958	202	2698	2	1183	920	81	20	351	11	47	0	6	58	0	1126	0	148	178	10	48	7	0	24	1217	2	96	69	214	0	23	189	12	34	0	5	1	87	0	23	72
29	1	2013	Luing	Forage/Nitrate	Forage	PreTreatment	12361	7	1673	851	18	343	159	44	698	311	898	254	629	1446	265	0	393	0	53	1	139	271	134	161	0	86	0	424	2	18	0	169	50	108	16	3	103	0	143	0	1	126	7
30	1	2013	CHx	Concentrate/Oil	Concentrate	PreTreatment	12361	2028	1255	92	449	0	1	413	0	65	54	0	3	0	1	87	0	1314	0	903	33	13	50	0	1	4	759	0	316	2	145	1	438	19	20	25	0	182	0	3253	150	9	0
31	1	2013	Luing	Concentrate/Control	Concentrate	Control	12361	2065	868	175	379	0	0	449	6	21	2	0	5	0	5	32	0	1621	0	3085	704	0	71	4	0	5	1265	0	217	0	182	0	0	21	23	6	0	0	0	2401	244	1	180
32	1	2013	CHx	Forage/Control	Forage	Control	12361	2	630	1534	21	414	934	459	266	637	94	36	304	43	550	0	412	0	407	0	173	96	128	61	0	150	0	88	0	19	0	20	39	53	3	12	144	0	1	0	0	25	34
1	2	2013	Luing	Forage/Nitrate	Forage	Nitrate	12361	2591	3249	221	182	66	425	138	577	301	180	219	321	237	301	1	139	2	74	0	294	242	93	24	0	112	1	947	0	0	0	54	37	100	24	1	82	0	66	0	0	220	25
2	2	2013	Luing	Forage/Nitrate	Forage	Nitrate	12361	9	2214	547	14	354	205	158	1011	194	771	334	400	428	658	0	188	2	39	0	261	388	238	43	0	121	0	469	0	56	2	141	130	72	50	14	118	0	96	0	0	49	36
3	2	2013	CHx	Forage/Nitrate	Forage	Nitrate	12361	187	829	561	2	71	232	65	819	188	134	66	2446	1725	314	0	176	0	3	0	570	129	194	101	0	37	0	1008	0	3	0	158	6	124	170	0	100	0	27	0	0	153	13
4	2	2013	CHx	Forage/Nitrate	Forage	Nitrate	12361	1103	1405	193	20	59	428	295	1524	298	1112	441	221	23	656	62	88	10	174	0	247	582	131	124	1	112	1	437	0	14	1	55	145	199	56	17	121	0	7	0	0	95	39
5	2	2013	Luing	Concentrate/Nitrate	Concentrate	Nitrate	12361	9316	4154	20	697	0	13	132	1	4	60	41	0	0	10	2	1	1616	0	28	4	375	69	2	333	3	79	2	6	0	0	0	0	68	427	0	0	1	0	29	24	2	11
6	2	2013	CHx	Concentrate/Nitrate	Concentrate	Nitrate	12361	5415	342	501	607	1	9	76	1119	158	372	29	171	895	24	4571	8	153	2	0	12	85	68	4	23	120	137	5	0	1	0	141	5	60	0	25	31	0	1	10	0	6	77
7	2	2013	CHx	Concentrate/Nitrate	Concentrate	Nitrate	12361	9109	1867	42	1387	11	5	276	12	25	21	25	4	5	7	1391	2	1328	2	47	226	4	11	3	513	3	596	1	5	1	8	3	3	16	2	0	3	18	0	82	35	0	12
8	2	2013	Luing	Concentrate/Nitrate	Concentrate	Nitrate	12361	8015	1081	167	826	5	345	91	324	60	152	3799	9	232	10	17	2	271	1	0	49	69	21	7	303	110	32	2	0	0	0	445	0	32	80	2	280	0	1	2	0	23	41
9	2	2013	Luing	Forage/Control	Forage	Control	12361	3	936	997	1	818	474	113	659	238	518	239	632	107	148	0	154	0	22	0	43	345	353	265	0	105	0	316	1	52	0	128	35	82	11	0	122	1	174	0	0	58	22
10	2	2013	CHx	Forage/Control	Forage	Control	12361	4	1180	410	8	264	127	138	33	367	1394	90	187	383	498	4	130	1	258	0	274	649	123	60	0	21	0	1141	0	41	0	169	425	77	122	3	147	0	141	0	1	94	94
11	2	2013	CHx	Concentrate/Control	Concentrate	Control	12361	194	3666	87	210	0	13	462	45	163	1246	5662	7	16	10	3	2	267	1879	16	6	477	153	5	471	11	481	0	151	0	34	0	1	50	1	24	2	6	0	2	5	6	13
12	2	2013	CHx	Concentrate/Control	Concentrate	Control	12361	1304	867	856	1021	3	148	6	637	1171	2349	50	0	156	1	4	1	29	3	0	211	72	56	201	1520	36	369	58	0	5	3	0	4	49	1151	316	19	2	0	0	1	4	139
13	2	2013	Luing	Concentrate/Control	Concentrate	Control	12361	6776	25	23	3097	0	4	3	0	0	0	1	0	0	4	1558	1	1095	0	337	61	8	20	4	20	0	232	0	21	0	24	0	1	3	8	0	1	4	0	12	3415	0	7
14	2	2013	Luing	Concentrate/Control	Concentrate	Control	12361	2277	7702	229	476	4	130	797	334	251	16	18	0	2	65	0	5	201	0	36	938	17	131	23	878	211	165	263	1	1	79	0	1	109	89	0	199	5	7	0	0	0	483
15	2	2013	Luing	Forage/Control	Forage	Control	12361	12	1004	2262	20	124	1134	188	508	730	271	253	370	196	473	3	301	0	17	2	96	123	208	277	2	101	3	50	0	68	0	56	14	20	20	8	189	0	167	0	0	71	27
16	2	2013	CHx	Forage/Control	Forage	Control	12361	1	714	1401	2	1210	544	332	616	489	1225	14	641	947	273	1	270	0	0	3	170	1193	28	137	0	67	0	113	0	110	1	62	27	92	53	27	128	0	8	1	0	82	39
17	2	2013	Luing	Concentrate/Oil	Concentrate	Oil	12361	664	8171	252	372	496	403	99	769	73	93	142	29	318	24	1	1	61	492	0	81	729	39	4	284	125	53	27	18	0	10	2	2	93	120	1	8	0	47	7	0	29	406
18	2	2013	CHx	Concentrate/Oil	Concentrate	Oil	12361	7417	409	139	596	47	8	1071	18	22	46	900	21	0	3	1293	0	1461	0	16	1563	70	32	0	361	20	427	8	28	4	24	0	0	65	75	2	25	17	0	0	16	0	65
19	2	2013	CHx	Concentrate/Oil	Concentrate	Oil	12361	3542	2728	215	3074	30	468	612	192	74	269	3	0	29	56	1	0	1379	2	24	178	46	8	121	600	28	152	60	138	2	20	0	0	119	188	0	82	33	0	4	0	18	1000
20	2	2013	Luing	Concentrate/Oil	Concentrate	Oil	12361	578	6619	50	1876	4	90	461	12	0	3	1	0	2	1	0	0	2374	1	31	27	51	167	53	741	1	300	0	29	0	14	0	5	146	50	0	0	61	0	2	79	0	19
23	2	2013	Luing	Forage/Oil	Forage	Oil	12361	1	1456	579	20	374	2365	467	292	708	102	115	188	91	381	0	307	0	11	0	210	230	201	475	0	158	0	26	0	18	0	25	27	45	12	4	123	0	25	0	0	70	47
25	2	2013	CHx	Forage/Oil	Forage	Oil	12361	1	1276	811	7	974	1202	262	631	783	798	54	193	100	382	0	284	0	195	1	135	159	139	432	0	100	0	260	0	66	0	29	113	142	115	11	150	0	46	0	0	108	41
26	2	2013	CHx	Forage/Oil	Forage	Oil	12361	32	701	435	9	558	850	437	394	403	36	162	155	308	421	0	270	0	38	1	134	85	115	118	0	137	0	281	0	115	0	41	61	68	10	17	109	0	3080	0	0	121	40
27	2	2013	CHx	Forage/Oil	Forage	Oil	12361	7	475	450	6	870	938	584	281	420	1090	39	353	7	181	0	200	0	31	0	44	306	193	196	0	159	1	157	0	13	0	31	14	48	10	2	87	0	1627	0	0	38	12
28	2	2013	Luing	Concentrate/Nitrate	Concentrate	Nitrate	12361	3943	900	188	314	3	481	478	178	150	12	4367	6	0	55	4	1	2061	2	0	151	5	89	15	1133	57	64	4	1	0	0	2	0	48	352	0	1	0	7	0	3	0	167
29	2	2013	Luing	Forage/Nitrate	Forage	Nitrate	12361	16	1432	608	9	753	282	50	887	284	459	252	494	110	417	0	221	1	80	0	211	116	235	111	1	37	0	485	0	66	1	310	92	142	85	1	120	2	810	0	1	152	67
30	2	2013	CHx	Concentrate/Oil	Concentrate	Oil	12361	817	3394	382	1026	0	29	1471	8	69	116	248	380	0	264	1	0	1738	0	367	271	27	86	23	1041	15	167	53	76	0	1	0	0	130	0	3	0	455	0	23	1	10	682
31	2	2013	Luing	Concentrate/Control	Concentrate	Control	12361	5517	3093	506	882	0	11	568	29	20	87	510	0	0	0	8	0	893	0	79	154	0	144	3	1822	10	155	8	12	0	282	0	0	129	146	0	0	8	0	4	2	0	50
32	2	2013	CHx	Forage/Control	Forage	Control	12361	1	840	2003	8	292	293	440	813	582	202	164	622	154	689	0	241	0	74	0	87	113	175	204	0	143	0	289	1	23	0	187	45	51	18	2	188	0	98	0	1	38	21
1	3	2013	Luing	Forage/Nitrate	Forage	Nitrate	12361	6	1302	129	35	1709	550	383	174	867	327	393	216	48	205	1	365	0	1562	0	209	44	158	361	0	154	1	129	1	76	0	94	36	23	3	1	74	0	80	0	0	61	12
2	3	2013	Luing	Forage/Nitrate	Forage	Nitrate	12361	244	1463	635	7	1503	534	262	345	200	120	254	465	183	313	0	374	0	904	0	68	66	106	146	0	174	0	253	0	108	1	38	18	51	12	5	126	0	97	0	0	114	39
3	3	2013	CHx	Forage/Nitrate	Forage	Nitrate	12361	157	1123	621	1	312	490	141	431	254	372	102	302	203	372	0	416	0	30	0	119	89	102	211	0	129	0	302	0	180	0	116	51	173	57	0	102	0	85	0	0	237	15
4	3	2013	CHx	Forage/Nitrate	Forage	Nitrate	12361	79	4495	80	7	804	161	274	375	67	388	531	84	61	375	0	125	0	3941	0	88	26	114	20	0	218	0	162	2	40	0	83	26	41	63	2	68	0	10	0	0	97	47
5	3	2013	Luing	Concentrate/Nitrate	Concentrate	Nitrate	12361	10398	472	5	970	1	4	98	7	30	11	0	0	0	0	1489	0	1350	0	342	266	0	8	0	324	0	47	0	1	1	3	0	3	9	2	0	0	0	0	7	70	0	33
6	3	2013	CHx	Concentrate/Nitrate	Concentrate	Nitrate	12361	919	28	962	99	229	230	58	1174	380	6657	3	8	363	17	40	2	102	96	4	23	87	159	232	24	58	35	8	5	0	1	914	1570	29	0	0	16	0	0	1	53	25	34
7	3	2013	CHx	Concentrate/Nitrate	Concentrate	Nitrate	12361	7045	3870	63	1275	0	5	61	21	36	1039	6	0	0	28	19	0	2282	0	6	37	0	8	1	1989	14	47	2	1	0	0	0	0	25	0	0	1	0	0	4	13	0	61
8	3	2013	Luing	Concentrate/Nitrate	Concentrate	Nitrate	12361	2840	661	129	666	0	294	172	938	271	58	3709	268	150	28	10	23	113	0	4	57	4	335	43	52	47	72	25	1	0	15	405	2	31	71	0	92	0	2	1	43	114	105
9	3	2013	Luing	Forage/Control	Forage	Control	12361	4	828	1152	1	590	435	207	582	252	165	75	161	538	132	1	360	0	1	0	62	166	226	71	0	293	0	490	0	124	1	84	6	84	19	68	183	0	301	0	0	131	18
10	3	2013	CHx	Forage/Control	Forage	Control	12361	3	847	987	0	395	1401	459	278	448	584	91	64	190	392	1	651	1	7	0	78	76	163	284	0	155	0	75	1	441	0	107	52	19	85	5	163	0	93	0	0	118	37
11	3	2013	CHx	Concentrate/Control	Concentrate	Control	12361	185	8993	94	304	2	52	863	29	85	16	5	0	5	26	19	1	565	50	22	42	9	34	11	7	2	410	0	25	2	0	0	0	25	408	41	0	47	0	1	1	0	41
12	3	2013	CHx	Concentrate/Control	Concentrate	Control	12361	78	1364	2956	22	3	0	710	1202	469	1629	183	53	1	93	0	0	32	4	2	17	54	3	1	147	75	9	6	0	27	3	28	2	209	635	77	5	0	3	0	5	2	438
13	3	2013	Luing	Concentrate/Control	Concentrate	Control	12361	5937	18	47	4869	0	3	42	1	102	6	0	0	0	0	3	0	1925	0	717	17	3	4	0	519	3	126	0	9	0	19	1	0	3	1	1	0	23	0	337	157	0	10
14	3	2013	Luing	Concentrate/Control	Concentrate	Control	12361	641	4472	148	3242	2	3	438	24	299	14	1961	0	0	25	0	0	812	1146	0	15	1	231	17	543	6	264	0	7	0	2	0	0	51	842	157	0	0	0	3	0	0	102
15	3	2013	Luing	Forage/Control	Forage	Control	12361	4	1395	1689	4	191	94	506	479	270	99	268	668	40	907	0	155	0	270	0	162	50	216	2	0	268	0	22	0	439	0	35	22	60	4	8	173	0	87	0	1	26	22
16	3	2013	CHx	Forage/Control	Forage	Control	12361	19	1777	914	1	686	656	486	422	197	921	49	502	119	290	0	368	0	5	2	80	714	215	151	0	51	0	219	114	189	0	152	29	139	202	106	122	0	19	0	2	166	145
17	3	2013	Luing	Concentrate/Oil	Concentrate	Oil	12361	6296	79	36	4088	1	4	297	36	3	1	0	0	0	0	6	1	700	0	1539	61	4	9	8	391	1	272	1	162	0	266	0	0	2	0	2	0	113	0	111	46	0	79
18	3	2013	CHx	Concentrate/Oil	Concentrate	Oil	12361	6240	193	61	1642	0	2	251	78	113	47	11	0	82	0	3428	0	1202	0	190	39	277	8	8	663	43	654	0	8	0	1	0	0	5	4	0	21	157	0	39	48	0	21
19	3	2013	CHx	Concentrate/Oil	Concentrate	Oil	12361	6459	1613	39	3388	0	14	216	1	118	68	4	0	3	0	737	0	984	0	964	123	18	24	150	35	0	127	0	156	0	24	5	0	21	17	0	8	427	0	3	465	0	6
20	3	2013	Luing	Concentrate/Oil	Concentrate	Oil	12361	7753	79	35	2760	0	83	147	18	4	6	0	0	0	0	3	0	920	0	57	6	1	7	1	589	2	137	0	2	0	83	0	0	9	4	2	0	88	0	1417	225	0	16
23	3	2013	Luing	Forage/Oil	Forage	Oil	12361	10	1428	398	7	2398	1466	437	217	1228	104	184	194	35	425	0	462	0	3	0	100	90	223	290	0	201	0	90	0	88	0	11	14	28	13	60	150	1	34	0	1	38	4
24	3	2013	Luing	Forage/Oil	Forage	Oil	12361	3	641	1334	5	225	1372	726	167	694	59	126	108	95	365	0	503	0	39	2	46	86	217	274	0	159	0	36	0	34	0	17	4	63	16	12	123	0	165	0	0	99	13
25	3	2013	CHx	Forage/Oil	Forage	Oil	12361	9	728	1201	7	854	2255	204	233	1060	453	108	96	85	265	0	400	0	19	0	30	166	420	392	0	129	1	79	0	70	0	25	15	58	9	12	86	6	48	0	0	91	8
26	3	2013	CHx	Forage/Oil	Forage	Oil	12361	1857	1284	873	14	825	385	186	371	336	310	628	209	42	488	1	306	0	320	0	115	99	109	83	2	159	0	217	0	113	0	116	1	109	98	25	63	0	115	0	0	101	36
27	3	2013	CHx	Forage/Oil	Forage	Oil	12361	6	1277	1584	2	377	1622	711	367	935	148	30	230	146	389	0	437	2	6	0	24	5	82	330	1	129	0	43	0	27	1	19	10	38	8	4	17	0	74	0	1	39	73
28	3	2013	Luing	Concentrate/Nitrate	Concentrate	Nitrate	12361	9548	276	22	1950	1	1	83	0	46	9	5	0	0	0	898	2	1378	0	94	9	3	3	18	665	0	124	0	100	0	2	0	8	1	1	0	0	5	0	4	1228	0	19
29	3	2013	Luing	Forage/Nitrate	Forage	Nitrate	12361	2	956	663	2	1676	462	4	465	208	496	137	189	166	265	0	348	0	460	0	108	167	159	103	0	176	1	647	2	223	0	251	33	124	13	0	53	0	99	0	1	285	28
30	3	2013	CHx	Concentrate/Oil	Concentrate	Oil	12361	3784	22	23	6283	0	113	187	3	1	1	0	0	0	3	11	0	445	1	78	418	17	4	42	353	0	605	0	27	0	421	0	0	5	1	0	0	702	0	8	131	0	23
31	3	2013	Luing	Concentrate/Control	Concentrate	Control	12361	8536	27	138	3432	0	4	357	10	5	0	8	0	0	0	685	0	1640	2	372	0	0	9	55	276	0	252	0	3	0	31	0	2	0	4	0	0	0	0	6	21	0	20
32	3	2013	CHx	Forage/Control	Forage	Control	12361	33	934	1279	35	1302	1062	304	266	256	133	106	165	63	830	30	476	0	60	0	82	100	141	354	0	195	5	67	1	560	9	72	11	45	2	2	136	12	51	0	18	15	52
1	4	2013	Luing	Forage/Nitrate	Forage	Nitrate	12361	49	2271	249	12	592	642	383	341	386	347	165	496	104	662	1	206	7	54	12	365	139	330	75	4	128	0	382	1	220	3	40	49	81	85	22	113	8	60	2	0	21	25
2	4	2013	Luing	Forage/Nitrate	Forage	Nitrate	12361	18	1935	432	13	1002	424	98	671	365	461	281	525	1370	365	0	246	1	120	10	241	171	244	178	1	130	3	284	0	200	3	98	53	84	13	9	122	3	197	0	0	56	13
3	4	2013	CHx	Forage/Nitrate	Forage	Nitrate	12361	14	1184	519	6	595	167	63	258	166	1157	109	974	114	588	0	195	3	5	7	98	61	248	80	0	56	1	383	0	197	1	156	23	91	53	0	118	2	46	0	0	61	8
4	4	2013	CHx	Forage/Nitrate	Forage	Nitrate	12361	136	1975	256	11	537	354	199	369	372	859	272	553	143	272	0	196	0	386	1	284	144	152	164	0	146	0	487	1	186	0	100	130	138	127	16	101	0	18	0	0	88	42
5	4	2013	Luing	Concentrate/Nitrate	Concentrate	Nitrate	12361	9504	7	10	2429	2	0	20	1	1	2	1	0	0	0	866	1	1130	0	110	26	3	3	1	256	0	160	0	16	0	107	1	0	4	0	0	0	0	0	18	1972	3	9
6	4	2013	CHx	Concentrate/Nitrate	Concentrate	Nitrate	12361	983	2814	727	93	359	1132	35	339	456	488	10	1746	2531	44	200	131	11	108	126	34	10	154	71	12	57	43	0	8	33	188	1097	0	164	0	3	81	7	2	1	29	9	19
7	4	2013	CHx	Concentrate/Nitrate	Concentrate	Nitrate	12361	9315	5	2	2045	1	0	1	1	0	0	0	0	0	1	688	0	172	0	701	127	6	6	0	0	1	217	0	29	1	402	0	47	4	3	0	0	20	0	1	339	0	25
8	4	2013	Luing	Concentrate/Nitrate	Concentrate	Nitrate	12361	10230	547	91	1358	0	3	160	670	39	33	43	139	6	3	2108	5	122	1	8	41	12	38	1	442	11	52	0	49	0	319	9	2	28	21	0	17	75	0	81	169	4	40
9	4	2013	Luing	Forage/Control	Forage	Control	12361	4	1146	728	1	312	555	264	418	576	551	88	432	1362	225	0	186	1	23	0	113	291	186	279	0	147	0	363	11	102	0	59	46	1	143	31	126	0	729	0	2	136	17
10	4	2013	CHx	Forage/Control	Forage	Control	12361	35	1881	505	9	613	1442	296	265	356	1655	106	49	131	253	2	213	0	20	1	225	491	168	387	0	108	1	382	0	710	0	230	215	132	42	120	76	0	36	0	1	63	13
11	4	2013	CHx	Concentrate/Control	Concentrate	Control	12361	163	7639	448	791	0	8	409	318	52	2	8	0	0	35	69	1	697	1	98	407	26	194	7	156	1	194	0	1	2	145	14	225	121	228	737	2	0	1	3	9	0	269
12	4	2013	CHx	Concentrate/Control	Concentrate	Control	12361	1886	677	186	1411	30	21	292	194	100	133	36	3	5	3	1	0	734	59	4112	49	89	69	1	27	2	462	0	260	4	785	3	0	22	46	10	11	72	0	885	445	0	132
13	4	2013	Luing	Concentrate/Control	Concentrate	Control	12361	7324	17	19	1132	0	2	42	0	10	0	0	0	1	0	1213	0	635	0	454	171	6	5	0	1009	0	125	0	12	0	545	0	5	1	0	0	0	4	0	53	2948	1	4
14	4	2013	Luing	Concentrate/Control	Concentrate	Control	12361	4027	3403	204	1160	2	254	222	5	77	1	13	2	0	7	188	0	1007	0	561	135	10	47	1	2126	0	550	0	49	0	83	0	0	11	0	0	2	56	0	112	27	1	37
15	4	2013	Luing	Forage/Control	Forage	Control	12361	99	663	1222	37	256	2750	455	328	719	254	155	301	162	514	2	372	3	17	6	103	64	211	334	9	83	17	90	22	331	4	143	24	99	8	199	227	30	33	0	1	10	30
16	4	2013	CHx	Forage/Control	Forage	Control	12361	96	507	870	3	95	1945	440	265	734	628	138	382	1045	229	0	223	0	2	1	152	25	147	407	0	54	4	250	1348	286	1	51	27	111	77	305	107	5	12	0	0	113	16
17	4	2013	Luing	Concentrate/Oil	Concentrate	Oil	12361	3737	31	28	3251	0	0	361	1	2	1	0	0	0	5	7	1	78	0	3123	5	412	18	4	118	0	741	0	334	0	763	0	0	33	139	1	1	811	0	72	4	2	8
18	4	2013	CHx	Concentrate/Oil	Concentrate	Oil	12361	3055	2496	51	967	1	3	511	439	54	30	13	0	3	12	2	0	73	1	2757	22	548	67	6	688	5	451	0	279	1	291	0	4	228	1189	1	16	258	0	79	65	2	34
19	4	2013	CHx	Concentrate/Oil	Concentrate	Oil	12361	5632	33	26	3852	0	32	389	22	15	22	31	0	1	1	0	0	190	0	3126	58	7	17	4	95	0	519	0	263	0	554	0	6	74	170	0	7	509	0	112	29	0	30
20	4	2013	Luing	Concentrate/Oil	Concentrate	Oil	12361	233	1378	326	51	0	105	156	212	79	2167	119	0	126	108	0	0	114	0	21	415	44	24	312	325	0	95	0	16	18	9	280	0	89	2732	0	169	0	0	2	1	30	33
23	4	2013	Luing	Forage/Oil	Forage	Oil	12361	5059	1913	231	2	323	1436	431	364	538	163	114	117	346	322	0	196	0	88	0	71	7	128	81	0	145	0	117	3	52	0	13	24	68	48	118	86	1	30	0	1	37	10
24	4	2013	Luing	Forage/Oil	Forage	Oil	12361	18	971	785	7	1053	230	507	301	412	29	150	202	35	539	0	363	0	64	1	91	69	264	59	0	174	0	197	0	25	0	27	18	111	68	25	104	0	261	0	0	66	34
25	4	2013	CHx	Forage/Oil	Forage	Oil	12361	99	1215	910	6	915	2304	290	357	804	373	206	118	101	393	0	184	0	14	2	118	139	206	378	0	151	1	183	1	603	0	16	40	94	8	65	103	0	57	0	2	31	8
26	4	2013	CHx	Forage/Oil	Forage	Oil	12361	2328	1394	396	22	159	391	224	444	254	339	153	791	30	717	0	183	0	8	0	90	144	118	27	0	243	0	546	0	194	0	56	153	291	11	35	81	791	38	0	0	118	29
27	4	2013	CHx	Forage/Oil	Forage	Oil	12361	116	1066	830	20	57	2077	959	139	641	190	225	403	149	240	0	166	0	6	3	233	105	284	497	0	186	0	229	102	107	0	48	48	161	4	449	101	360	28	1	0	59	21
28	4	2013	Luing	Concentrate/Nitrate	Concentrate	Nitrate	12361	7548	3	0	1540	0	4	12	1	7	1	0	0	0	0	1232	0	96	0	959	16	2	1	0	1109	1	137	0	46	0	701	0	0	1	1	0	0	1	0	4	3235	1	4
29	4	2013	Luing	Forage/Nitrate	Forage	Nitrate	12361	26	1423	393	21	922	252	173	343	227	144	239	274	2	532	0	251	3	32	14	544	48	128	13	2	133	3	169	0	287	1	0	19	65	15	19	99	5	60	4	1	37	16
30	4	2013	CHx	Concentrate/Oil	Concentrate	Oil	12361	157	178	466	4768	0	1	995	382	19	865	154	1	0	113	1	0	293	0	279	192	41	34	0	570	2	265	1	456	0	161	0	0	180	488	0	25	582	0	24	1	61	81
31	4	2013	Luing	Concentrate/Control	Concentrate	Control	12361	2424	5954	649	420	0	1777	30	676	8	13	18	3	0	0	0	0	168	0	1246	5	90	2	65	840	0	445	0	65	0	136	4	0	33	2	7	0	6	0	38	3	0	203
32	4	2013	CHx	Forage/Control	Forage	Control	12361	83	614	712	33	1114	961	288	330	499	255	201	155	67	383	2	331	0	60	0	91	109	189	649	1	156	1	208	10	1450	0	67	16	45	23	64	92	3	86	0	0	41	16
1	5	2013	Luing	Forage/Nitrate	Forage	Nitrate	12361	29	4763	238	5	19	213	375	386	670	380	161	255	39	294	0	296	0	22	0	185	267	89	79	2	125	0	328	211	12	0	14	112	149	16	11	80	0	55	0	0	90	20
2	5	2013	Luing	Forage/Nitrate	Forage	Nitrate	12361	1263	2223	408	3	67	211	270	619	399	582	240	334	175	369	0	322	1	190	0	326	65	121	23	0	165	0	623	436	29	0	196	27	156	86	46	106	0	100	0	0	204	60
3	5	2013	CHx	Forage/Nitrate	Forage	Nitrate	12361	15	841	1484	1	228	343	54	507	487	1087	61	356	255	274	0	283	0	4	0	136	119	52	216	0	180	0	284	2	20	0	145	86	131	40	0	120	0	53	0	0	165	47
4	5	2013	CHx	Forage/Nitrate	Forage	Nitrate	12361	411	2291	149	21	187	148	295	690	187	1356	1043	485	33	442	0	178	0	281	0	262	104	132	99	0	199	0	707	427	20	0	228	330	186	5	31	119	0	46	0	0	155	21
5	5	2013	Luing	Concentrate/Nitrate	Concentrate	Nitrate	12361	10101	35	5	466	0	2	20	5	2	0	1	1	0	7	296	2	53	0	342	553	27	0	0	339	2	219	0	18	0	360	1	28	24	6	0	0	4	0	7	81	16	12
6	5	2013	CHx	Concentrate/Nitrate	Concentrate	Nitrate	12361	267	3250	271	17	6164	95	60	437	328	110	198	220	668	39	1	19	3	1710	1	38	7	21	508	4	92	3	55	1	2	2	349	56	111	20	7	98	1	13	2	0	27	18
7	5	2013	CHx	Concentrate/Nitrate	Concentrate	Nitrate	12361	10431	496	34	1608	0	1	0	1	9	26	2	1	0	2	672	1	75	0	662	13	71	15	0	877	0	77	0	62	0	783	1	0	8	0	0	0	4	1	19	375	3	14
8	5	2013	Luing	Concentrate/Nitrate	Concentrate	Nitrate	12361	10610	2736	44	272	0	1	58	203	17	143	41	65	23	3	7	1	113	0	15	75	32	18	0	34	0	47	46	14	0	176	11	18	16	5	0	17	5	0	6	33	85	66
9	5	2013	Luing	Forage/Control	Forage	Control	12361	4	4603	39	47	764	4	14	632	7	19	32	82	8	139	1	16	0	122	0	2024	184	14	0	58	138	1	360	120	119	0	5	2172	849	454	129	1	0	56	0	0	286	33
10	5	2013	CHx	Forage/Control	Forage	Control	12361	8462	1820	102	8	156	291	357	473	258	1078	40	16	60	93	1	89	0	7	0	77	356	51	12	2	181	7	107	132	25	0	24	287	54	53	15	60	0	29	0	0	142	21
11	5	2013	CHx	Concentrate/Control	Concentrate	Control	12361	6906	15	99	2206	0	2	125	168	23	1	0	0	0	0	1591	1	543	1	564	35	58	7	0	8	0	541	0	54	0	608	0	4	0	0	4	0	0	0	49	77	1	8
12	5	2013	CHx	Concentrate/Control	Concentrate	Control	12361	20	5298	2299	6	25	4	8	73	725	209	82	0	3511	75	3	2	7	18	1	34	25	0	68	1	9	0	0	0	27	2	656	0	84	22	65	3	0	0	0	1	3	620
13	5	2013	Luing	Concentrate/Control	Concentrate	Control	12361	6723	12	4	1047	0	0	29	2	1	0	2	0	1	2	1168	0	1396	0	2332	6	0	2	6	1	1	457	0	43	0	873	0	0	1	0	0	0	41	0	23	138	0	2
14	5	2013	Luing	Concentrate/Control	Concentrate	Control	12361	5723	2352	528	1541	1	251	243	68	288	766	19	8	203	7	479	1	820	0	214	26	110	12	146	122	0	888	0	29	1	13	3	17	2	0	5	1	0	0	10	26	0	20
15	5	2013	Luing	Forage/Control	Forage	Control	12361	5416	565	262	21	8	546	707	418	459	111	522	160	85	100	2213	151	0	0	0	78	34	83	38	0	74	42	20	412	1	1	15	55	61	5	39	79	2	45	0	0	93	57
16	5	2013	CHx	Forage/Control	Forage	Control	12361	10	928	1058	0	23	33	554	424	1044	1890	53	113	554	108	2	332	0	1	1	120	708	262	19	0	80	0	22	17	4	0	89	20	148	6	43	97	0	4	1	0	32	75
17	5	2013	Luing	Concentrate/Oil	Concentrate	Oil	12361	6360	381	17	727	0	8	199	2	0	3	0	0	0	0	178	0	261	0	3328	2	200	24	7	347	0	295	0	82	0	696	0	12	16	315	14	0	125	0	250	44	0	76
18	5	2013	CHx	Concentrate/Oil	Concentrate	Oil	12361	9175	3230	61	200	0	20	306	109	64	37	8	0	0	1	57	0	298	0	1612	2	79	5	17	7	0	196	0	42	0	147	0	1	9	5	0	2	213	0	33	9	3	7
19	5	2013	CHx	Concentrate/Oil	Concentrate	Oil	12361	294	941	127	858	0	288	1568	46	3	106	34	0	0	3	1	0	895	0	2232	129	26	198	21	1997	0	738	0	820	0	183	1	7	47	143	6	32	250	0	11	896	4	96
20	5	2013	Luing	Concentrate/Oil	Concentrate	Oil	12361	1607	1576	530	233	0	157	478	282	254	104	637	34	394	14	0	7	122	0	9	167	93	251	45	125	6	200	1	80	0	1	0	102	60	310	5	25	13	0	0	5	59	592
23	5	2013	Luing	Forage/Oil	Forage	Oil	12361	7809	822	67	129	0	65	749	33	352	161	1578	104	266	93	0	42	0	1	50	243	7	84	6	0	110	1	384	12	0	17	136	59	212	125	0	53	35	12	0	0	228	23
24	5	2013	Luing	Forage/Oil	Forage	Oil	12361	8350	829	243	14	8	214	652	389	424	89	307	969	6	240	85	109	0	1	0	123	82	103	44	0	295	0	30	1	12	0	18	248	34	20	0	26	13	67	0	1	37	2
25	5	2013	CHx	Forage/Oil	Forage	Oil	12361	9328	60	238	6	1	11	237	450	174	146	36	61	7	185	2967	47	0	1	0	220	414	52	4	0	198	1	24	398	0	2	12	23	96	8	1	27	18	22	0	5	70	48
26	5	2013	CHx	Forage/Oil	Forage	Oil	12361	9122	1303	85	45	0	7	172	195	433	287	109	380	19	25	1	6	0	0	20	372	272	27	0	1	61	1	38	70	0	1013	8	439	164	41	0	10	10	7	0	1	38	71
27	5	2013	CHx	Forage/Oil	Forage	Oil	12361	7643	4849	97	113	1	80	371	482	216	158	211	66	39	178	1	49	0	0	2	142	81	87	11	2	124	2	64	4	1	13	8	55	62	15	0	57	0	1	0	2	67	15
28	5	2013	Luing	Concentrate/Nitrate	Concentrate	Nitrate	12361	10422	3	3	2075	1	0	0	0	0	1	2	1	0	0	856	0	30	0	1	0	5	3	3	189	0	148	0	24	0	557	0	0	4	0	0	0	1	0	2	360	1	1
29	5	2013	Luing	Forage/Nitrate	Forage	Nitrate	12361	137	3256	227	13	69	739	364	376	614	318	341	265	27	477	0	276	5	49	1	205	41	150	155	2	258	0	313	27	143	0	63	127	79	16	26	98	1	98	0	1	115	24
30	5	2013	CHx	Concentrate/Oil	Concentrate	Oil	12361	2033	2914	119	553	0	99	129	871	49	615	14	4	0	2	11	1	574	0	1368	14	10	35	58	184	0	858	0	131	0	358	0	33	30	51	0	5	1358	0	18	37	10	34
31	5	2013	Luing	Concentrate/Control	Concentrate	Control	12361	5222	1963	634	2321	0	12	80	427	19	127	3	3	5	1	1	1	419	0	972	28	13	25	5	75	1	217	0	34	0	543	3	2	9	0	1	3	54	0	134	26	0	47
32	5	2013	CHx	Forage/Control	Forage	Control	12361	3554	743	425	19	101	1296	524	492	1043	1478	101	303	142	187	1	304	1	2	1	133	70	81	211	0	261	0	115	164	15	2	170	56	81	23	19	145	1	140	0	0	77	28
1	6	2013	Luing	Forage/Nitrate	Forage	Nitrate	12361	692	394	585	32	10	133	474	929	144	145	257	211	25	370	414	345	0	2	0	32	110	131	42	0	333	18	761	65	11	2	70	375	115	198	14	147	0	23	0	0	414	127
2	6	2013	Luing	Forage/Nitrate	Forage	Nitrate	12361	8	2079	393	4	1384	512	399	535	383	230	301	276	81	309	0	299	0	262	0	246	84	254	489	1	226	2	83	344	282	0	299	210	86	25	87	120	0	61	0	0	42	40
3	6	2013	CHx	Forage/Nitrate	Forage	Nitrate	12361	603	461	1117	34	929	179	96	378	147	281	679	152	96	293	2	230	2	11	4	81	57	115	45	32	77	5	590	0	97	19	577	13	59	87	0	63	0	44	0	19	106	13
4	6	2013	CHx	Forage/Nitrate	Forage	Nitrate	12361	143	1327	591	0	1637	127	476	888	160	1290	585	223	73	292	0	291	4	165	1	225	169	145	56	0	196	1	143	0	1031	0	175	127	68	60	79	114	0	55	0	0	61	40
5	6	2013	Luing	Concentrate/Nitrate	Concentrate	Nitrate	12361	2400	445	301	641	1	22	355	464	151	474	277	61	203	123	4	117	975	0	99	371	12	99	0	447	34	33	33	3	0	24	2	230	60	41	0	77	3	0	0	16	131	89
6	6	2013	CHx	Concentrate/Nitrate	Concentrate	Nitrate	12361	287	3624	669	5	1905	269	23	787	434	511	476	33	712	43	8	265	4	135	0	38	43	317	108	1	47	2	40	0	1	3	2055	97	24	14	0	55	1	0	0	0	39	59
7	6	2013	CHx	Concentrate/Nitrate	Concentrate	Nitrate	12361	10737	939	31	98	0	11	175	11	35	21	56	7	4	52	2	6	133	1	92	138	5	23	0	1471	0	83	0	26	0	445	0	27	122	0	14	11	23	1	2	27	52	16
8	6	2013	Luing	Concentrate/Nitrate	Concentrate	Nitrate	12361	14	2090	670	21	412	168	191	998	197	764	329	440	406	664	0	212	1	53	0	210	307	182	36	0	130	0	385	0	76	0	102	126	81	47	6	92	0	91	0	0	62	47
9	6	2013	Luing	Forage/Control	Forage	Control	12361	34	1191	528	2	2907	204	67	1040	701	317	108	1286	982	190	0	230	0	14	0	131	606	153	19	3	184	0	266	1	109	0	54	117	96	75	125	128	0	87	0	0	64	36
10	6	2013	CHx	Forage/Control	Forage	Control	12361	50	727	816	4	2332	853	977	403	317	385	555	117	117	283	0	428	0	36	0	183	129	112	151	0	423	4	167	2	515	1	159	103	93	75	5	114	0	24	0	0	45	16
11	6	2013	CHx	Concentrate/Control	Concentrate	Control	12361	928	557	662	236	0	2239	659	1015	515	846	35	6	3136	88	72	82	29	24	46	12	6	580	2	50	2	338	25	32	0	4	34	22	43	231	0	151	1	0	0	5	46	365
12	6	2013	CHx	Concentrate/Control	Concentrate	Control	12361	2235	1960	601	734	0	30	100	379	124	477	237	1	7	0	7	0	1743	0	36	235	3	24	1	1446	98	117	1	1	0	118	1	39	55	7	0	31	0	0	6	812	0	458
13	6	2013	Luing	Concentrate/Control	Concentrate	Control	12361	8414	409	32	119	0	3	87	36	18	457	8	1	98	5	0	2	100	0	125	52	19	31	2	520	5	118	5	60	0	687	0	7	231	26	0	6	5	0	0	103	100	68
14	6	2013	Luing	Concentrate/Control	Concentrate	Control	12361	131	4142	699	695	1	205	414	382	591	294	142	3	2337	372	0	17	158	0	21	69	75	234	5	142	0	42	8	50	0	27	0	27	17	0	0	46	15	0	0	7	44	128
15	6	2013	Luing	Forage/Control	Forage	Control	12361	14	2065	864	2	2477	712	766	489	539	269	500	281	102	283	13	378	0	109	0	125	57	153	174	24	204	8	35	9	677	0	169	94	36	19	21	167	1	46	0	0	44	19
16	6	2013	CHx	Forage/Control	Forage	Control	12361	34	3018	999	22	2817	371	198	569	211	312	294	4	1556	102	0	15	6	10	0	354	452	678	646	116	28	11	254	8	100	2	0	2	159	894	40	53	0	5	0	0	25	171
17	6	2013	Luing	Concentrate/Oil	Concentrate	Oil	12361	7265	1086	52	2379	0	39	673	210	46	65	4	0	738	1	3	1	311	0	113	90	23	16	1	47	1	231	0	132	0	512	1	1	2	40	2	56	1	0	37	138	1	53
18	6	2013	CHx	Concentrate/Oil	Concentrate	Oil	12361	1587	1107	388	326	7	10	1227	241	150	320	115	5	4	6	445	2	1568	1	4	6	260	33	12	44	5	1035	0	165	7	593	6	1	3	2	7	25	1	1	1	99	0	71
19	6	2013	CHx	Concentrate/Oil	Concentrate	Oil	12361	9433	102	49	321	6	23	734	18	16	2222	1	2	0	0	2	2	126	0	235	112	37	16	1	277	0	284	0	217	2	423	1	76	24	236	0	0	165	1	3	534	1	37
20	6	2013	Luing	Concentrate/Oil	Concentrate	Oil	12361	4910	19	14	3427	0	3	453	0	3	3	2	0	0	0	2	0	719	0	35	3	22	6	1	10	0	944	0	207	0	380	0	2	1	19	2	0	60	0	3	21	0	5
21	6	2013	CHx	Forage/Oil	Forage	Oil	12361	137	1094	1729	4	780	474	1066	580	1418	394	100	207	158	179	11	633	3	0	0	176	210	464	60	133	185	1	20	13	664	0	46	9	119	104	54	144	0	12	0	1	99	81
22	6	2013	CHx	Forage/Oil	Forage	Oil	12361	1101	1156	952	39	106	54	500	691	549	838	401	380	1	424	1	293	0	0	1	322	137	166	12	37	421	2	21	8	160	0	289	18	83	344	10	98	1	73	0	1	15	54
23	6	2013	Luing	Forage/Oil	Forage	Oil	12361	732	1360	597	5	201	884	806	325	540	235	162	224	126	740	0	458	0	17	0	149	146	209	49	0	105	2	460	3	177	0	42	335	95	10	6	55	9	43	0	0	79	77
24	6	2013	Luing	Forage/Oil	Forage	Oil	12361	4780	285	356	24	1	11	393	832	253	151	1804	16	8	161	62	24	1	0	7	146	263	127	0	7	131	6	555	77	0	23	15	141	136	0	13	64	17	2	0	4	162	83
28	6	2013	Luing	Concentrate/Nitrate	Concentrate	Nitrate	12361	1246	891	901	35	1681	308	367	269	172	171	311	103	72	371	1	299	7	175	5	168	101	98	82	8	152	5	682	8	196	4	208	40	33	16	10	55	0	60	1	25	74	26
29	6	2013	Luing	Forage/Nitrate	Forage	Nitrate	12361	1345	800	791	31	1061	314	350	280	315	166	405	156	39	331	0	288	14	55	6	144	149	148	52	93	275	14	405	17	285	27	125	64	70	21	25	127	2	41	0	3	214	21
30	6	2013	CHx	Concentrate/Oil	Concentrate	Oil	12361	5377	192	337	2737	0	207	1045	290	14	72	45	1	1	2	218	1	788	0	126	189	58	28	1	234	0	533	0	356	0	247	0	12	102	68	75	23	248	0	66	2	12	19
31	6	2013	Luing	Concentrate/Control	Concentrate	Control	12361	4170	1283	626	232	1	420	450	40	91	75	23	0	6	9	2	5	75	1	265	56	7	19	2	51	1	601	3	203	0	497	2	3	25	34	1	1	1161	0	0	7	48	191
32	6	2013	CHx	Forage/Control	Forage	Control	12361	120	823	1108	20	1401	795	850	440	621	277	138	256	12	320	1	372	4	84	4	73	52	274	682	2	189	3	207	7	235	1	439	5	51	27	112	172	1	101	0	1	83	37
1	7	2013	Luing	Forage/Nitrate	Forage	Nitrate	12361	111	651	522	7	88	461	1018	297	405	147	472	560	36	341	1	658	4	74	4	109	53	206	112	4	267	4	88	267	10	1	75	30	150	40	21	152	0	33	0	1	29	12
2	7	2013	Luing	Forage/Nitrate	Forage	Nitrate	12361	647	2016	265	118	1096	203	319	996	234	79	276	198	85	359	2	317	13	11	16	104	181	206	22	1	325	8	123	34	1826	14	188	1022	125	74	161	114	0	107	3	4	55	28
3	7	2013	CHx	Forage/Nitrate	Forage	Nitrate	12361	17	646	1259	11	154	137	63	510	163	608	65	114	27	339	0	490	7	15	6	99	108	264	35	2	323	5	413	4	49	13	231	10	62	132	0	102	0	70	57	3	151	27
4	7	2013	CHx	Forage/Nitrate	Forage	Nitrate	12361	1993	2978	166	11	446	91	305	1215	229	268	1075	178	109	310	0	273	7	78	0	233	128	162	66	9	574	5	45	385	202	10	94	81	116	32	179	96	0	170	0	2	82	36
5	7	2013	Luing	Concentrate/Nitrate	Concentrate	Nitrate	12361	9425	315	222	517	6	19	261	234	53	161	63	23	8	38	1	54	537	0	23	84	16	121	4	153	17	44	6	13	1	38	4	754	138	52	0	27	1	1	38	137	48	49
6	7	2013	CHx	Concentrate/Nitrate	Concentrate	Nitrate	12361	943	2984	116	10	4320	40	22	722	122	145	2119	267	1094	86	1	182	7	64	4	59	38	398	40	5	458	9	32	2	4	6	310	192	93	23	0	45	0	4	0	2	73	25
7	7	2013	CHx	Concentrate/Nitrate	Concentrate	Nitrate	12361	9740	821	86	504	0	4	221	4	63	314	24	15	8	15	0	17	189	0	13	314	22	281	0	495	2	110	0	6	0	477	0	161	38	1	3	6	0	1	3	169	89	11
8	7	2013	Luing	Concentrate/Nitrate	Concentrate	Nitrate	12361	6530	873	138	1614	2	146	430	563	431	286	89	106	409	67	1	108	234	115	15	93	99	114	2	141	52	125	64	458	0	12	0	31	116	129	15	39	1	2	0	1	44	15
9	7	2013	Luing	Forage/Control	Forage	Control	12361	89	286	210	18	1157	26	799	435	660	92	36	724	4	1172	1	96	4	152	4	21	472	360	17	9	272	10	132	176	26	5	56	80	112	37	116	165	18	0	0	9	57	15
10	7	2013	CHx	Forage/Control	Forage	Control	12361	732	1199	438	75	90	87	1179	967	276	220	1231	421	185	358	2	234	23	33	4	173	178	122	3	12	467	8	186	183	99	12	71	58	142	96	37	147	1	116	0	0	77	69
11	7	2013	CHx	Concentrate/Control	Concentrate	Control	12361	71	475	200	445	15	67	1203	644	96	329	220	9	69	170	0	228	51	0	376	4	22	60	9	35	2	550	10	605	6	10	8	144	62	88	7	51	0	1	36	1	89	56
12	7	2013	CHx	Concentrate/Control	Concentrate	Control	12361	5992	15	114	706	4	4	376	12	5	6	2	0	4	0	2309	7	284	0	998	1	10	5	3	5	1	565	0	155	0	865	2	0	4	5	0	1	55	0	177	49	0	10
13	7	2013	Luing	Concentrate/Control	Concentrate	Control	12361	1130	668	91	235	27	62	1508	40	25	94	45	4	29	37	3	68	856	3	57	103	64	38	6	447	7	371	1	81	6	647	1	736	268	369	2	8	0	3	4	698	301	17
14	7	2013	Luing	Concentrate/Control	Concentrate	Control	12361	5184	970	499	2174	6	9	349	78	303	486	11	4	70	16	0	9	534	7	112	23	496	43	4	325	1	725	1	82	1	908	2	20	23	73	3	13	65	0	33	68	1	33
15	7	2013	Luing	Forage/Control	Forage	Control	12361	150	579	1213	15	489	389	657	575	494	165	1606	866	58	424	0	303	3	13	1	121	154	196	93	2	121	8	159	2	69	6	136	27	163	31	241	223	0	50	8	3	54	34
16	7	2013	CHx	Forage/Control	Forage	Control	12361	236	4596	222	92	111	330	299	566	348	113	99	294	1874	149	20	36	34	57	3	547	393	84	12	140	75	23	27	42	304	5	156	128	121	159	201	63	4	3	6	1	5	309
17	7	2013	Luing	Concentrate/Oil	Concentrate	Oil	12361	7067	500	48	1248	4	1	616	18	1	12	12	3	15	0	1	0	319	3	590	70	224	16	1	11	1	470	0	482	3	564	2	1	25	145	5	2	101	0	23	61	0	45
18	7	2013	CHx	Concentrate/Oil	Concentrate	Oil	12361	8815	1767	381	849	1	12	110	29	54	65	19	1	0	2	0	1	169	0	37	25	85	88	10	579	0	397	1	324	1	548	0	75	35	129	0	7	63	0	31	10	10	38
19	7	2013	CHx	Concentrate/Oil	Concentrate	Oil	12361	7399	249	154	3059	1	13	775	45	98	119	2	0	12	0	13	0	428	1	119	2	125	25	1	98	0	628	0	63	0	429	0	0	6	76	6	2	0	0	289	11	0	106
20	7	2013	Luing	Concentrate/Oil	Concentrate	Oil	12361	2147	77	80	840	26	3	863	6	1	35	0	0	0	0	3	0	160	0	607	52	821	38	5	1384	0	624	0	377	0	391	0	0	99	22	1	8	223	0	7	10	27	8
21	7	2013	CHx	Forage/Oil	Forage	Oil	12361	183	1591	1148	64	494	394	866	475	581	1455	64	158	80	127	0	803	3	8	3	140	190	344	60	75	136	4	173	61	852	27	94	43	458	27	50	111	6	5	0	3	106	94
22	7	2013	CHx	Forage/Oil	Forage	Oil	12361	656	2028	273	4377	69	95	879	574	439	141	217	76	13	81	0	9	10	23	5	175	41	48	23	127	145	140	15	824	7	20	14	48	3	223	1387	38	331	9	5	1	16	139
23	7	2013	Luing	Forage/Oil	Forage	Oil	12361	1203	1563	579	44	168	834	1182	418	578	167	214	205	208	492	0	694	57	7	2	129	103	332	36	4	130	11	112	14	641	3	22	345	98	14	10	113	27	24	4	11	41	59
24	7	2013	Luing	Forage/Oil	Forage	Oil	12361	87	977	1226	33	427	172	1318	334	609	127	1626	66	69	489	8	549	1	81	4	72	88	267	27	0	169	5	268	45	28	3	74	336	126	13	26	196	77	3	2	1	24	20
28	7	2013	Luing	Concentrate/Nitrate	Concentrate	Nitrate	12361	7490	113	45	4036	4	4	237	2	54	495	23	0	1	5	1	12	6	0	79	5	6	3	0	160	2	578	5	177	0	719	2	8	12	0	1	0	1	0	102	344	0	4
29	7	2013	Luing	Forage/Nitrate	Forage	Nitrate	12361	108	1683	963	12	117	97	313	621	408	306	622	489	23	437	5	447	3	32	2	139	42	169	49	0	341	11	243	707	297	3	176	59	263	12	235	128	1	155	0	1	141	39
30	7	2013	CHx	Concentrate/Oil	Concentrate	Oil	12361	6693	9	49	3964	1	3	499	27	5	8	6	2	0	0	0	1	309	0	453	2	66	2	3	109	1	512	0	116	1	521	1	1	24	16	0	1	946	0	6	222	0	9
31	7	2013	Luing	Concentrate/Control	Concentrate	Control	12361	8355	353	300	532	4	8	612	133	60	7	25	3	28	65	0	3	461	1	138	160	44	69	1	477	3	655	0	188	0	269	2	267	525	48	48	11	335	0	0	10	33	43
32	7	2013	CHx	Forage/Control	Forage	Control	12361	49	1288	2054	7	206	1092	486	433	498	321	111	699	274	334	1	433	3	131	1	53	78	243	355	12	221	9	101	3	101	5	295	13	48	5	411	307	0	185	0	0	39	12
1	1	2014	LIM	Forage/Control	Forage	Control	12361	12	870	1196	27	8	7	327	397	992	704	279	398	711	165	314	1003	1	440	0	85	34	288	3	0	22	37	16	7	1	27	21	6	55	16	94	103	7	541	0	0	18	3
2	1	2014	LIM	Forage/Oil	Forage	Oil	12361	19	753	1252	3	6	10	448	393	550	669	28	28	666	217	13	1113	0	41	0	5	77	267	684	0	212	0	21	375	0	0	0	0	117	0	412	157	0	23	0	0	18	18
3	1	2014	AA	Forage/Combined	Forage	Combined	12361	19	437	915	4	4	2550	511	130	1383	1519	144	67	55	125	2	317	0	167	1	32	34	115	777	394	202	16	5	306	9	0	8	0	22	2	67	47	6	201	0	0	52	5
4	1	2014	AA	Forage/Oil	Forage	Oil	12361	455	664	88	3436	0	14	754	743	178	1	179	31	0	93	7	3	1	3	37	332	146	110	12	9	256	69	107	151	1	168	0	32	101	132	316	13	2239	0	0	0	21	91
5	1	2014	AA	Forage/Nitrate	Forage	Nitrate	12361	8173	523	56	886	0	0	178	138	114	51	223	0	0	1	812	0	51	0	990	104	212	4	1	0	84	103	0	41	0	316	0	2	19	16	1	1	2014	0	0	0	22	54
6	1	2014	LIM	Forage/Nitrate	Forage	Nitrate	12361	5404	901	431	32	0	182	476	352	361	17	163	557	46	199	47	216	0	0	9	105	14	129	122	1	240	1	93	2	1	0	8	33	58	297	168	23	5	9	0	0	174	67
7	1	2014	AA	Forage/Combined	Forage	Combined	12361	802	754	317	36	116	679	770	372	1217	485	526	331	44	145	7	181	0	744	0	97	173	89	675	0	141	20	15	886	204	0	140	139	50	21	391	54	128	14	0	0	41	20
8	1	2014	AA	Forage/Control	Forage	Control	12361	283	1006	442	401	6	699	701	353	871	211	126	122	94	279	905	333	0	30	0	198	73	261	140	1	330	84	292	296	22	6	415	65	106	1	93	153	203	33	0	0	143	73
9	1	2014	AA	Forage/Combined	Forage	Combined	12361	1760	714	181	29	66	977	433	542	772	152	2818	100	49	82	17	140	22	0	0	168	262	47	37	0	122	10	76	806	530	0	1	119	80	0	519	57	41	11	0	0	195	32
10	1	2014	AA	Forage/Control	Forage	Control	12361	836	1930	31	462	0	15	337	327	105	997	153	652	19	31	4191	1	5	0	123	699	171	46	3	4	129	938	2	23	0	280	6	0	70	0	105	8	743	134	12	0	5	77
11	1	2014	LIM	Forage/Control	Forage	Control	12361	242	1191	281	121	5	766	825	272	796	329	106	58	35	275	1	437	0	1033	1	94	58	177	230	14	329	38	52	422	10	0	4	21	132	22	105	67	168	17	0	0	65	17
12	1	2014	AA	Forage/Oil	Forage	Oil	12361	1	2062	142	5	390	1047	1205	236	1008	202	124	10	19	259	3	108	0	1768	0	110	139	183	276	0	169	30	36	185	120	0	0	868	83	27	34	82	48	2	0	0	25	145
13	1	2014	LIM	Forage/Combined	Forage	Combined	12361	252	2015	510	2	1	1367	404	419	567	311	867	43	614	97	0	566	0	21	0	163	103	91	214	0	98	27	85	73	92	0	271	18	176	16	674	90	66	38	0	0	164	23
14	1	2014	AA	Forage/Nitrate	Forage	Nitrate	12361	4856	438	114	95	0	110	605	845	240	21	537	58	4	143	15	102	1	0	0	63	3	124	9	0	35	0	51	0	0	0	25	3	71	0	0	41	1	62	0	0	107	16
15	1	2014	LIM	Forage/Nitrate	Forage	Nitrate	12361	2719	726	228	28	465	916	458	275	451	37	167	546	39	133	1	329	1	113	0	92	40	131	438	0	200	62	116	291	284	0	7	28	115	12	113	58	7	80	0	0	120	10
17	1	2014	LIM	Forage/Combined	Forage	Combined	12361	27	492	1065	3	3	2912	140	759	540	569	49	163	891	103	3	219	1	1	0	1177	64	33	81	0	27	0	126	1236	7	0	53	27	178	59	1755	35	1	3	0	0	66	46
18	1	2014	LIM	Forage/Oil	Forage	Oil	12361	230	402	181	19	362	3131	507	168	700	74	65	119	45	212	14	476	2	1050	0	128	101	109	35	1	406	71	60	599	530	0	337	6	86	6	609	101	38	5	0	1	29	1
1	2	2014	LIM	Forage/Control	Forage	Control	12361	2428	556	733	10	1773	614	288	807	421	3	508	115	551	120	1	95	0	1241	0	445	69	52	156	0	34	0	19	25	6	1	133	1832	78	1	54	121	3	11	0	0	58	73
2	2	2014	LIM	Forage/Oil	Forage	Oil	12361	1384	1169	365	7	276	524	341	454	613	13	55	71	780	255	2	133	0	732	0	280	421	47	196	13	394	2	156	34	393	0	104	10	86	1	1380	121	1	10	0	0	155	63
3	2	2014	AA	Forage/Combined	Forage	Combined	12361	221	3785	880	0	236	1251	360	466	1103	259	63	68	70	169	9	158	1	740	0	37	76	202	956	13	88	5	28	23	60	0	9	7	30	13	44	108	0	623	0	0	29	1
4	2	2014	AA	Forage/Oil	Forage	Oil	12361	5029	2947	43	1749	0	21	376	344	149	11	78	11	0	64	1087	10	4	0	104	110	71	58	10	6	177	199	18	212	0	47	0	9	62	52	138	18	600	0	0	0	8	27
5	2	2014	AA	Forage/Nitrate	Forage	Nitrate	12361	103	530	1284	1	200	97	395	945	903	296	27	86	7	228	0	380	0	1	0	151	1617	88	72	0	161	3	284	4	26	1	126	0	213	46	197	134	13	2	0	0	236	95
6	2	2014	LIM	Forage/Nitrate	Forage	Nitrate	12361	2348	765	367	1217	1	322	659	273	362	23	26	207	22	239	3095	127	14	0	0	338	111	81	27	1	210	18	20	166	0	194	2	50	88	38	92	74	129	11	0	0	86	120
7	2	2014	AA	Forage/Combined	Forage	Combined	12361	3948	545	228	14	991	471	511	523	227	164	644	115	72	263	15	212	2	389	0	26	98	195	240	0	284	12	130	186	231	0	63	257	116	2	5	74	60	7	0	0	64	19
8	2	2014	AA	Forage/Control	Forage	Control	12361	5532	540	211	1284	112	193	338	351	380	132	473	96	41	97	219	111	2	154	8	81	17	96	60	0	139	81	8	322	24	22	8	244	45	3	125	57	244	14	0	0	36	70
9	2	2014	AA	Forage/Combined	Forage	Combined	12361	3300	2572	212	76	77	242	518	804	426	96	425	304	18	132	1407	90	4	109	0	105	128	86	75	2	183	21	104	68	13	37	1	97	59	0	3	40	0	78	0	0	81	10
10	2	2014	AA	Forage/Control	Forage	Control	12361	1676	505	19	3266	0	15	273	94	19	11	6	10	0	7	786	0	262	0	467	277	99	33	3	0	47	396	1	97	0	58	0	1	30	10	4	0	4056	0	0	0	4	132
11	2	2014	LIM	Forage/Control	Forage	Control	12361	5793	2666	108	208	44	372	412	240	710	690	61	169	92	81	24	91	1	69	0	223	112	40	24	0	242	76	36	162	13	3	1	409	100	2	418	20	42	0	0	0	85	29
12	2	2014	AA	Forage/Oil	Forage	Oil	12361	5479	617	96	106	170	529	686	306	692	45	323	37	26	141	74	100	0	56	0	40	51	131	65	0	112	67	13	306	248	0	1	360	74	10	931	85	12	0	0	0	19	76
13	2	2014	LIM	Forage/Combined	Forage	Combined	12361	149	977	513	15	10	1121	269	268	1484	463	1167	59	24	168	21	652	0	6	0	45	33	135	841	65	133	42	149	439	9	0	32	3	158	0	285	55	24	11	0	0	170	5
14	2	2014	AA	Forage/Nitrate	Forage	Nitrate	12361	234	1865	263	571	9	73	353	886	299	142	126	57	21	269	3145	144	0	2	0	418	355	66	14	0	22	1	19	9	2	0	6	768	83	1	1	82	0	1	0	0	429	217
15	2	2014	LIM	Forage/Nitrate	Forage	Nitrate	12361	3697	1355	319	382	1	737	567	537	458	188	143	368	497	220	237	97	1	1	0	214	332	132	165	5	170	28	124	100	1	0	85	21	119	38	43	69	19	82	0	0	337	26
16	2	2014	AA	Forage/Combined	Forage	Combined	12361	394	3824	741	2	2667	1231	270	334	332	147	104	228	15	186	14	186	0	719	0	163	23	123	222	0	162	0	82	0	618	0	0	17	41	3	76	88	0	7	0	0	54	28
17	2	2014	LIM	Forage/Combined	Forage	Combined	12361	12	707	1339	1	217	550	79	513	917	92	116	1548	284	127	1	245	0	35	0	62	406	179	1130	33	58	0	196	293	160	1	1	265	81	25	306	74	0	34	0	0	59	18
18	2	2014	LIM	Forage/Oil	Forage	Oil	12361	1342	1738	127	232	2729	379	608	353	378	142	66	204	9	214	174	138	1	1331	1	312	185	85	110	4	236	20	77	828	605	0	66	416	70	19	259	57	53	31	0	0	67	48
1	3	2014	LIM	Forage/Control	Forage	Control	12361	48	738	1313	1	2594	421	21	988	233	179	75	603	852	102	0	146	0	890	0	198	31	188	111	0	26	0	71	2	17	0	529	36	72	0	43	49	0	17	0	0	71	113
2	3	2014	LIM	Forage/Oil	Forage	Oil	12361	3	190	1240	6	248	329	233	26	1144	73	54	51	5470	140	0	217	0	200	0	72	607	78	107	3	59	49	17	48	69	0	0	81	129	1	244	100	43	13	0	0	65	58
3	3	2014	AA	Forage/Combined	Forage	Combined	12361	2	1649	712	1	653	314	962	310	1286	429	17	77	65	93	0	108	0	536	0	128	182	150	166	7	291	0	43	0	12	1	3	8	30	5	1	120	0	2802	0	0	54	1
4	3	2014	AA	Forage/Oil	Forage	Oil	12361	214	449	136	788	1	123	420	831	216	3800	855	13	1	110	165	17	2	117	1	315	378	121	18	0	90	80	108	103	1	0	1	38	119	0	165	47	69	3	0	0	79	148
5	3	2014	AA	Forage/Nitrate	Forage	Nitrate	12361	1679	4953	170	27	0	7	376	778	84	68	53	16	0	227	3	56	108	2	24	93	415	94	5	0	65	17	590	81	0	120	0	11	145	298	0	7	35	0	0	0	330	123
6	3	2014	LIM	Forage/Nitrate	Forage	Nitrate	12361	683	2006	175	115	1087	613	1109	562	895	206	380	399	59	336	3	183	0	225	0	131	15	131	73	1	316	1	58	484	91	0	15	78	36	81	263	85	1	19	0	0	91	45
7	3	2014	AA	Forage/Combined	Forage	Combined	12361	497	562	252	3	647	827	558	238	607	72	525	93	27	332	0	344	0	1582	0	88	103	184	211	0	377	15	36	398	330	0	37	36	54	10	31	116	4	17	0	0	101	10
8	3	2014	AA	Forage/Control	Forage	Control	12361	6446	421	176	365	10	28	558	344	185	35	378	39	3	177	1375	76	59	0	4	77	258	109	17	0	206	7	99	47	0	3	21	229	61	19	1	40	119	0	0	0	234	93
9	3	2014	AA	Forage/Combined	Forage	Combined	12361	6	2185	675	3	1146	1032	617	366	421	20	356	116	78	288	3	243	0	509	1	83	124	60	506	2	263	8	43	128	102	0	0	23	18	72	169	175	0	43	0	0	97	43
10	3	2014	AA	Forage/Control	Forage	Control	12361	2732	3534	65	206	2	6	217	301	132	42	54	9	0	26	1785	11	274	1	8	255	1176	18	2	72	94	91	0	94	0	0	0	34	150	182	1	16	507	0	0	0	82	36
11	3	2014	LIM	Forage/Control	Forage	Control	12361	1912	1519	335	35	683	945	692	562	466	268	574	157	67	156	65	251	0	14	0	151	50	148	205	5	283	35	120	95	158	0	33	271	40	196	438	81	4	1	0	0	119	35
12	3	2014	AA	Forage/Oil	Forage	Oil	12361	8	4430	643	3	572	552	271	399	658	316	485	134	116	140	1	71	1	65	0	67	79	131	242	3	64	20	134	3	22	0	0	43	53	7	48	57	0	8	0	0	119	98
13	3	2014	LIM	Forage/Combined	Forage	Combined	12361	56	1718	569	1	557	1193	277	266	915	830	1558	92	176	145	0	205	0	158	0	83	11	94	424	3	200	3	25	45	746	0	42	12	25	7	162	134	0	623	0	0	53	10
14	3	2014	AA	Forage/Nitrate	Forage	Nitrate	12361	85	1412	121	32	37	813	1127	274	325	85	831	381	96	450	1	141	0	303	0	154	18	141	280	0	40	4	13	3	136	0	62	106	44	0	558	113	0	66	0	0	143	108
15	3	2014	LIM	Forage/Nitrate	Forage	Nitrate	12361	551	1254	140	4	1551	919	819	454	527	233	381	428	71	307	0	223	0	857	0	152	84	209	142	2	269	21	42	252	62	0	83	55	31	3	24	135	0	116	0	0	27	25
16	3	2014	AA	Forage/Combined	Forage	Combined	12361	9	976	555	0	1732	171	759	54	1441	152	363	1009	110	313	0	269	0	985	0	122	44	202	125	1	215	1	24	5	106	0	23	8	9	13	10	105	0	34	0	0	60	31
17	3	2014	LIM	Forage/Combined	Forage	Combined	12361	214	1592	255	0	1018	752	319	904	791	955	382	1204	358	190	0	544	0	87	0	227	151	223	75	3	61	1	24	79	437	0	140	74	35	8	212	97	0	31	0	0	57	12
18	3	2014	LIM	Forage/Oil	Forage	Oil	12361	2	4084	243	2	165	853	698	160	385	56	629	48	85	200	2	376	1	657	0	133	92	164	244	3	240	24	115	113	27	0	7	111	84	10	234	92	9	22	0	0	35	15
1	4	2014	LIM	Forage/Control	Forage	Control	12361	3	492	1819	0	1588	379	154	666	459	460	48	132	23	113	2	273	0	183	0	81	126	240	206	11	99	1	58	0	79	0	580	18	0	19	2	111	0	34	0	0	85	16
2	4	2014	LIM	Forage/Oil	Forage	Oil	12361	13	2683	824	0	297	229	1039	788	540	1294	42	7	48	140	0	226	0	16	0	123	898	75	46	2	84	0	280	1	32	0	34	7	328	9	87	115	0	19	0	0	312	54
3	4	2014	AA	Forage/Combined	Forage	Combined	12361	3	271	792	1	1476	589	665	631	569	12	1181	535	236	396	4	349	0	635	0	161	35	274	207	5	305	0	36	0	133	0	26	5	14	48	1	195	1	308	0	0	40	64
4	4	2014	AA	Forage/Oil	Forage	Oil	12361	518	1353	355	44	255	436	1502	254	544	71	1039	3	0	299	2	240	0	673	0	101	40	292	129	8	126	56	33	187	10	0	1	308	66	9	120	97	237	0	0	0	49	28
5	4	2014	AA	Forage/Nitrate	Forage	Nitrate	12361	177	1732	1345	0	571	389	41	794	363	394	83	798	145	93	0	215	0	302	0	129	2	133	256	35	95	1	46	1	50	0	1515	170	113	312	0	77	0	289	0	0	67	47
6	4	2014	LIM	Forage/Nitrate	Forage	Nitrate	12361	18	1187	1267	1	604	548	395	432	550	51	952	428	61	418	3	306	0	276	0	153	59	239	124	4	179	0	26	101	29	0	17	11	32	15	2	167	0	17	0	0	59	59
7	4	2014	AA	Forage/Combined	Forage	Combined	12361	329	634	537	3	2639	358	420	461	433	249	333	675	80	306	0	214	0	2109	0	66	136	162	141	0	234	0	34	51	410	0	30	21	16	16	24	136	0	47	0	0	96	16
8	4	2014	AA	Forage/Control	Forage	Control	12361	4629	2172	396	445	228	274	468	520	301	4	175	78	3	220	882	158	1	36	1	143	212	153	114	0	64	1	65	13	4	0	41	51	44	37	24	72	3	3	0	0	156	31
9	4	2014	AA	Forage/Combined	Forage	Combined	12361	2	762	1248	5	1313	1106	376	325	598	29	262	1484	31	362	2	383	0	838	0	79	292	174	341	1	219	0	56	0	43	0	9	16	44	5	0	150	0	3	0	0	44	11
10	4	2014	AA	Forage/Control	Forage	Control	12361	42	429	536	0	607	1918	392	390	933	37	188	56	1	208	0	298	0	60	0	50	177	123	393	77	107	35	95	1396	132	0	5	3	61	2	500	68	43	12	0	0	67	4
11	4	2014	LIM	Forage/Control	Forage	Control	12361	1759	994	516	5	257	1307	1225	335	654	58	440	114	117	237	2	355	0	279	0	55	120	208	160	49	170	65	24	267	31	0	27	26	23	0	340	87	46	0	0	0	64	26
12	4	2014	AA	Forage/Oil	Forage	Oil	12361	4	105	965	0	212	775	999	144	777	139	180	655	271	299	0	261	0	214	0	65	276	207	425	47	134	40	13	80	19	0	0	10	64	0	26	346	0	18	0	0	57	1
13	4	2014	LIM	Forage/Combined	Forage	Combined	12361	94	770	1137	21	2345	526	359	505	511	131	528	267	61	254	13	260	2	680	4	126	197	176	169	24	118	5	2	13	54	1	69	12	18	66	4	178	23	18	0	0	54	86
14	4	2014	AA	Forage/Nitrate	Forage	Nitrate	12361	643	2910	535	13	203	491	289	1347	322	90	915	1471	32	165	0	159	0	50	0	231	132	208	140	18	89	0	63	32	5	0	5	173	85	17	15	154	0	55	0	0	70	59
15	4	2014	LIM	Forage/Nitrate	Forage	Nitrate	12361	2616	2112	240	4	517	358	383	684	447	78	714	681	100	189	1	217	1	2354	0	151	71	160	98	3	198	0	42	174	30	0	75	70	0	51	1	76	0	14	0	0	62	4
16	4	2014	AA	Forage/Combined	Forage	Combined	12361	5	346	1167	0	2359	924	427	327	537	40	165	1320	88	298	0	714	0	306	0	147	78	204	328	1	187	0	55	0	140	0	124	43	17	9	4	153	0	0	0	0	69	17
17	4	2014	LIM	Forage/Combined	Forage	Combined	12361	1	1040	1962	0	178	196	3	427	656	99	35	160	117	180	0	305	0	86	0	1	35	188	277	73	118	0	17	0	15	0	1071	0	89	29	0	92	0	155	0	0	58	5
18	4	2014	LIM	Forage/Oil	Forage	Oil	12361	6	165	562	0	366	687	1446	68	624	9	0	6	23	499	1	440	3	327	0	109	74	202	208	49	481	3	59	10	30	0	1	24	216	5	205	181	4	0	0	0	156	3
1	5	2014	LIM	Forage/Control	Forage	Control	12361	3	2212	1549	5	1891	433	426	753	497	207	304	368	886	157	2	72	0	61	0	142	79	283	190	10	71	3	1	5	20	0	615	49	33	61	64	188	3	22	0	0	46	81
2	5	2014	LIM	Forage/Oil	Forage	Oil	12361	16	3070	1424	0	634	630	416	526	638	104	198	569	115	182	1	480	0	15	0	109	289	177	196	70	151	0	7	6	41	0	164	15	124	7	22	180	0	17	0	0	86	36
4	5	2014	AA	Forage/Oil	Forage	Oil	12361	9	531	391	84	1087	674	1212	432	435	68	935	112	31	268	0	397	0	586	0	123	55	231	143	27	239	29	14	153	45	0	4	99	110	1	344	101	45	1	0	0	19	40
5	5	2014	AA	Forage/Nitrate	Forage	Nitrate	12361	43	2363	1849	0	885	470	17	585	497	214	303	296	229	115	1	273	0	184	0	61	62	119	325	16	84	2	48	1	14	0	713	7	149	26	2	111	0	615	0	0	25	18
6	5	2014	LIM	Forage/Nitrate	Forage	Nitrate	12361	1	1598	1367	15	348	764	644	376	789	75	1494	192	41	397	2	309	0	22	0	109	70	212	176	0	240	1	4	32	13	0	74	11	15	12	6	142	0	70	0	0	60	33
7	5	2014	AA	Forage/Combined	Forage	Combined	12361	4	1196	847	5	2046	748	716	732	544	380	545	678	85	471	0	258	0	118	0	94	157	328	216	2	198	1	40	26	329	0	29	20	73	13	17	176	0	71	0	0	34	41
8	5	2014	AA	Forage/Control	Forage	Control	12361	3336	969	328	173	1	53	738	642	230	44	336	105	25	342	6	226	1	0	9	123	58	163	20	1	93	12	45	68	1	1	20	112	153	158	0	123	58	26	0	0	259	55
9	5	2014	AA	Forage/Combined	Forage	Combined	12361	5	262	779	2	768	654	784	631	363	23	84	139	637	459	0	573	0	68	0	155	9	190	152	15	175	1	149	0	86	0	9	36	75	20	5	160	0	46	0	0	87	43
10	5	2014	AA	Forage/Control	Forage	Control	12361	8	1354	1381	0	886	1030	363	793	941	291	750	226	129	144	1	242	0	49	0	99	229	182	432	19	108	0	16	2	240	0	124	46	38	2	42	113	0	127	0	0	65	38
11	5	2014	LIM	Forage/Control	Forage	Control	12361	182	2939	655	30	154	1106	982	519	666	169	302	131	339	265	1	472	0	41	0	91	175	195	365	23	159	35	2	304	55	0	13	34	46	2	448	103	190	0	0	0	45	67
12	5	2014	AA	Forage/Oil	Forage	Oil	12361	7	62	1051	1	129	1203	1451	61	1134	922	483	26	197	331	0	327	0	180	0	68	168	350	451	43	141	28	0	16	14	0	3	3	16	0	45	283	0	17	0	0	16	2
13	5	2014	LIM	Forage/Combined	Forage	Combined	12361	2	1187	1097	0	972	404	333	364	459	64	826	243	694	289	0	361	0	408	0	119	867	191	176	2	142	0	34	3	63	0	33	13	58	41	7	177	0	9	0	0	75	73
14	5	2014	AA	Forage/Nitrate	Forage	Nitrate	12361	1	2709	938	0	1936	735	526	706	540	20	495	618	15	312	0	287	0	277	0	73	89	202	270	0	117	1	13	1	68	0	47	14	78	26	2	156	0	56	0	0	25	19
15	5	2014	LIM	Forage/Nitrate	Forage	Nitrate	12361	3	2000	1006	2	1805	745	382	591	754	78	691	327	76	294	0	285	0	401	0	83	46	250	202	1	172	1	4	3	473	0	130	37	46	24	1	145	0	19	0	0	84	15
16	5	2014	AA	Forage/Combined	Forage	Combined	12361	1	991	1076	1	1880	424	661	396	462	744	416	233	153	415	1	510	0	213	0	111	111	298	180	0	130	0	3	0	56	0	52	12	57	80	0	189	0	10	0	0	42	19
17	5	2014	LIM	Forage/Combined	Forage	Combined	12361	3	1369	2665	1	253	455	29	624	1049	52	63	845	67	232	1	338	0	8	0	49	61	212	232	28	83	1	4	5	9	0	409	4	191	5	26	157	2	1514	0	0	17	27
18	5	2014	LIM	Forage/Oil	Forage	Oil	12361	0	108	1265	0	8	1251	2727	11	1151	108	728	139	360	720	0	197	0	46	0	54	44	291	316	21	79	2	1	0	1	1	3	0	75	2	79	281	0	88	0	0	8	4
1	6	2014	LIM	Forage/Control	Forage	Control	12361	1	1744	1026	0	294	728	805	548	535	21	446	87	34	404	0	605	0	53	0	128	68	366	161	1	279	0	28	0	2	0	5	39	57	131	2	216	0	20	0	0	21	14
2	6	2014	LIM	Forage/Oil	Forage	Oil	12361	20	1532	1624	2	478	506	530	415	547	87	1192	405	26	310	2	357	0	86	0	131	164	213	124	0	266	1	51	26	12	0	41	8	61	31	4	175	1	127	0	0	33	14
3	6	2014	AA	Forage/Combined	Forage	Combined	12361	39	648	987	3	886	385	930	1067	400	145	728	156	52	408	0	339	0	21	0	78	31	304	19	2	493	0	127	0	527	0	128	276	138	31	0	145	0	9	0	0	49	12
4	6	2014	AA	Forage/Oil	Forage	Oil	12361	0	281	752	0	95	1279	1466	161	1123	1437	109	63	33	301	0	275	0	340	0	71	249	236	342	86	236	5	19	17	27	0	3	13	70	26	188	273	0	19	0	0	27	4
5	6	2014	AA	Forage/Nitrate	Forage	Nitrate	12361	56	951	1607	2	468	743	886	707	559	52	797	507	36	308	0	406	0	128	0	115	110	220	217	76	157	0	41	241	61	0	19	43	135	54	14	187	0	31	0	0	36	41
6	6	2014	LIM	Forage/Nitrate	Forage	Nitrate	12361	6	514	1800	9	429	593	709	736	729	102	73	652	362	318	2	334	0	15	0	129	91	237	148	19	306	0	115	5	24	0	3	16	126	22	17	168	3	12	0	0	89	17
7	6	2014	AA	Forage/Combined	Forage	Combined	12361	14	2914	1506	2	1539	525	141	700	429	137	216	348	385	127	0	154	0	154	0	183	93	247	216	10	60	0	190	0	61	0	284	26	134	13	3	132	1	48	0	0	42	47
8	6	2014	AA	Forage/Control	Forage	Control	12361	0	290	1143	4	466	967	885	609	461	7	15	88	56	472	0	622	0	2	0	85	2	293	133	2	334	0	42	0	795	0	11	205	113	19	4	198	0	58	0	0	64	48
9	6	2014	AA	Forage/Combined	Forage	Combined	12361	2	1124	1578	0	308	885	488	986	1414	166	305	222	23	199	0	284	0	8	0	97	169	224	277	37	205	0	220	1	212	0	57	13	399	5	61	163	0	59	0	0	83	40
10	6	2014	AA	Forage/Control	Forage	Control	12361	9	455	192	526	102	579	1477	132	504	287	345	76	232	346	1	485	0	144	0	224	38	320	188	52	297	97	26	507	22	0	0	131	111	0	483	157	188	0	0	0	39	1
11	6	2014	LIM	Forage/Control	Forage	Control	12361	1	699	828	0	88	593	770	551	605	319	248	1007	50	385	0	512	0	5	0	78	89	315	195	19	310	1	77	297	51	0	30	15	110	37	35	151	0	89	0	0	32	18
12	6	2014	AA	Forage/Oil	Forage	Oil	12361	2734	948	394	231	151	379	815	512	633	84	2184	331	30	289	24	225	0	17	0	104	46	162	91	11	161	9	46	435	7	0	10	174	112	26	163	74	4	20	0	0	84	58
13	6	2014	LIM	Forage/Combined	Forage	Combined	12361	126	1370	2599	0	1240	635	15	1139	564	171	902	192	337	142	0	246	0	100	0	64	94	298	407	77	99	0	68	0	53	0	404	45	198	99	0	124	0	351	0	0	39	42
14	6	2014	AA	Forage/Nitrate	Forage	Nitrate	12361	1	1208	1532	0	2180	981	219	498	853	42	625	252	63	230	1	379	0	56	0	111	202	191	222	48	176	0	79	0	119	0	35	73	175	6	148	261	0	5	0	0	70	90
15	6	2014	LIM	Forage/Nitrate	Forage	Nitrate	12361	2	713	908	0	183	719	499	493	536	642	332	2202	149	436	0	703	1	63	0	108	208	534	152	0	106	0	62	0	5	0	6	4	108	6	1	226	0	11	0	0	35	6
16	6	2014	AA	Forage/Combined	Forage	Combined	12361	2	1862	1081	1	757	364	381	890	328	98	807	207	137	365	1	480	0	112	0	187	238	270	146	0	148	0	128	2	59	0	122	31	130	155	1	202	0	62	0	0	60	67
17	6	2014	LIM	Forage/Combined	Forage	Combined	12361	2	1563	1740	0	584	264	12	998	718	67	39	358	52	356	0	447	1	28	0	57	80	370	135	11	72	1	122	1	36	0	382	4	119	29	0	175	0	227	0	0	58	16
18	6	2014	LIM	Forage/Oil	Forage	Oil	12361	4	217	304	2	90	1509	1696	104	707	150	169	80	47	331	0	933	0	137	0	108	87	240	251	47	335	2	17	6	28	0	2	8	94	3	1533	138	0	16	0	0	30	9
[truncated: 5,000 more columns]

## Sheet: Taxonomy >10 Seqs per OTU
#OTU	#Reads	Rep Sequence	SILVA 128 Taxonomy	RIM DB Taxonomy	GreenGenes Taxonomy	RDP Taxonomy	BLAST Type
Otu00001	655760	TACGGAGGGTGCGAGCGTTAATCGGAATGACTGGGCGTAAAGGGCACGCAGGTGGCGAGATAAGTTGGATGTGAAATTCCCGTGCTTAACATGGGGACTGCATCCAAAACTGTTGAACTGGAGTACTGTAGAGGGAGGTAGAATTCCACGTGTAGCGGTGAAATGCGTAGAGATGTGGAAGAATACCAGGGCGAAGGCGGCCTCCTGGACAGATACTGACACTGAGATGCGAAAGCGTGGGTAGCAAACAGG	Bacteria(100);Proteobacteria(100);Gammaproteobacteria(100);Gammaproteobacteria_unclassified(100);Gammaproteobacteria_unclassified(100);Gammaproteobacteria_unclassified(100);	k__Archaea(100);p__Euryarchaeota(77);p__Euryarchaeota_unclassified(77);p__Euryarchaeota_unclassified(77);p__Euryarchaeota_unclassified(77);p__Euryarchaeota_unclassified(77);p__Euryarchaeota_unclassified(77);	k__Bacteria(100);p__Proteobacteria(99);c__Gammaproteobacteria(97);o__Aeromonadales(71);f__Succinivibrionaceae(71);f__Succinivibrionaceae_unclassified(71);f__Succinivibrionaceae_unclassified(71);	Bacteria(100);Proteobacteria(100);Gammaproteobacteria(99);Orbales(71);Orbaceae(71);Frischella(65);	Frischella perrara strain PEB0191 (89)
Otu00002	456273	TACGGAAGGTTCGGGCGTTATCCGGATTTATTGGGTTTAAAGGGAGCGTAGGCTGATGATTAAGCGTGACGTGAAATGTAGCCGCTCAACGGCTGAACTGCGTCGCGAACTGGTTATCTTGAGTGAGTTCGATGTTGGCGGAATTCGTGGTGTAGCGGTGAAATGCTTAGATATCACGAAGAACTCCGATCGCGAAGGCAGCCAACAAGGCCTTTACTGACGCTAAAGCTCGAAGGTGCGGGTATCGAACAGG	Bacteria(100);Bacteroidetes(100);Bacteroidia(100);Bacteroidales(100);Prevotellaceae(100);Prevotella_1(100);	k__Archaea(100);p__Euryarchaeota(77);p__Euryarchaeota_unclassified(77);p__Euryarchaeota_unclassified(77);p__Euryarchaeota_unclassified(77);p__Euryarchaeota_unclassified(77);p__Euryarchaeota_unclassified(77);	k__Bacteria(100);p__Bacteroidetes(100);c__Bacteroidia(100);o__Bacteroidales(100);f__Prevotellaceae(100);g__Prevotella(100);s__ruminicola(100);	Bacteria(100);Bacteroidetes(100);Bacteroidia(100);Bacteroidales(100);Prevotellaceae(100);Prevotella(100);
Otu00003	183184	CACCGGCAGCTCTAGTGGTAGCAATTTTTATTGGGCCTAAAGCGTCCGTAGCCGGTTTAATAAGTCTCTGGTGAAATCCTGTAGCTTAACTGTGGGAATTGCTGGAGATACTATTAGACTTGAGACCGGGAGAGGTTGGAGGTACTCCCTGGGTAGAGGTGAAATTCTGTAATCCTGGGAGGACCGCCTGTTGCGAAGGCGTCTAACTGGAACGGTTCTGACGGTGAGGGACGAAAGCTAGGGGCGCGAACAGG	Archaea(100);Euryarchaeota(100);Methanobacteria(100);Methanobacteriales(100);Methanobacteriaceae(100);Methanobrevibacter(100);	k__Archaea(100);p__Euryarchaeota(100);c__Methanobacteria(100);o__Methanobacteriales(100);f__Methanobacteriaceae(100);g__Methanobrevibacter(100);s__Methanobrevibacter gottschalkii clade(89);	k__Archaea(100);p__Euryarchaeota(100);c__Methanobacteria(100);o__Methanobacteriales(100);f__Methanobacteriaceae(100);g__Methanobrevibacter(100);g__Methanobrevibacter_unclassified(100);	Archaea(100);Euryarchaeota(100);Methanobacteria(100);Methanobacteriales(100);Methanobacteriaceae(100);Methanobrevibacter(100);
Otu00004	163882	TACGGAAGGTCCGGGCGTTATCCGGATTTATTGGGTTTAAAGGGAGCGTAGGCCGTGGATTAAGTGTGTTGTGAAATGTAGGCGCTCAACGTCTGACTTGCAGCGCATACTGTTCCACTTGAGTGCGGACCAACGCGGGCGGAATTTGTCGTGTAGCGGTGAAATGCTTAGATATGACGAAGAACCCCGATTGCGAAGGCAGCTCGCGGGAGCGCAACTGACGCTGAAGCTCGAAAGTGCGGGTATCGAACAGG	Bacteria(100);Bacteroidetes(100);Bacteroidia(100);Bacteroidales(100);Prevotellaceae(100);Prevotella_7(100);	k__Archaea(100);k__Archaea_unclassified(100);k__Archaea_unclassified(100);k__Archaea_unclassified(100);k__Archaea_unclassified(100);k__Archaea_unclassified(100);k__Archaea_unclassified(100);	k__Bacteria(100);p__Bacteroidetes(100);c__Bacteroidia(100);o__Bacteroidales(100);f__Prevotellaceae(100);g__Prevotella(100);g__Prevotella_unclassified(100);	Bacteria(100);Bacteroidetes(100);Bacteroidia(100);Bacteroidales(100);Prevotellaceae(100);Prevotella(100);
Otu00005	150618	TACGGAGGGTGCGAGCGTTAATCGGAATGACTGGGCGTAAAGGGCACGCAGGTGGATAGATAAGTCACAAGTGAAATCCCCGGGCTTAACCTGGGATTAGCTCGTGAAACTGTTTAACTAGAGTACGGTAGAGGGGAGTAGAATTCCAAGTGTAGCGGTGAAATGCGTAGAGATTTGGAAGAATACCGGAGGCGAAGGCGGCTCTCTGGACCGATACTGACACTGAAGAGCGAAAGCGTGGGGAGCAAACAGG	Bacteria(100);Proteobacteria(100);Proteobacteria_unclassified(100);Proteobacteria_unclassified(100);Proteobacteria_unclassified(100);Proteobacteria_unclassified(100);	k__Archaea(100);p__Euryarchaeota(81);p__Euryarchaeota_unclassified(81);p__Euryarchaeota_unclassified(81);p__Euryarchaeota_unclassified(81);p__Euryarchaeota_unclassified(81);p__Euryarchaeota_unclassified(81);	k__Bacteria(100);p__Proteobacteria(94);c__Gammaproteobacteria(86);c__Gammaproteobacteria_unclassified(86);c__Gammaproteobacteria_unclassified(86);c__Gammaproteobacteria_unclassified(86);c__Gammaproteobacteria_unclassified(86);	Bacteria(100);Proteobacteria(93);Gammaproteobacteria(85);Pasteurellales(62);Pasteurellaceae(62);Pasteurellaceae_unclassified(62);	Chelonobacter oris strain 1662 (88)
Otu00006	143380	TACGTAGGGAGCGAGCGTTGTCCGGATTTACTGGGTGTAAAGGGTGCGTAGGCGGCTAAGCAAGTCAGATGTGAAATCTATGGGCTCAACCCATAAACTGCATTTGAAACTAGAGAGCTTGAGTGAAGTAGAGGCAGGCGGAATTCCCTGTGTAGCGGTGAAATGCGTAGAGATAGGGAGGAACACCAGTGGCGAAGGCGGCCTGCTGGGCTTTAACTGACGCTGAGGCACGAAAGCGTGGGTAGCAAACAGG	Bacteria(100);Firmicutes(100);Clostridia(100);Clostridiales(100);Ruminococcaceae(100);Ruminococcaceae_unclassified(100);	k__Archaea(100);p__Euryarchaeota(85);p__Euryarchaeota_unclassified(85);p__Euryarchaeota_unclassified(85);p__Euryarchaeota_unclassified(85);p__Euryarchaeota_unclassified(85);p__Euryarchaeota_unclassified(85);	k__Bacteria(100);p__Firmicutes(100);c__Clostridia(100);o__Clostridiales(100);f__Ruminococcaceae(100);g__Ruminococcus(100);g__Ruminococcus_unclassified(100);	Bacteria(100);Firmicutes(100);Clostridia(100);Clostridiales(100);Ruminococcaceae(100);Ruminococcaceae_unclassified(100);
Otu00007	142261	CACCGGCAGCTCGAGTGGTAGCTGTTTTTATTGGGCCTAAAGCGTTCGTAGCCGGTTTGATATGTCTCTGGTGAAATCCTGTAGCTTAACTGTGGGAATTGCTGGTGATACTGTTGAACTTGAGGTCGGAAGAGGTTAGCGGTACTCCCAGGGTAGAGGTGAAATTCTGTAATCCTGGGAGGACCACCTGTGGCGAAGGCGGCTAACTGGAACGAACCTGACGGTGAGGGACGAAAGCTAGGGGCGCGAACCGG	Archaea(100);Euryarchaeota(100);Methanobacteria(100);Methanobacteriales(100);Methanobacteriaceae(100);Methanobrevibacter(100);	k__Archaea(100);p__Euryarchaeota(100);c__Methanobacteria(100);o__Methanobacteriales(100);f__Methanobacteriaceae(100);g__Methanobrevibacter(95);s__Methanobrevibacter ruminantium clade(92);	k__Archaea(100);p__Euryarchaeota(100);c__Methanobacteria(100);o__Methanobacteriales(100);f__Methanobacteriaceae(100);g__Methanobrevibacter(100);g__Methanobrevibacter_unclassified(100);	Archaea(100);Euryarchaeota(100);Methanobacteria(100);Methanobacteriales(100);Methanobacteriaceae(100);Methanobrevibacter(100);
Otu00008	125875	TACGTAGGTGGCAAGCGTTGTCCGGAATTATTGGGCGTAAAGCGCATGTAGGCGGTAATTTAAGTCTGTCGTGAAACGGCGGGGCTCAGCCCCGTATGGCGATGGAAACTGGGTTACTTGAGTGCAGGAGAGGAAAGGGGAACTCCCAGTGTAGCGGTGAAATGCGTAGATATTGGGAAGAACACCGGTGGCGAAGGCGCCTTTCTGGACTGTGTCTGACGCTGAGATGCGAAAGCCAGGGTAGCAAATAGG	Bacteria(100);Firmicutes(100);Negativicutes(100);Selenomonadales(100);Acidaminococcaceae(100);uncultured(100);	k__Archaea(100);p__Euryarchaeota(79);p__Euryarchaeota_unclassified(79);p__Euryarchaeota_unclassified(79);p__Euryarchaeota_unclassified(79);p__Euryarchaeota_unclassified(79);p__Euryarchaeota_unclassified(79);	k__Bacteria(100);p__Firmicutes(100);c__Clostridia(100);o__Clostridiales(100);f__Veillonellaceae(100);g__Succiniclasticum(100);g__Succiniclasticum_unclassified(100);	Bacteria(100);Firmicutes(100);Negativicutes(100);Selenomonadales(100);Acidaminococcaceae(100);Succiniclasticum(98);
Otu00009	119982	TACGTAGGGGGCAAGCGTTATCCGGATTTGCTGGGTGTAAAGGGAGCGCAGACGGCAGTGCAAGTCTGATGTGAAAGCCCGGGGCTCAACCCCGGAACTGCATTGGAAACTGTAAAGCTTGAGTGTCGGAGAGGTAAGCGGAATTCCTAGTGTAGCGGTGAAATGCGTAGATATTAGGAGGAACACCGGTGGCGAAGGCGGCTTACTGGACGATGACTGACGTTGAGGCTCGAAAGCGTGGGGAGCAGACAGG	Bacteria(100);Firmicutes(100);Clostridia(100);Clostridiales(100);Lachnospiraceae(100);Lachnospiraceae_NK3A20_group(100);	k__Archaea(100);p__Euryarchaeota(82);p__Euryarchaeota_unclassified(82);p__Euryarchaeota_unclassified(82);p__Euryarchaeota_unclassified(82);p__Euryarchaeota_unclassified(82);p__Euryarchaeota_unclassified(82);	k__Bacteria(100);p__Firmicutes(100);c__Clostridia(100);o__Clostridiales(100);f__Lachnospiraceae(100);g__Butyrivibrio(79);g__Butyrivibrio_unclassified(79);	Bacteria(100);Firmicutes(100);Clostridia(100);Clostridiales(100);Lachnospiraceae(100);Lachnospiraceae_unclassified(100);
Otu00010	103253	TACGGAAGGTCCGGGCGTTATCCGGATTTATTGGGTTTAAAGGGAGCGCAGGCCGATTATTAAGCGTGACGTGAAATGTAGATGCTCAACATCTGAACCGCGAACTGGTAGTCTTGAGTGAGTTCGATGTGGGCGGAATTCGTGGTGTAGCGGTGAAATGCTTAGATATCACGAAGAACTCCGATTGCGAAGGCAGCCCACAAGGCCTTTACTGACGCTAAAGCTCGAAGGTGCGGGTATCGAACAGG	Bacteria(100);Bacteroidetes(100);Bacteroidia(100);Bacteroidales(100);Prevotellaceae(100);Prevotella_1(100);	k__Archaea(100);p__Euryarchaeota(89);p__Euryarchaeota_unclassified(89);p__Euryarchaeota_unclassified(89);p__Euryarchaeota_unclassified(89);p__Euryarchaeota_unclassified(89);p__Euryarchaeota_unclassified(89);	k__Bacteria(100);p__Bacteroidetes(100);c__Bacteroidia(100);o__Bacteroidales(100);f__Prevotellaceae(100);g__Prevotella(100);g__Prevotella_unclassified(100);	Bacteria(100);Bacteroidetes(100);Bacteroidia(100);Bacteroidales(100);Prevotellaceae(99);Prevotella(99);
Otu00011	102917	TACGGAAGGTCCGGGCGTTATCCGGATTTATTGGGTTTAAAGGGAGCGCAGGCCGACTGGTAAGCGTGACGTGAAATGTAGCCGCTCAACGGCTGAACTGCGTCGCGAACTGTCAGTCTTGAGTGAGTTCGATGTTGGCGGAATTCGTGGTGTAGCGGTGAAATGCTTAGATATCACGAAGAACTCCGATTGCGAAGGCAGCCAACAAGGCCTTTACTGACGCTAAAGCTCGAAGGTGCGGGTATCGAACAGG	Bacteria(100);Bacteroidetes(100);Bacteroidia(100);Bacteroidales(100);Prevotellaceae(100);Prevotella_1(100);	k__Archaea(100);p__Euryarchaeota(84);p__Euryarchaeota_unclassified(84);p__Euryarchaeota_unclassified(84);p__Euryarchaeota_unclassified(84);p__Euryarchaeota_unclassified(84);p__Euryarchaeota_unclassified(84);	k__Bacteria(100);p__Bacteroidetes(100);c__Bacteroidia(100);o__Bacteroidales(100);f__Prevotellaceae(100);g__Prevotella(100);s__ruminicola(100);	Bacteria(100);Bacteroidetes(99);Bacteroidia(99);Bacteroidales(99);Prevotellaceae(99);Prevotella(99);
Otu00012	72311	TACGGAAGGTCCGGGCGTTATCCGGATTTATTGGGTTTAAAGGGAGCGCAGGCCGAAGGTTAAGCGTGACGTGAAATGTAGCCGCTCAACGGCTGAACTGCGTCGCGAACTGGCTTTCTTGAGTGAGTTCGATGTGGGCGGAATTCGTGGTGTAGCGGTGAAATGCTTAGATATCATGAAGAACTCCGATTGCGAAGCCAGCCCACAAGGCCTTTACTGACGCTAAAGCTCGAAGGTGCGGGTATCGAACAGG	Bacteria(100);Bacteroidetes(100);Bacteroidia(100);Bacteroidales(100);Prevotellaceae(100);Prevotella_1(100);	k__Archaea(100);p__Euryarchaeota(77);p__Euryarchaeota_unclassified(77);p__Euryarchaeota_unclassified(77);p__Euryarchaeota_unclassified(77);p__Euryarchaeota_unclassified(77);p__Euryarchaeota_unclassified(77);	k__Bacteria(100);p__Bacteroidetes(100);c__Bacteroidia(100);o__Bacteroidales(100);f__Prevotellaceae(100);g__Prevotella(100);s__ruminicola(74);	Bacteria(100);Bacteroidetes(100);Bacteroidia(100);Bacteroidales(100);Prevotellaceae(99);Prevotella(94);
Otu00013	68761	TACGGAAGGTCCGGGCGTTATTCAGATTTATTGGGTTTAAAGGGAGCGCAGGCGGGTTATTAAGCGTGTTGTGAAATGCGGCGGCTCAACCGTCGAATTGCAGCGCGAACTGGTTACCTTGAGTGAGTACGACGTCAGCGGAATTCGTGGTGTAGCGGTGAAATGCTTAGATATCACGAAGAACCCCGATTGCGAAGGCAGCTGACGAGTCCTTAACTGACGCTAAAGCTCGAAGGTGCGGGTATCGAACAGG	Bacteria(100);Bacteroidetes(100);Bacteroidia(100);Bacteroidales(100);Prevotellaceae(100);Prevotella_1(100);	k__Archaea(100);k__Archaea_unclassified(100);k__Archaea_unclassified(100);k__Archaea_unclassified(100);k__Archaea_unclassified(100);k__Archaea_unclassified(100);k__Archaea_unclassified(100);	k__Bacteria(100);p__Bacteroidetes(100);c__Bacteroidia(100);o__Bacteroidales(100);f__Prevotellaceae(100);g__Prevotella(100);g__Prevotella_unclassified(100);	Bacteria(100);Bacteroidetes(99);Bacteroidia(98);Bacteroidales(98);Prevotellaceae(97);Prevotella(93);
Otu00014	66628	TACGTAGGGGGCAAGCGTTGTCCGGAATGATTGGGCGTAAAGGGCGCGTAGGCGGCCCGGTAAGTCTGAAGTGAAAGTCCTGGTTTTAAGTTGGGAATTGCTTTGGATACTGTCGGGCTTGAGTGCAGGAGAGGTAAGTGGAATTCCCAGTGTAGCGGTGAAATGCGTAGAGATTGGGAGGAACACCAGTGGCGAAGGCGACTTACTGGACTGTAACTGACGCTGAGGCGCGAAAGTGTGGGGAGCAAACAGG	Bacteria(100);Firmicutes(100);Clostridia(100);Clostridiales(100);Christensenellaceae(100);Christensenellaceae_R-7_group(100);	k__Archaea(100);p__Euryarchaeota(85);p__Euryarchaeota_unclassified(85);p__Euryarchaeota_unclassified(85);p__Euryarchaeota_unclassified(85);p__Euryarchaeota_unclassified(85);p__Euryarchaeota_unclassified(85);	k__Bacteria(100);p__Firmicutes(87);p__Firmicutes_unclassified(87);p__Firmicutes_unclassified(87);p__Firmicutes_unclassified(87);p__Firmicutes_unclassified(87);p__Firmicutes_unclassified(87);	Bacteria(100);Firmicutes(94);Clostridia(70);Clostridiales(70);Clostridiales_unclassified(70);Clostridiales_unclassified(70);
Otu00015	65397	TACGGAAGGTCCGGGCGTTATCCGGATTCATTGGGTTTAAAGGGAGCACAGGCCGGCTGTCAAGCGTGTTGTGAAATGTAGGCGCTCAACGCCTGACTTGCAGCGCGAACTGACGGTCTTGAGTGCGCGCAACGTTGGCGGAATTTGTCGTGTAGCGGTGAGATGCTTAGATATGACGAAGAACTCCGATTGCGAAGGCAGCTGACGGGAGCGTTACTGACGCTGAAGCTCGAAAGTGCGGGTATCGAACAGG	Bacteria(100);Bacteroidetes(100);Bacteroidia(100);Bacteroidales(100);Prevotellaceae(100);Prevotella_7(100);	k__Archaea(100);p__Crenarchaeota(61);c__Thermoprotei(61);o__Sulfolobales(61);f__Sulfolobaceae(61);g__Sulfolobus(61);s__Sulfolobusthuringiensis(61);	k__Bacteria(100);p__Bacteroidetes(100);c__Bacteroidia(100);o__Bacteroidales(100);f__Prevotellaceae(100);g__Prevotella(100);g__Prevotella_unclassified(100);	Bacteria(100);Bacteroidetes(99);Bacteroidia(98);Bacteroidales(98);Prevotellaceae(97);Prevotella(97);
Otu00016	62455	TACGGAGGATGCAAGCGTTATCCGGATTTATTGGGTTTAAAGGGTGCGCAGGCGGCTTGTTAAGCGGGAGGTGAAATGCCGGCGCTCAACGTCGGAAGTGCCTCCCGAACTGGTGAGCTTGAATGACTCTGCCGTGGGAGGAATGTGTAGTGTAGCGGTGAAATGCTTAGAGATTACACAGAACACCGATTGCGAAGGCATCTCACGAAGGGTTGATTGACACTGAGGTGCGAAAGCGTGGGTAGCAAACAGG	Bacteria(100);Bacteroidetes(100);Bacteroidia(100);Bacteroidales(100);Rikenellaceae(100);Rikenellaceae_RC9_gut_group(100);	k__Archaea(100);k__Archaea_unclassified(100);k__Archaea_unclassified(100);k__Archaea_unclassified(100);k__Archaea_unclassified(100);k__Archaea_unclassified(100);k__Archaea_unclassified(100);	k__Bacteria(99);p__Bacteroidetes(82);p__Bacteroidetes_unclassified(82);p__Bacteroidetes_unclassified(82);p__Bacteroidetes_unclassified(82);p__Bacteroidetes_unclassified(82);p__Bacteroidetes_unclassified(82);	Bacteria(100);Bacteroidetes(95);Bacteroidetes_unclassified(95);Bacteroidetes_unclassified(95);Bacteroidetes_unclassified(95);Bacteroidetes_unclassified(95);
Otu00017	60641	TACGTAGGTGGCAAGCGTTGTCCGGAATTATTGGGCGTAAAGCGCATGTAGGCGGTTCCCTAAGTCGGTCGTGAAAATGCGGTGCTTAACGCCGTATGGCGATCGAAACTGGGGGACTTGAGTGCAGGAGAGGAAAGGGGAACTCCCAGTGTAGCGGTGAAATGCGTAGATATTGGGAAGAACACCGGTGGCGAAGGCGCCTTTCTGGACTGTGTCTGACGCTGAGATGCGAAAGCTAGGGGAGCGAACAGG	Bacteria(100);Firmicutes(100);Negativicutes(100);Selenomonadales(100);Acidaminococcaceae(100);Phascolarctobacterium(100);	k__Archaea(100);p__Euryarchaeota(79);p__Euryarchaeota_unclassified(79);p__Euryarchaeota_unclassified(79);p__Euryarchaeota_unclassified(79);p__Euryarchaeota_unclassified(79);p__Euryarchaeota_unclassified(79);	k__Bacteria(100);p__Firmicutes(100);c__Clostridia(100);o__Clostridiales(100);f__Veillonellaceae(100);g__Succiniclasticum(98);g__Succiniclasticum_unclassified(98);	Bacteria(100);Firmicutes(100);Negativicutes(100);Selenomonadales(100);Acidaminococcaceae(99);Succiniclasticum(90);	Succiniclasticum ruminis (95%)
Otu00018	60536	TACGGAGGGTGCAAGCGTTAATCGGAATAACTGGGCGTAAAGGGCATGCAGGCGGTTGTATAAGTAGGGTGTGAAATCCCCGGGCTCAACCTGGGAACTGCATTCTAAACTGTACAACTAGAGTATTGCAGGGGGAGACGGAATTCCAGGTGTAGCGGTGGAATGCGTAGATATCTGGAAGAACACCAAAGGCGAAGGCAGTCTCCTGGGCAAATACTGACGCTCATATGCGAAAGCGTGGGGGAGCGAACAGG	Bacteria(100);Proteobacteria(100);Gammaproteobacteria(100);Gammaproteobacteria_unclassified(100);Gammaproteobacteria_unclassified(100);Gammaproteobacteria_unclassified(100);	k__Archaea(100);k__Archaea_unclassified(100);k__Archaea_unclassified(100);k__Archaea_unclassified(100);k__Archaea_unclassified(100);k__Archaea_unclassified(100);k__Archaea_unclassified(100);	k__Bacteria(100);p__Proteobacteria(100);c__Gammaproteobacteria(100);o__Aeromonadales(99);f__Succinivibrionaceae(99);g__Succinivibrio(98);g__Succinivibrio_unclassified(98);	Bacteria(100);Proteobacteria(100);Gammaproteobacteria(100);Aeromonadales(100);Succinivibrionaceae(100);Succinivibrio(99);
Otu00019	54127	TACGGAAGGTCCGGGCGTTATCCGGATTCATTGGGGTTAAAGGGAGCGTAGGCCGGAGATTAAGCGTGTTGTGAAATGTAGACGCTCAACGTCTGCACTGCAGCGCGAACTGGTTTCCTTGAGTACGCATAAAGTGGGCGGAATTCGTGGTGTAGCGGTGAAATGCTTAGATATCACGAAGAACTCCGATTGCGAAGGCAGCTCACTGGGGCGCAACTGACGCTGAAGCTCGAAAGCGCGGGTATCGAACAGG	Bacteria(100);Bacteroidetes(100);Bacteroidia(100);Bacteroidales(100);Prevotellaceae(100);Prevotella_9(100);	k__Archaea(100);k__Archaea_unclassified(100);k__Archaea_unclassified(100);k__Archaea_unclassified(100);k__Archaea_unclassified(100);k__Archaea_unclassified(100);k__Archaea_unclassified(100);	k__Bacteria(100);p__Bacteroidetes(100);c__Bacteroidia(100);o__Bacteroidales(100);f__Prevotellaceae(100);g__Prevotella(100);s__copri(100);	Bacteria(100);Bacteroidetes(100);Bacteroidia(100);Bacteroidales(100);Prevotellaceae(100);Prevotella(100);
Otu00020	52578	TACGGAAGGTCCGGGCGTTATCCGGATTTATTGGGTTTAAAGGGAGCGCAGGCTGGAGATTAAGCGTGACGTGAAATGCCGCGGCTCAACCGTGGAAGTGCGTCGCGAACTGGTTTCCTTGAGTGTATTCGACGTCAGCGGAATTCGTGGTGTAGCGGTGAATGCTTAGATATCACGAAGAACTCCGATTGCGAAGGCAGCTGGCGAGGCTATAACTGACGCTAAAGCTCAAAGGTGCGGGTATCGAACAGG	Bacteria(100);Bacteroidetes(100);Bacteroidia(100);Bacteroidales(100);Prevotellaceae(100);Prevotella_1(100);	k__Archaea(100);k__Archaea_unclassified(100);k__Archaea_unclassified(100);k__Archaea_unclassified(100);k__Archaea_unclassified(100);k__Archaea_unclassified(100);k__Archaea_unclassified(100);	k__Bacteria(100);p__Bacteroidetes(100);c__Bacteroidia(100);o__Bacteroidales(100);f__Prevotellaceae(100);g__Prevotella(100);g__Prevotella_unclassified(100);	Bacteria(100);Bacteroidetes(100);Bacteroidia(100);Bacteroidales(100);Prevotellaceae(100);Prevotella(100);
Otu00021	46280	TACGGAAGGTCCGGGCGTTATCCGGATTTATTGGGTTTAAAGGGAGCGCAGGCGGAGGTGCAAGCGTGCCGTGAAAGCGCGGGGCTCAACCCCGTACAGCGGCGCGAACTGCTCCCCTTGGTTGCGGGAAGGGAAGGCGGAACTCGTGGTGTAGCGGTGAAATGCATATATCACGAAGAACTCCGATCGCGAAGGCAGCCTTCCGGCCCGCCAACGACGCTCATGCTCGAAGGCGCGGGTATCAAACAGG	Bacteria(100);Bacteroidetes(100);Bacteroidia(100);Bacteroidales(100);Prevotellaceae(100);Prevotellaceae_unclassified(100);	k__Archaea(100);p__Euryarchaeota(99);p__Euryarchaeota_unclassified(99);p__Euryarchaeota_unclassified(99);p__Euryarchaeota_unclassified(99);p__Euryarchaeota_unclassified(99);p__Euryarchaeota_unclassified(99);	k__Bacteria(100);p__Bacteroidetes(100);c__Bacteroidia(100);o__Bacteroidales(100);f__[Paraprevotellaceae](100);g__YRC22(100);g__YRC22_unclassified(100);	Bacteria(97);Bacteroidetes(93);Bacteroidia(84);Bacteroidales(84);Prevotellaceae(71);Prevotellaceae_unclassified(71);
Otu00022	43518	TACGTAGGGGGCAAGCGTTATCCGGATTTACTGGGTGTAGGGCGCGTAGGCGGGGATGCAAGTCAGATGTGAAATCTATGGGCTTAACTCATAAACTGCATTTGAAACTGTATCTCTTGAGTGCTGGAGAGGTAGACGGAATTCCTTGTGTAGCGGTGAAATGCGTAGATATAAGGAAGAACACCAGTGGCGAAGGCGGTCTACTGGACAGTAACTGACGCTGAGGCGCGAAAGCGTGGGGAGCAAACAGG	Bacteria(100);Firmicutes(100);Clostridia(100);Clostridiales(100);Ruminococcaceae(100);Acetivibrio(100);	k__Archaea(100);k__Archaea_unclassified(100);k__Archaea_unclassified(100);k__Archaea_unclassified(100);k__Archaea_unclassified(100);k__Archaea_unclassified(100);k__Archaea_unclassified(100);	k__Bacteria(100);p__Firmicutes(99);c__Clostridia(99);o__Clostridiales(99);f__Clostridiaceae(95);g__02d06(95);g__02d06_unclassified(95);	Bacteria(100);Firmicutes(97);Clostridia(97);Clostridiales(97);Ruminococcaceae(95);Ruminococcaceae_unclassified(95);
Otu00023	41114	TACGTAGGGAGCAAGCGTTGTCCGGATTTACTGGGTGTAAAGGGTGCGTAGGCGGCCGAGTAAGTCAGATGTGAAATCTATGGGCTCAACCCATAAACTGCATTTGAAACTACTTGGCTTGAGTGAAGTAGAGGCAGGCGGAATTCCCTGTGTAGCGGTGAAATGCGTAGATAGGGAGGAACACCAGTGGCGAAGGCGGCCTGCTGGGCTTTAACTGACGCTGAGGCACGAAAGCGTGGGTAGCAAACAGG	Bacteria(100);Firmicutes(100);Clostridia(100);Clostridiales(100);Ruminococcaceae(100);Ruminococcaceae_unclassified(100);	k__Archaea(100);p__Euryarchaeota(87);p__Euryarchaeota_unclassified(87);p__Euryarchaeota_unclassified(87);p__Euryarchaeota_unclassified(87);p__Euryarchaeota_unclassified(87);p__Euryarchaeota_unclassified(87);	k__Bacteria(100);p__Firmicutes(100);c__Clostridia(100);o__Clostridiales(100);f__Ruminococcaceae(100);g__Ruminococcus(100);g__Ruminococcus_unclassified(100);	Bacteria(100);Firmicutes(100);Clostridia(100);Clostridiales(100);Ruminococcaceae(100);Clostridium_IV(68);
Otu00024	40681	TACGGAAGGTCCGGGCGTTATCCGGATTTATTGGGTTTAAAGGGAGCGCAGACGGGCTGTTAAGCGTGACGTGAAATGCTGGGGCTCAACCTTGGCCTGCGTCGCGAACTGGCGGCCTTGAGTGGACGGTAGGCAGGCGGAATTCGTGGTGTAGCGGTGAAATGCTTAGATATCACGAGGAACCCCGATTGCGAAGGCAGCTTGCCGCAGTCTTACTGACGTTCATGCTCGAAGGTGCGGGTATCGAACAGG	Bacteria(100);Bacteroidetes(100);Bacteroidia(100);Bacteroidales(100);Prevotellaceae(100);Prevotella_1(100);	k__Archaea(100);p__Euryarchaeota(82);p__Euryarchaeota_unclassified(82);p__Euryarchaeota_unclassified(82);p__Euryarchaeota_unclassified(82);p__Euryarchaeota_unclassified(82);p__Euryarchaeota_unclassified(82);	k__Bacteria(100);p__Bacteroidetes(98);c__Bacteroidia(98);o__Bacteroidales(98);f__Prevotellaceae(85);g__Prevotella(85);g__Prevotella_unclassified(85);	Bacteria(100);Bacteroidetes(98);Bacteroidia(90);Bacteroidales(90);Prevotellaceae(75);Prevotella(68);
Otu00025	39106	TACGTAGGTGGCAAGCGTTGTCCGGAATTATTGGGCGCAAAGCGCATGTAGGCGGTGCCTTAAGTCTGTCGTGAAACTGCGGGGCCTAACCCCGTATGGCGATGGAAACTGGGGTACTTGAGTGCAGGAGAGGAAAGGTGAACTCCCAGTGTAGCGGTGAAATGCGTAGATATTGGGAAGAACACCGGTGGCGAAGGCGCCTTTCTGGACTGTGTCTGACGCTGAGATGCGAAAGCCAGGGTAGCGAACGGG	Bacteria(100);Firmicutes(100);Negativicutes(100);Selenomonadales(100);Acidaminococcaceae(100);uncultured(100);	k__Archaea(100);p__Euryarchaeota(97);p__Euryarchaeota_unclassified(97);p__Euryarchaeota_unclassified(97);p__Euryarchaeota_unclassified(97);p__Euryarchaeota_unclassified(97);p__Euryarchaeota_unclassified(97);	k__Bacteria(100);p__Firmicutes(100);c__Clostridia(100);o__Clostridiales(100);f__Veillonellaceae(100);g__Succiniclasticum(100);g__Succiniclasticum_unclassified(100);	Bacteria(100);Firmicutes(100);Negativicutes(100);Selenomonadales(100);Acidaminococcaceae(100);Succiniclasticum(100);
Otu00026	38986	TACGTAGGGGGCAAGCGTTATCCGGATTTACTGGGTGTAAAGGGAGCGTAGACGGATTTGCAAGTCTGATGTGAAAGTCGGGGGCTTAACCCCCGGATTGCATTTGAAACTGCAGATCTTGAGTACTGGAAGGGCAGATGGAATTCCTGGTGTAGCGGTGAAATGCGTAGAGATCAGGAGGAACACCGGTGGCGAAAGCGGTCTGCTGGACGGTAACTGACGTTGAGGCTCGAAGGCGTGGGGAGCAAACAGG	Bacteria(100);Firmicutes(100);Clostridia(100);Clostridiales(100);Lachnospiraceae(100);Lachnospiraceae_unclassified(100);	k__Archaea(100);p__Euryarchaeota(90);p__Euryarchaeota_unclassified(90);p__Euryarchaeota_unclassified(90);p__Euryarchaeota_unclassified(90);p__Euryarchaeota_unclassified(90);p__Euryarchaeota_unclassified(90);	k__Bacteria(100);p__Firmicutes(90);c__Clostridia(90);o__Clostridiales(90);f__Lachnospiraceae(88);f__Lachnospiraceae_unclassified(88);f__Lachnospiraceae_unclassified(88);	Bacteria(100);Firmicutes(95);Clostridia(93);Clostridiales(93);Lachnospiraceae(88);Lachnospiraceae_unclassified(88);
Otu00027	37624	TACGAGGGGTGCAAGCGTTGTTCGGAATCACTGGGCGTAAAGGGAGCGCAGGCGGAGATTCAAGCGGATTGTACAATCCCGGGGCCCAACCCCGGTTCTGCAGTCCGAACTGGATCTCTTGGATAGTTCAGGGGCAGGCGGAATTCCTGGTGTAGCGGTGGAATGCGTAGAGATCAGGAAGAACACCGATGGCGAAGGCAGCCTGCTGGGGACTTATCGACGCTGAGGCTCGAAAGTGCGGGTAGCAAACAGG	Bacteria(100);Fibrobacteres(100);Fibrobacteria(100);Fibrobacterales(100);Fibrobacteraceae(100);Fibrobacter(100);	k__Archaea(100);p__Euryarchaeota(100);p__Euryarchaeota_unclassified(100);p__Euryarchaeota_unclassified(100);p__Euryarchaeota_unclassified(100);p__Euryarchaeota_unclassified(100);p__Euryarchaeota_unclassified(100);	k__Bacteria(100);p__Fibrobacteres(100);c__Fibrobacteria(100);o__Fibrobacterales(100);f__Fibrobacteraceae(100);g__Fibrobacter(100);s__succinogenes(100);	Bacteria(100);Fibrobacteres(100);Fibrobacteria(100);Fibrobacterales(100);Fibrobacteraceae(100);Fibrobacter(100);
Otu00028	34705	TACGTAGGGGGCGGGCGTTATCCGGAATCATTGGGCGTAAAGAGGGAGCAGGCGGCCGTGAGGGTCTGTGGTAAAAGACTGAAGCTTAACTTCAGTGAGCCATGGAAACCGGACGGCTGGAGTGCGGCAGAGGATCGTGGAATTCCATGTGTAGCGGTGAAATGCGTAGATATATGGAGGAACACCAGTGGCGAAGGCGACGGTCTGGGCCTGCACTGACGCTCATTCCCGAAAGCGTGGGGAGCAAATAGG	Bacteria(100);Firmicutes(100);Erysipelotrichia(100);Erysipelotrichales(100);Erysipelotrichaceae(100);Erysipelatoclostridium(100);	k__Archaea(100);k__Archaea_unclassified(100);k__Archaea_unclassified(100);k__Archaea_unclassified(100);k__Archaea_unclassified(100);k__Archaea_unclassified(100);k__Archaea_unclassified(100);	k__Bacteria(100);p__Firmicutes(100);c__Erysipelotrichi(100);o__Erysipelotrichales(100);f__Erysipelotrichaceae(100);g__Sharpea(100);s__azabuensis(100);	Bacteria(100);Firmicutes(100);Erysipelotrichia(100);Erysipelotrichales(100);Erysipelotrichaceae(100);Sharpea(100);
Otu00029	33623	TACGGAGGGTGCGAGCGTTAATCGGAATAACTGGGCGTAAAGAGCTCGTAGGCGGTTAGTCAAGTCAGATGTGAAAGCCCCGGGCTTAACCTGGGAACTGCATTTGAAACTGACGAACTAGAGTACTGTAGAGGGAGGTAGAATTCCAGGTGTAGCGGTGAAATGCGTAGATATCTGGAGGAATACCGGTGGCGAAGGCGGCCTCCTGGACAGAGACTGACGCTCATATGCGAAAGCGTGGGGAGCAAACAGG	Bacteria(100);Proteobacteria(100);Gammaproteobacteria(100);Gammaproteobacteria_unclassified(100);Gammaproteobacteria_unclassified(100);Gammaproteobacteria_unclassified(100);	k__Archaea(100);p__Euryarchaeota(96);p__Euryarchaeota_unclassified(96);p__Euryarchaeota_unclassified(96);p__Euryarchaeota_unclassified(96);p__Euryarchaeota_unclassified(96);p__Euryarchaeota_unclassified(96);	k__Bacteria(100);p__Proteobacteria(100);c__Gammaproteobacteria(100);o__Aeromonadales(98);f__Succinivibrionaceae(98);g__Ruminobacter(98);g__Ruminobacter_unclassified(98);	Bacteria(100);Proteobacteria(100);Gammaproteobacteria(100);Aeromonadales(99);Succinivibrionaceae(99);Ruminobacter(99);	Ruminobacter amylophilus strain H 18 (97)
Otu00030	32347	TACGTAGGTGGCAAGCGTTGTCCGGAATTATTGGGCGTAAAGCGCGCGCAGGCGGCTTTCTAAGTCCATCTTAAAAGTGCGGGGCTTAACCCCGTGATGGGATGGAAACTGGGAAGCTGGAGTATCGGAGAGGAAAGTGGAATTCCTAATGCAGCGGTGAAATGCGTAGAGATTAGGAAGAACACCGGTGGCGAAGGCGACTTTCTGGACGACAACTGACGCTGAGGCGCGAAAGCGTGGGGAGCAAACAGG	Bacteria(100);Firmicutes(100);Negativicutes(100);Selenomonadales(100);Veillonellaceae(100);Dialister(100);	k__Archaea(100);k__Archaea_unclassified(100);k__Archaea_unclassified(100);k__Archaea_unclassified(100);k__Archaea_unclassified(100);k__Archaea_unclassified(100);k__Archaea_unclassified(100);	k__Bacteria(100);p__Firmicutes(100);c__Clostridia(100);o__Clostridiales(100);f__Veillonellaceae(100);g__Dialister(100);g__Dialister_unclassified(100);	Bacteria(100);Firmicutes(100);Negativicutes(100);Selenomonadales(100);Veillonellaceae(100);Dialister(100);
Otu00031	28339	TACGGAGGATGCAAGCGTTATCCGGATTTATTGGGTTTAAAGGGTGCGTAGGCGGAGCTTTAAGCGTGAGGTGAAATGCCACGGCTCAACCGTGGAACTGCCTCGCGAACTGGAGTTCTGGAATGCCCCTGCCGTGGGAGGAATGTGTGGCGTAGCGGTGAAATGCATAGAGATCACACAGAACACCGATTGCGAAGGCATCTCACGAAGGGGTGATTGACGCTGAGGCACGAAAGCGTGGGTAGCAAATAGG	Bacteria(100);Bacteroidetes(100);Bacteroidia(100);Bacteroidales(100);Rikenellaceae(100);Rikenellaceae_RC9_gut_group(100);	k__Archaea(100);k__Archaea_unclassified(100);k__Archaea_unclassified(100);k__Archaea_unclassified(100);k__Archaea_unclassified(100);k__Archaea_unclassified(100);k__Archaea_unclassified(100);	k__Bacteria(99);p__Bacteroidetes(88);p__Bacteroidetes_unclassified(88);p__Bacteroidetes_unclassified(88);p__Bacteroidetes_unclassified(88);p__Bacteroidetes_unclassified(88);p__Bacteroidetes_unclassified(88);	Bacteria(98);Bacteroidetes(92);Bacteroidia(61);Bacteroidales(61);Bacteroidales_unclassified(61);Bacteroidales_unclassified(61);
Otu00032	28151	TACGGAAGGTCCGGGCGTTATCCGGATTTATTGGGTTTAAAGGGAGCGCAGGCTGGATTTTAAGCGTGTTGAGAAATGTACCGGCTCAACCGGTGATGTGCAGCGCGAACTGGAGTCCTTGAGTGAGTACGACGTCAGCGGAATTTGTGGTGTAGCGGTGAAATGCTTAGATATCACGAAGAACTCCGATTGCGAAGGCAGCTGACGAGTTCTTAACTGACGCTAAAGCTCGAAAGTGCGGGTATCGAACAGG	Bacteria(100);Bacteroidetes(100);Bacteroidia(100);Bacteroidales(100);Prevotellaceae(100);Prevotella_1(100);	k__Archaea(100);k__Archaea_unclassified(100);k__Archaea_unclassified(100);k__Archaea_unclassified(100);k__Archaea_unclassified(100);k__Archaea_unclassified(100);k__Archaea_unclassified(100);	k__Bacteria(100);p__Bacteroidetes(100);c__Bacteroidia(100);o__Bacteroidales(100);f__Prevotellaceae(100);g__Prevotella(100);g__Prevotella_unclassified(100);	Bacteria(100);Bacteroidetes(100);Bacteroidia(100);Bacteroidales(100);Prevotellaceae(99);Prevotella(99);
Otu00033	27785	CACGGAAGTTGCGAGCGTTGTTCGGAATTATTGGGCGTAAAGGGCATGTAGGCGGTTCTGCAAGTCTGGTGTGAAATACCGGGGCTCAACCCCGGAACTGCGTTGGAAACTGCAGGACTTGAATCGCTGAGGGGCAGCCAGAATTCCAGGTGTAGGGGTGAAATCTGTAGATATCTGGAAGAATACCAATGGCGAAGGCAGGCTGCCAGCAGATGATTGACGCTAAGGTGCGAAGGTGCGGGGAGCAAACAGG	Bacteria(100);Spirochaetae(100);Spirochaetes(100);Spirochaetales(100);Spirochaetaceae(100);Treponema_2(100);	k__Archaea(100);k__Archaea_unclassified(100);k__Archaea_unclassified(100);k__Archaea_unclassified(100);k__Archaea_unclassified(100);k__Archaea_unclassified(100);k__Archaea_unclassified(100);	k__Bacteria(100);p__Spirochaetes(100);c__Spirochaetes(100);o__Spirochaetales(100);f__Spirochaetaceae(100);g__Treponema(100);g__Treponema_unclassified(100);	Bacteria(100);Spirochaetes(100);Spirochaetia(100);Spirochaetales(100);Spirochaetaceae(100);Treponema(100);
Otu00034	26719	TACGGAGGATGCAAGCGTTATCCGGATTTATTGTGTTTAAAGGGTGCGCAGGCGGCACGTTAAGTCAGCGGTGAAATCTCATGGCTCAACCATGGAACTGCCGTTGATACTGGCGTGCTGGAGTACGGACGGCGCCAGCGGAATGTGTCATGTAGCGGTGAAATGCTTAGATATGCCACAGAACACCGATCGCGAAGGCAGCTGGCGAGGCCGGTACTGACGCTCAGGCACGAAAGCGTGGGGATCAAACAGG	Bacteria(100);Bacteroidetes(100);Sphingobacteriia(100);Sphingobacteriales(100);Sphingobacteriales_unclassified(100);Sphingobacteriales_unclassified(100);	k__Archaea(100);p__Euryarchaeota(82);p__Euryarchaeota_unclassified(82);p__Euryarchaeota_unclassified(82);p__Euryarchaeota_unclassified(82);p__Euryarchaeota_unclassified(82);p__Euryarchaeota_unclassified(82);	k__Bacteria(100);p__Bacteroidetes(95);p__Bacteroidetes_unclassified(95);p__Bacteroidetes_unclassified(95);p__Bacteroidetes_unclassified(95);p__Bacteroidetes_unclassified(95);p__Bacteroidetes_unclassified(95);	Bacteria(100);Bacteroidetes(100);Sphingobacteriia(67);Sphingobacteriales(67);Sphingobacteriales_unclassified(67);Sphingobacteriales_unclassified(67);
Otu00035	26060	TACGTAGGGTGCAAGCGTTATCCGGATTTATTGGGCGTAAAGGGCTCGTAGGCGGTTCGTCGCGTCCGGTGTGAAAGTCCATCGCTTAACGGTGGATCCGCGCCGGGTACGGGCGGGCTTGAGTGCGGTAGGGGAGACTGGAATTCCCGGTGTAACGGTGGAATGTGTAGATATCGGGAAGAACACCAATGGCGAAGGCAGGTCTCTGGGCCGTTACTGACGCTGAGGAGCGAAAGCGTGGGGAGCGAACAGG	Bacteria(100);Actinobacteria(100);Actinobacteria(100);Bifidobacteriales(100);Bifidobacteriaceae(100);Bifidobacterium(100);	k__Archaea(100);p__Euryarchaeota(93);p__Euryarchaeota_unclassified(93);p__Euryarchaeota_unclassified(93);p__Euryarchaeota_unclassified(93);p__Euryarchaeota_unclassified(93);p__Euryarchaeota_unclassified(93);	k__Bacteria(100);p__Actinobacteria(100);c__Actinobacteria(100);o__Bifidobacteriales(100);f__Bifidobacteriaceae(100);g__Bifidobacterium(100);s__pseudolongum(75);	Bacteria(100);Actinobacteria(100);Actinobacteria(100);Bifidobacteriales(100);Bifidobacteriaceae(100);Bifidobacterium(100);
Otu00036	25961	TACGTAGGTGGCGAGCGTTATCCGGATTTACTGGGTGTAAAGGGCGCGTAGGCGGGGATGCAAGTCAGATGTGAAATCTATGGGCTCAACTCATAAACTGCATTTGAAACTGTATTTCTTGAGTACTGGAGAGGTAGACGGAATTCCTTGTGTAGCGGTAATGCGTAGATATAAGGAAGAACACCAGTGGCGAAGGCGGTCTACTGGACAGCAACTGACGCTGAGGCGCGAAAGCGTGGGGAGCAAACAGG	Bacteria(100);Firmicutes(100);Clostridia(100);Clostridiales(100);Ruminococcaceae(100);Ruminococcaceae_unclassified(100);	k__Archaea(100);k__Archaea_unclassified(100);k__Archaea_unclassified(100);k__Archaea_unclassified(100);k__Archaea_unclassified(100);k__Archaea_unclassified(100);k__Archaea_unclassified(100);	k__Bacteria(100);p__Firmicutes(99);c__Clostridia(99);o__Clostridiales(99);o__Clostridiales_unclassified(99);o__Clostridiales_unclassified(99);o__Clostridiales_unclassified(99);	Bacteria(100);Firmicutes(96);Clostridia(96);Clostridiales(96);Ruminococcaceae(94);Ruminococcaceae_unclassified(94);
Otu00037	25372	TACGTAGGTGGCGAGCGTTATCCGGAATCATTGGGCGTAAAGAGGGAGCAGGCGGTGATACAGGTCTGGAGGTGAAAGCCCGAAGCTAAACTTCGGGAAGCCCCGGAAACCGGATCACTGGAGTGCGGAAGAGGATCGTGGAATTCCATGTGTAGCGGTGAAATGCGTAGATATATGGAGGAACACCAGTGGCGAAGGCGACGGTCTGGTCCGCAACTGACGCTCAGTCCCGAAAGCGTGGGGAGCAAATAGG	Bacteria(100);Firmicutes(100);Erysipelotrichia(100);Erysipelotrichales(100);Erysipelotrichaceae(100);Catenibacterium(100);	k__Archaea(100);p__Euryarchaeota(97);p__Euryarchaeota_unclassified(97);p__Euryarchaeota_unclassified(97);p__Euryarchaeota_unclassified(97);p__Euryarchaeota_unclassified(97);p__Euryarchaeota_unclassified(97);	k__Bacteria(100);p__Firmicutes(100);c__Erysipelotrichi(100);o__Erysipelotrichales(100);f__Erysipelotrichaceae(100);g__Sharpea(100);s__p-3329-23G2(100);	Bacteria(100);Firmicutes(100);Erysipelotrichia(100);Erysipelotrichales(100);Erysipelotrichaceae(100);Kandleria(74);
Otu00038	24074	TACGGAAGGTCCGGGCGTTATCCGGATTTATTGGGTTTAAAGGGAGCGCAGGCCGGCTGGTAAGCGTGACGTGAAATGTAGATGCTCAACATCTGCACTGCGTCGCGAACTGTCAGCCTTGAGTGAGTTCGATGTTGGCGGAATTCGTGGTGTAGCGGTGAAATGCTTAGATATCACGAAGAACTCCGATTGCGAAGGCAGCCAACAAGGCCTTTACTGACGCTAGCTCGAAGGTGCGGGTATCGAACAGG	Bacteria(100);Bacteroidetes(100);Bacteroidia(100);Bacteroidales(100);Prevotellaceae(100);Prevotella_1(100);	k__Archaea(100);p__Euryarchaeota(85);p__Euryarchaeota_unclassified(85);p__Euryarchaeota_unclassified(85);p__Euryarchaeota_unclassified(85);p__Euryarchaeota_unclassified(85);p__Euryarchaeota_unclassified(85);	k__Bacteria(100);p__Bacteroidetes(100);c__Bacteroidia(100);o__Bacteroidales(100);f__Prevotellaceae(100);g__Prevotella(100);s__ruminicola(73);	Bacteria(100);Bacteroidetes(100);Bacteroidia(100);Bacteroidales(100);Prevotellaceae(100);Prevotella(100);
Otu00039	22548	TACGGAAGGTCCGGGCGTTATCCGGATTTATTGGGTTTAAAGGGAGCACAGGCCGGCTGTCAAGCGTGTTGTGAAATGTAGGGGCTCAACCTCTGCACTGCAGCGCGAACTGACGGTCTTGAGTACGCACAACGTTGGCGGAATTTGTCGTGTAGCGGTGAAATGCTTAGATATGACGAAGAACTCCGATTGCGAAGGCAGCTGACGGGAGCGCCACTGACGCTTAAGCTCGCAAGTGCGGGGATCGAACAGT	Bacteria(100);Bacteroidetes(100);Bacteroidia(100);Bacteroidales(100);Prevotellaceae(100);Prevotella_7(100);	k__Archaea(100);k__Archaea_unclassified(100);k__Archaea_unclassified(100);k__Archaea_unclassified(100);k__Archaea_unclassified(100);k__Archaea_unclassified(100);k__Archaea_unclassified(100);	k__Bacteria(100);p__Bacteroidetes(100);c__Bacteroidia(100);o__Bacteroidales(100);f__Prevotellaceae(100);g__Prevotella(100);g__Prevotella_unclassified(100);	Bacteria(100);Bacteroidetes(100);Bacteroidia(98);Bacteroidales(98);Prevotellaceae(97);Prevotella(97);
Otu00040	22531	TACGTATGGAGCAAGCGTTATCCGGATTTACTGGGTGTAAAGGGAGTGTAGGCGGTCTATCAAGTCTGATGTGAAACCCCGGGGCTCAACTCCGGGATTGCATTGGAAACTGGTGGACTGGAGTGTCGGAGAGGCAAGTGGAATTCCTAGTGTAGCGGTGAAATGCGTAGATATTAGGAGGAACACCAGTGGCGAAGGCGGCTTGCTGGACGATAACTGACGCTGAGGCTCGAAAGCGTGGGGAGCAAACAGG	Bacteria(100);Firmicutes(100);Clostridia(100);Clostridiales(100);Lachnospiraceae(100);Lachnospiraceae_unclassified(100);	k__Archaea(100);k__Archaea_unclassified(100);k__Archaea_unclassified(100);k__Archaea_unclassified(100);k__Archaea_unclassified(100);k__Archaea_unclassified(100);k__Archaea_unclassified(100);	k__Bacteria(100);p__Firmicutes(100);c__Clostridia(100);o__Clostridiales(100);f__Lachnospiraceae(100);g__Shuttleworthia(99);g__Shuttleworthia_unclassified(99);	Bacteria(100);Firmicutes(100);Clostridia(100);Clostridiales(100);Lachnospiraceae(98);Lachnospiraceae_unclassified(98);
Otu00041	21527	TACGGAAGGTCCGGGCGTTATCCGGATTTATTGGGTTTAAAGGGAGCGTAGGCCGTCGTTTAAGCGTGTTGTGAAATGTAGGCGCCCAACGTCTGCACTGCAGCGCGAACTGGATGACTTGAGTACGCGGGAAGCAGGCGGAATTCGTCGTGTAGCGGTGAAATGCTTAGATATGACGAAGAACTCCGATTGCGAAGGCAGCCTGCTGTAGCGCCACTGACGCTGATGCTCGAAAGCGTGGGTATCGAACAGG	Bacteria(100);Bacteroidetes(100);Bacteroidia(100);Bacteroidales(100);Prevotellaceae(100);Prevotella_7(99);	k__Archaea(100);k__Archaea_unclassified(100);k__Archaea_unclassified(100);k__Archaea_unclassified(100);k__Archaea_unclassified(100);k__Archaea_unclassified(100);k__Archaea_unclassified(100);	k__Bacteria(100);p__Bacteroidetes(100);c__Bacteroidia(100);o__Bacteroidales(100);f__Prevotellaceae(99);g__Prevotella(99);g__Prevotella_unclassified(99);	Bacteria(100);Bacteroidetes(100);Bacteroidia(100);Bacteroidales(100);Prevotellaceae(100);Prevotella(100);
Otu00042	20573	TACGGAGGATGCGAGCGTTATCCGGATTCATTGGGTTTAAAGGGTGCGTAGGCGGCGTGCCAAGTCAGGGGTGAAAGGTTCCGGCTCAACTGGGACAGTGCCTTTGATACTGGTGTGCTGGAGTGCGCTTGCCGTGGGAGGAATGAGTGGTGTAGCGGTGAAATGCTTAGATATCACTCAGAACACCGATTGCGAAGGCATCTCACGAAGGCGTAACTGACGCTGAGGCACGAAAGCGTGGGGATCAAACAGG	Bacteria(100);Bacteroidetes(100);Bacteroidia(100);Bacteroidales(100);Rikenellaceae(100);Rikenellaceae_RC9_gut_group(100);	k__Archaea(100);p__Euryarchaeota(90);p__Euryarchaeota_unclassified(90);p__Euryarchaeota_unclassified(90);p__Euryarchaeota_unclassified(90);p__Euryarchaeota_unclassified(90);p__Euryarchaeota_unclassified(90);	k__Bacteria(100);p__Bacteroidetes(92);p__Bacteroidetes_unclassified(92);p__Bacteroidetes_unclassified(92);p__Bacteroidetes_unclassified(92);p__Bacteroidetes_unclassified(92);p__Bacteroidetes_unclassified(92);	Bacteria(100);Bacteroidetes(100);Bacteroidia(69);Bacteroidales(69);Bacteroidales_unclassified(69);Bacteroidales_unclassified(69);
Otu00043	20077	TACGGAGGATGCGAGCGTTATCCGGATTCATTGGGTTTAAAGGGTGCGCAGGCGGCGCTCCAAGTCAGCGGTCAAAGTTCCGGGCTCAACCCGGTGCCGCCGTTGAAACTGGAGTGCTTGAGCAGGTGCGACGGAGGCGGAATGCGTGGTGTAGCGGTGAAATGCATAGATATCGCAGAACCCCGATTGCGAAGGCAGCTTCCGAGCACCCGTCTGACGCTGAGGCACGAAAGCGTGGGTATCGAACAGG	Bacteria(100);Bacteroidetes(100);Bacteroidia(100);Bacteroidales(100);Bacteroidales_S24-7_group(100);Bacteroidales_S24-7_group_ge(100);	k__Archaea(100);p__Euryarchaeota(95);p__Euryarchaeota_unclassified(95);p__Euryarchaeota_unclassified(95);p__Euryarchaeota_unclassified(95);p__Euryarchaeota_unclassified(95);p__Euryarchaeota_unclassified(95);	k__Bacteria(100);p__Bacteroidetes(100);c__Bacteroidia(100);o__Bacteroidales(100);f__S24-7(98);f__S24-7_unclassified(98);f__S24-7_unclassified(98);	Bacteria(100);Bacteroidetes(99);Bacteroidia(98);Bacteroidales(98);Porphyromonadaceae(91);Barnesiella(81);
Otu00044	19862	TACGTAAGGGGCAAGCGTTATCCGGATTTACTGGGTGTAAAGGGAGCGTAGACGGTGAGGCAAGTCTGATGTGAAAACCCGGGGCTCAACTCCGGGATTGCATTGGAAACTGTCTGACTTGAGTACTGGAGGGGTAAGCGGAATTCCTGGTGTAGCGGTGAAATGCGTAGATATCAGGAGGAACACCGGTGGCGAAGGCGGCTTACTGGACAGTAACTGACGTTGAGGCTCGAAAGCGTGGGGAGCAAACAGG	Bacteria(100);Firmicutes(100);Clostridia(100);Clostridiales(100);Lachnospiraceae(100);Lachnospiraceae_unclassified(100);	k__Archaea(100);p__Euryarchaeota(86);p__Euryarchaeota_unclassified(86);p__Euryarchaeota_unclassified(86);p__Euryarchaeota_unclassified(86);p__Euryarchaeota_unclassified(86);p__Euryarchaeota_unclassified(86);	k__Bacteria(100);p__Firmicutes(100);c__Clostridia(100);o__Clostridiales(100);f__Lachnospiraceae(100);g__Butyrivibrio(65);g__Butyrivibrio_unclassified(65);	Bacteria(100);Firmicutes(100);Clostridia(100);Clostridiales(100);Lachnospiraceae(100);Lachnospiraceae_unclassified(100);
Otu00045	19443	TACGGAAGATGCGAGCGTTATCCGGAATTATTGGGTTTAAAGGGAGCGTAGGCGGACCTTTAAGTCAGCGGTAAAATGTCAATGCCCCATTGGCCTGCCGTTGATACTGTTGGTCTTGAATACACACAAGGAAGGTGGAATTCGTTGTGTAGCGGTGAAATGCTTAGATATGACGAAGAACTCCGATTGCGAAGGCAGCCTTCTGGGGTGCGATTGACGCTGAGGCTCGAAAGTGCGGGTATCAAACAGG	Bacteria(100);Bacteroidetes(100);Bacteroidia(100);Bacteroidales(100);Prevotellaceae(100);Prevotellaceae_UCG-003(100);	k__Archaea(100);p__Euryarchaeota(95);p__Euryarchaeota_unclassified(95);p__Euryarchaeota_unclassified(95);p__Euryarchaeota_unclassified(95);p__Euryarchaeota_unclassified(95);p__Euryarchaeota_unclassified(95);	k__Bacteria(100);p__Bacteroidetes(100);c__Bacteroidia(100);o__Bacteroidales(100);f__[Paraprevotellaceae](100);g__CF231(100);g__CF231_unclassified(100);	Bacteria(98);Bacteroidetes(98);Bacteroidia(89);Bacteroidales(89);Prevotellaceae(75);Paraprevotella(73);
Otu00046	19396	TACGGAAGATGCGAGCGTTATCCGGATTTATTGGGTTTAAAGGGAGCGTAGGCGGCCCGTTAAGTCAGCGGTTAAATGTCAGTGCCCAACATTGGCATGCCGTTGATACTGGTGGGCTTGAATACACACAAGGATGGTGGAATTCGTCGTGTAGCGGTGAAATGCTTAGATATGACGAAGAACTCCGATTGCGAAGGCAGCCATCTGGGGTGCGATTGACGCTGAGGCTCGAAAGTGCGGGAATCAAACAGG	Bacteria(100);Bacteroidetes(100);Bacteroidia(100);Bacteroidales(100);Prevotellaceae(100);Prevotellaceae_UCG-003(85);	k__Archaea(100);p__Euryarchaeota(81);p__Euryarchaeota_unclassified(81);p__Euryarchaeota_unclassified(81);p__Euryarchaeota_unclassified(81);p__Euryarchaeota_unclassified(81);p__Euryarchaeota_unclassified(81);	k__Bacteria(100);p__Bacteroidetes(100);c__Bacteroidia(100);o__Bacteroidales(100);f__[Paraprevotellaceae](100);g__CF231(100);g__CF231_unclassified(100);	Bacteria(100);Bacteroidetes(95);Bacteroidia(76);Bacteroidales(76);Bacteroidales_unclassified(76);Bacteroidales_unclassified(76);
Otu00047	19374	TACGTAGGGTGCAAGCGTTGTCCGGAATTATTGGGCGTAAAGGGCTCGTAGGCGGTTCGTCGCGTCTGGTGTGAAAGTTCACTGCTTAACGGTGGATTTGCGCCGGGTACGGGCGGGCTGGAGTGCGGCAGGGGAGACTGGAATTCCCGGTGTAACGGTGGAATGTGTAGATATCGGGAAGAACACCAATGGCGAAGGCAGGTCTCTGGGCCGTTACTGACGCTGAGGAGCGAAAGCGTGGGGAGCGAACAGG	Bacteria(100);Actinobacteria(100);Actinobacteria(100);Bifidobacteriales(100);Bifidobacteriaceae(100);Bifidobacterium(100);	k__Archaea(100);p__Euryarchaeota(89);p__Euryarchaeota_unclassified(89);p__Euryarchaeota_unclassified(89);p__Euryarchaeota_unclassified(89);p__Euryarchaeota_unclassified(89);p__Euryarchaeota_unclassified(89);	k__Bacteria(100);p__Actinobacteria(100);c__Actinobacteria(100);o__Bifidobacteriales(100);f__Bifidobacteriaceae(100);g__Bifidobacterium(81);s__thermacidophilum(64);	Bacteria(100);Actinobacteria(100);Actinobacteria(100);Bifidobacteriales(99);Bifidobacteriaceae(99);Bifidobacterium(93);
Otu00048	19058	TACGTATGGAGCAAGCGTTATCCGGATTTACTGGGTGTAAAGGGAGTGTAGGCGGCTTTGCAAGTCAGATGTGAAAGCCCGGGGCTCAACCCCGGGACTGCATTTGAAACTGTGAAGCTGGAGTGTCGGAGAGGTAAGTGGAATTCCTAGTGTAGCGGTGAAATGCGTAGATATTAGGAAGAACACCAGTGGCGAAGGCGGCTTACTGGACGATTACTGACGCTGAGGCTCGAAAGCGTGGGGAGCAAACAGG	Bacteria(100);Firmicutes(100);Clostridia(100);Clostridiales(100);Lachnospiraceae(100);Lachnospiraceae_unclassified(100);	k__Archaea(100);k__Archaea_unclassified(100);k__Archaea_unclassified(100);k__Archaea_unclassified(100);k__Archaea_unclassified(100);k__Archaea_unclassified(100);k__Archaea_unclassified(100);	k__Bacteria(100);p__Firmicutes(100);c__Clostridia(100);o__Clostridiales(100);f__Lachnospiraceae(100);g__Shuttleworthia(95);g__Shuttleworthia_unclassified(95);	Bacteria(100);Firmicutes(100);Clostridia(100);Clostridiales(100);Lachnospiraceae(90);Lachnospiraceae_unclassified(90);
Otu00049	18853	TACGGAAGGTCCGGGCGTTATCCGGATTTATTGGGTTTAAAGGGAGCGCAGACGGGCTGTTAAGCGTGACGTGAAATCCGGGGGCTCAACCTTCGGCTGCGTCGCGAACTGGCGGCCTTGAGTGGACGGTAGGCAGGCGGAATTCGTGGTGTAGCGGTGAAATGCTTAGATATCACGAAGAACCCCGATTGCGAAGGCAGCTTGCCGCAGTCTTACTGACGTTCATGCTCGAAGGTGCGGGTATCGAACAGG	Bacteria(100);Bacteroidetes(100);Bacteroidia(100);Bacteroidales(100);Prevotellaceae(100);Prevotella_1(100);	k__Archaea(100);p__Euryarchaeota(86);p__Euryarchaeota_unclassified(86);p__Euryarchaeota_unclassified(86);p__Euryarchaeota_unclassified(86);p__Euryarchaeota_unclassified(86);p__Euryarchaeota_unclassified(86);	k__Bacteria(100);p__Bacteroidetes(98);c__Bacteroidia(98);o__Bacteroidales(98);f__Prevotellaceae(87);g__Prevotella(87);g__Prevotella_unclassified(87);	Bacteria(100);Bacteroidetes(95);Bacteroidia(87);Bacteroidales(87);Prevotellaceae(74);Prevotellaceae_unclassified(74);
Otu00050	18786	TACGTAGGGGGCGAGCGTTATCCGGATTCATTGGGCGTAAAGCGCGCGTAGGCGGCCTGCTAGGTCGGGACTCAAATCCGGGGGCTCAACCCCCGCCCGGTCCCGATACCGACAGGCTTGAGTCTGGTAGGGGAAGGCGGAATTCCAAGTGTAGCGGTGGAATGCGCAGATATTTGGAAGAACACCGGTGGCGAAGGCGGCCTTCTGGGCCACGACTGACGCTGAGGCGCGAAAGCTAGGGGAGCGAACAGG	Bacteria(100);Actinobacteria(100);Coriobacteriia(100);Coriobacteriales(100);Coriobacteriaceae(100);Olsenella(100);	k__Archaea(100);p__Euryarchaeota(91);p__Euryarchaeota_unclassified(91);p__Euryarchaeota_unclassified(91);p__Euryarchaeota_unclassified(91);p__Euryarchaeota_unclassified(91);p__Euryarchaeota_unclassified(91);	k__Bacteria(100);p__Actinobacteria(100);c__Coriobacteriia(100);o__Coriobacteriales(100);f__Coriobacteriaceae(100);g__Olsenella(100);s__umbonata(100);	Bacteria(100);Actinobacteria(100);Actinobacteria(100);Coriobacteriales(100);Coriobacteriaceae(100);Olsenella(100);
Otu00051	18728	TACGGAAGGTCCGGGCGTTATCCGGATTTATTGGGTTTAAAGGGAGCGCAGGCTGGCTTTTAAGCGTGACGTGAAATGCGGCGGCTCAACCGTCCGAAGTGCGTCGCGAACTGGGAGCCTTGAGTGAGTTCGACGTCAGCGGAATTCGTGGTGTAGCGGTGAAATGCTTAGATATCACGAGGAACCCCGATTGCGAAGGCAGCTGACGAGGCCTTTACTGACGCTAAAGCTCGAAGGTGCGGGTATCGAACAGG	Bacteria(100);Bacteroidetes(100);Bacteroidia(100);Bacteroidales(100);Prevotellaceae(100);Prevotella_1(100);	k__Archaea(100);p__Euryarchaeota(88);p__Euryarchaeota_unclassified(88);p__Euryarchaeota_unclassified(88);p__Euryarchaeota_unclassified(88);p__Euryarchaeota_unclassified(88);p__Euryarchaeota_unclassified(88);	k__Bacteria(100);p__Bacteroidetes(100);c__Bacteroidia(100);o__Bacteroidales(100);f__Prevotellaceae(100);g__Prevotella(100);g__Prevotella_unclassified(100);	Bacteria(100);Bacteroidetes(100);Bacteroidia(100);Bacteroidales(100);Prevotellaceae(100);Prevotella(99);
Otu00052	17824	TACGTAGGGAGCAAGCGTTGTCCGGATTTACTGGGTGTAAAGGGTGCGCAGGCGGCTTTGCAAGTCAGCTGTGAAATCTATGGGCTCAACCCATAAATTGCAGTTGAAACTGTAGAGCTTGAGTGAAGTAGAGGTAGGCGGAATTCCCGGTGTAGCGGTGAAATGCGTAGAGATCGGGAGGAACACCAGTGGCGAAGGCGGCCTACTGGGCTTTAACTGACGCTCAGGCACGAAAGCATGGGTAGCAAACAGG	Bacteria(100);Firmicutes(100);Clostridia(100);Clostridiales(100);Ruminococcaceae(100);Caproiciproducens(100);	k__Archaea(100);p__Euryarchaeota(98);p__Euryarchaeota_unclassified(98);p__Euryarchaeota_unclassified(98);p__Euryarchaeota_unclassified(98);p__Euryarchaeota_unclassified(98);p__Euryarchaeota_unclassified(98);	k__Bacteria(100);p__Firmicutes(100);c__Clostridia(100);o__Clostridiales(100);f__Ruminococcaceae(100);g__Ruminococcus(100);g__Ruminococcus_unclassified(100);	Bacteria(100);Firmicutes(97);Clostridia(97);Clostridiales(97);Ruminococcaceae(97);Clostridium_IV(68);
Otu00053	16989	TACGGAGGATGCGAGCGTTATCCGGATTCATTGGGTTTAAAGGGTGCGCAGGCGGCGCGCCAAGTCAGCGGTCAAATCTCCGGGCTCAACCCGGTGTCGCCGTTGAAACTGGCGTGCTTGAGTAGGTGCGACGGAGGCGGAATGCGTGGTGTAGCGGTGAAATGCATAGATATCACGCAGAACCCCGATTGCGAAGGCAGCTTCCGAGCACTCGACTGACGCTGAGGCACGAAAGCGTGGGGAGCAAATAGG	Bacteria(100);Bacteroidetes(100);Bacteroidia(100);Bacteroidales(100);Bacteroidales_S24-7_group(100);Bacteroidales_S24-7_group_ge(100);	k__Archaea(100);p__Euryarchaeota(92);p__Euryarchaeota_unclassified(92);p__Euryarchaeota_unclassified(92);p__Euryarchaeota_unclassified(92);p__Euryarchaeota_unclassified(92);p__Euryarchaeota_unclassified(92);	k__Bacteria(100);p__Bacteroidetes(100);c__Bacteroidia(100);o__Bacteroidales(100);f__S24-7(100);f__S24-7_unclassified(100);f__S24-7_unclassified(100);	Bacteria(100);Bacteroidetes(96);Bacteroidia(95);Bacteroidales(95);Porphyromonadaceae(89);Barnesiella(77);
Otu00054	16213	TACGTAGGTGGCAAGCGTTGTCCGGAATCATTGGGCGTAAAGAGCATGTAGGCGGGCTTTTAAGTCCGACGTGAAAATGCGGGGCTTAACCCCGTATTGCGTTGGATACTGGGAGTCTTGAGTGCAGGAGAGGAAAGGGGAATTCCCAGTGTAGCGGTGAAATGCGTAGATATTGGGAGGAACACCAGTGGCGAAGGCGCCTTTCTGGACTGTGTCTGACGCTGAGATGCGAAAGCCAGGGTAGCAAACAGG	Bacteria(100);Firmicutes(100);Negativicutes(100);Selenomonadales(100);Acidaminococcaceae(100);Phascolarctobacterium(97);	k__Archaea(100);p__Euryarchaeota(84);p__Euryarchaeota_unclassified(84);p__Euryarchaeota_unclassified(84);p__Euryarchaeota_unclassified(84);p__Euryarchaeota_unclassified(84);p__Euryarchaeota_unclassified(84);	k__Bacteria(100);p__Firmicutes(100);c__Clostridia(100);o__Clostridiales(100);f__Veillonellaceae(100);g__Acidaminococcus(100);g__Acidaminococcus_unclassified(100);	Bacteria(100);Firmicutes(100);Negativicutes(100);Selenomonadales(100);Acidaminococcaceae(100);Acidaminococcus(100);
Otu00055	16066	TACGGAAGGTCCGGGCGTTATCCGGATTTATTGGGTTTAAAGGGAGCGCAGGCCGGTGTGTAAGCGTGACGTCAAATACAGCCGCTCAACGGTTGTCCGCGTCGCGAACTGCATGCCTTGAGTACGCTGCAAGTGGGCGGAATTCGTGGTGTAGCGGTGAAATGCTTAGATATCACGAAGAACTCCGATTGCGAAGGCAGCCCGCTGTTGCGTCACTGACGCTGAGGCTCGAAGGTGCGGGTATCGAACAGG	Bacteria(100);Bacteroidetes(100);Bacteroidia(100);Bacteroidales(100);Prevotellaceae(100);Prevotellaceae_unclassified(100);	k__Archaea(100);p__Euryarchaeota(96);p__Euryarchaeota_unclassified(96);p__Euryarchaeota_unclassified(96);p__Euryarchaeota_unclassified(96);p__Euryarchaeota_unclassified(96);p__Euryarchaeota_unclassified(96);	k__Bacteria(100);p__Bacteroidetes(100);c__Bacteroidia(100);o__Bacteroidales(100);f__Prevotellaceae(100);g__Prevotella(100);g__Prevotella_unclassified(100);	Bacteria(100);Bacteroidetes(99);Bacteroidia(99);Bacteroidales(99);Prevotellaceae(95);Prevotella(61);
Otu00056	15631	TACGGAGGATGCGAGCGTTATCCGGATTTATTGGGTTTAAAGGGTGCGTAGGCGGAGCTTTAAGCGTGAGGTGAAATGCCCGGGCTCAACCTGGGGACTGCCTCGCGAACTGGAGTTCTGGAATGCCCCTGCCGTGGGAGGAATGTGTGGTGTAGCGGTGAAATGCATAGAGATCACACAGAACACCGATTGCGAAGGCATCTCACGAAGGGGTGATTGACGCTGAGGCACGAAAGCGTGGGGATCAAACAGG	Bacteria(100);Bacteroidetes(100);Bacteroidia(100);Bacteroidales(100);Rikenellaceae(100);Rikenellaceae_RC9_gut_group(100);	k__Archaea(100);k__Archaea_unclassified(100);k__Archaea_unclassified(100);k__Archaea_unclassified(100);k__Archaea_unclassified(100);k__Archaea_unclassified(100);k__Archaea_unclassified(100);	k__Bacteria(99);p__Bacteroidetes(97);c__Bacteroidia(64);o__Bacteroidales(64);o__Bacteroidales_unclassified(64);o__Bacteroidales_unclassified(64);o__Bacteroidales_unclassified(64);	Bacteria(100);Bacteroidetes(99);Bacteroidia(71);Bacteroidales(71);Bacteroidales_unclassified(71);Bacteroidales_unclassified(71);
Otu00057	15559	TACGTATGGAGCAAGCGTTATCCGGATTTACTGGGTGTAAAGGGAGCGTAGACTGCATGGCAAGTCAGATGTGAAAGCCCGGGGCTTAACCTCGGAACTGCATTTGAAACTGCCAAGCTAGAGTACAGGAGAGGTAAGTGGAATTCCTAGTGTAGCGGTGAAATGCGTAGATATTAGGAGGAACACCGGTGGCGAAGGCGGCTTACTGGACTGTAACTGACGTTGAGGCTCGAAAGCGTGGGGAGCAAACAGG	Bacteria(100);Firmicutes(100);Clostridia(100);Clostridiales(100);Lachnospiraceae(100);Lachnospiraceae_unclassified(100);	k__Archaea(100);p__Euryarchaeota(97);p__Euryarchaeota_unclassified(97);p__Euryarchaeota_unclassified(97);p__Euryarchaeota_unclassified(97);p__Euryarchaeota_unclassified(97);p__Euryarchaeota_unclassified(97);	k__Bacteria(100);p__Firmicutes(100);c__Clostridia(100);o__Clostridiales(100);f__Lachnospiraceae(100);f__Lachnospiraceae_unclassified(100);f__Lachnospiraceae_unclassified(100);	Bacteria(100);Firmicutes(100);Clostridia(100);Clostridiales(100);Lachnospiraceae(98);Lachnospiraceae_unclassified(98);
Otu00058	15542	TACGTAGGGAGCAAGCGTTATCCGGATTTATTGGGTGTAAAGGGTGCGTAGACGGGAAAGCAAGTTAGCTGTGAAATCCCTCGGCTTAACTGAGGAACTGCAACTAAAACTGTTTTTCTTGAGTACTGGAGAGGAAAGTGGAATTCCTAGTGTAGCGGTGAAATGCGTAGATATTAGGAACACCAGTGGCGAAGGCGACTTTCTGGACAGAAACTGACGTTGAGGCACGAAAGTGTGGGGAGCAAACAGG	Bacteria(100);Firmicutes(100);Clostridia(100);Clostridiales(100);Ruminococcaceae(100);Ruminococcaceae_UCG-014(100);	k__Archaea(100);p__Euryarchaeota(91);p__Euryarchaeota_unclassified(91);p__Euryarchaeota_unclassified(91);p__Euryarchaeota_unclassified(91);p__Euryarchaeota_unclassified(91);p__Euryarchaeota_unclassified(91);	k__Bacteria(100);p__Firmicutes(67);c__Clostridia(65);o__Clostridiales(65);o__Clostridiales_unclassified(65);o__Clostridiales_unclassified(65);o__Clostridiales_unclassified(65);	Bacteria(100);Firmicutes(80);Clostridia(77);Clostridiales(77);Clostridiales_unclassified(77);Clostridiales_unclassified(77);
Otu00059	15514	TACGGGGGGTGCAAGCGTTGTCCGGAATCATTGGGCGTAAAGAGTTCGTAGGCGGTTTATTAAGTTTGGTGTTAAATATTGAGGCTTAACTTCAACACGGCATCGGATACTGGTAGACTGGAATGCGGTAGAGGTAAAGGGAATTTCTGGTGTAGCGGTGAAATGCTTAGATATCAGGAAGAACATCGGTGGCGTAAGCGCTTTACTGGGCCGTAATTGACGCTGAGGAACGAAAGCCGGGGTAGCAAATGGG	Bacteria(100);Bacteria_unclassified(100);Bacteria_unclassified(100);Bacteria_unclassified(100);Bacteria_unclassified(100);Bacteria_unclassified(100);	k__Archaea(100);k__Archaea_unclassified(100);k__Archaea_unclassified(100);k__Archaea_unclassified(100);k__Archaea_unclassified(100);k__Archaea_unclassified(100);k__Archaea_unclassified(100);	k__Bacteria(100);p__Cyanobacteria(100);c__4C0d-2(100);o__YS2(100);o__YS2_unclassified(100);o__YS2_unclassified(100);o__YS2_unclassified(100);	Bacteria(99);Bacteria_unclassified(99);Bacteria_unclassified(99);Bacteria_unclassified(99);Bacteria_unclassified(99);Bacteria_unclassified(99);
Otu00060	15426	TACGTATGGGGCAAGCGTTATCCGGAATTATTGGGCGTAAAGAGTGCGTAGGTGGTTACCTAAGCGCAAGGTTTAATCTTGAGGCTCAACCTCATTCTGCCTTGCGAACTGGGCTACTTGAGTGCAGGAGGGGAAAGCGGAATTCCCAGTGTAGCGGTGAAATGCGTAGATATTGGGAAGAACACCGGTGGCGAAGGCGGCTTTCTGGACTGTAACTGACACTGAGGCACGAAAGCGTGGGGAGCAAACAGG	Bacteria(100);Firmicutes(100);Clostridia(100);Clostridiales(100);Family_XIII(100);Family_XIII_unclassified(100);	k__Archaea(100);p__Euryarchaeota(84);p__Euryarchaeota_unclassified(84);p__Euryarchaeota_unclassified(84);p__Euryarchaeota_unclassified(84);p__Euryarchaeota_unclassified(84);p__Euryarchaeota_unclassified(84);	k__Bacteria(100);p__Firmicutes(100);c__Clostridia(100);o__Clostridiales(100);f__[Mogibacteriaceae](100);g__Mogibacterium(100);g__Mogibacterium_unclassified(100);	Bacteria(100);Firmicutes(98);Clostridia(98);Clostridiales(98);Clostridiales_Incertae_Sedis_XIII(98);Mogibacterium(97);
Otu00061	15234	TACAGAGGTCGCAAGCGTTGTTCGGATTTACTGGGCGTAAAGGGCGCGTAGGCGGCCGTGCGTGTCGGATGTGAAATCTCCGGGCTCAACCCGGAGAGTGCATCCGAAACTGCATGGCTCGAGTTCGGGAGAGGGAATCGGAATGCAGGGTGTAGCGGTGAAATGCGTTGATATCCTGCAGAACACCGGAGGCGAAGGCGGATTCCTGGAACGAAACTGACGCTCAGGCGCGAAAGTCGGGGGAGCAAACAGG	Bacteria(100);Bacteria_unclassified(100);Bacteria_unclassified(100);Bacteria_unclassified(100);Bacteria_unclassified(100);Bacteria_unclassified(100);	k__Archaea(100);p__Euryarchaeota(87);p__Euryarchaeota_unclassified(87);p__Euryarchaeota_unclassified(87);p__Euryarchaeota_unclassified(87);p__Euryarchaeota_unclassified(87);p__Euryarchaeota_unclassified(87);	k__Bacteria(100);p__Verrucomicrobia(100);c__Verruco-5(100);o__WCHB1-41(100);f__RFP12(100);f__RFP12_unclassified(100);f__RFP12_unclassified(100);	Bacteria(100);Verrucomicrobia(93);Subdivision5(92);Subdivision5_unclassified(92);Subdivision5_unclassified(92);Subdivision5_unclassified(92);
Otu00062	15165	TACGGAGGACGCGAGCGTTATCCGGATTCATTGGGTTTAAAGGGTGCGCAGGCGGCCTGGCAAGTCAGCGGTGAAAGCCCGGGGCCCAACCCCGGAAGTGCCGTTGATACTGTCGGGCTGGAATGCGGTCGAGGCGGGCGGAACGTGGCGTGTAGCGGTGAAATGCGTAGATATGCCACAGAACGCCGATAGCGGAGGCAGCTCGCCAGGCCTGCATTGACGCTCGGGCACGAAAGCGTGGGGATCGAACAGG	Bacteria(100);Bacteroidetes(100);Bacteroidetes_unclassified(100);Bacteroidetes_unclassified(100);Bacteroidetes_unclassified(100);Bacteroidetes_unclassified(100);	k__Archaea(100);p__Euryarchaeota(76);p__Euryarchaeota_unclassified(76);p__Euryarchaeota_unclassified(76);p__Euryarchaeota_unclassified(76);p__Euryarchaeota_unclassified(76);p__Euryarchaeota_unclassified(76);	k__Bacteria(100);p__Bacteroidetes(100);c__Bacteroidia(100);o__Bacteroidales(100);f__BS11(100);f__BS11_unclassified(100);f__BS11_unclassified(100);	Bacteria(100);Bacteroidetes(95);Bacteroidia(72);Bacteroidales(72);Porphyromonadaceae(68);Acetobacteroides(68);
Otu00063	15061	TACGGAAGGTCCGGGCGTTATCCGGATTTATTGGGTTTAAAGGGAGCGTAGGCGGTATTTTAAGCGTGCAGTGAAAACCAGGTGCTTAACATCTGACGTGCTGCGCGAACTGGAGTACTTGAGTGAGCGGAACGGAGGCGGAATTTGTGGTGTAGCGGTGAAATGCTTAGATATCACGAAGAACTCCGATTGCGAAGGCAGCTTTCGGTAGCTTTACTGACGCTGATGCTCGAAGGTGCGGGTATCGAACAGG	Bacteria(100);Bacteroidetes(100);Bacteroidia(100);Bacteroidales(100);Prevotellaceae(100);Prevotellaceae_unclassified(100);	k__Archaea(100);p__Euryarchaeota(95);c__Methanomicrobia(60);c__Methanomicrobia_unclassified(60);c__Methanomicrobia_unclassified(60);c__Methanomicrobia_unclassified(60);c__Methanomicrobia_unclassified(60);	k__Bacteria(100);p__Bacteroidetes(99);c__Bacteroidia(99);o__Bacteroidales(99);f__Prevotellaceae(98);g__Prevotella(98);g__Prevotella_unclassified(98);	Bacteria(100);Bacteroidetes(97);Bacteroidia(96);Bacteroidales(96);Prevotellaceae(84);Prevotella(74);
Otu00064	14823	TACGGAAGGTCCGGGCGTTATCCGGATTTATTGGGTTTAAAGGGAGCGCAGGCGGACTGCTAAGCGTGCCGTGAAAGCGCGGGGCTCAACCCCGTACAGCGGCGCGAACTGGCGGTCTTGGTTGCGGGAAGGGGAGGCGGAACTCGTGGTGTAGCGGTGAAATGCATAGATATCACGAAGAACTCCGATCGCGAAGGCAGCCTCCCGGCCCGTTAACGACGCTCATGCTCGAAGGCGCGGGTATCAAACAGG	Bacteria(100);Bacteroidetes(100);Bacteroidia(100);Bacteroidales(100);Prevotellaceae(100);Prevotellaceae_unclassified(100);	k__Archaea(100);p__Euryarchaeota(100);p__Euryarchaeota_unclassified(100);p__Euryarchaeota_unclassified(100);p__Euryarchaeota_unclassified(100);p__Euryarchaeota_unclassified(100);p__Euryarchaeota_unclassified(100);	k__Bacteria(100);p__Bacteroidetes(100);c__Bacteroidia(100);o__Bacteroidales(100);f__[Paraprevotellaceae](100);g__YRC22(100);g__YRC22_unclassified(100);	Bacteria(100);Bacteroidetes(91);Bacteroidia(76);Bacteroidales(76);Bacteroidales_unclassified(76);Bacteroidales_unclassified(76);
Otu00065	14796	TACGGAGGACGCGAGCGTTATCCGGATTCATTGGGTTTAAAGGGTGCGCAGGCGGCCATGCAAGTCAGCGGTGAAAGCCCGGGGCCCAACCCCGGAAGTGCCGTTGATACTGTATGGCTGGAATGCGGTCGAGGCGGGCGGAACGTGGCGTGTAGCGGTGAAATGCGTAGATATGCCACAGAACGCCGATAGCGGAGGCAGCTCGCCAGGCCTGCATTGACGCTCGGGCACGAAAGCGTGGGGATCGAACAGG	Bacteria(100);Bacteroidetes(100);Bacteroidetes_unclassified(100);Bacteroidetes_unclassified(100);Bacteroidetes_unclassified(100);Bacteroidetes_unclassified(100);	k__Archaea(100);p__Euryarchaeota(82);p__Euryarchaeota_unclassified(82);p__Euryarchaeota_unclassified(82);p__Euryarchaeota_unclassified(82);p__Euryarchaeota_unclassified(82);p__Euryarchaeota_unclassified(82);	k__Bacteria(100);p__Bacteroidetes(100);c__Bacteroidia(100);o__Bacteroidales(100);f__BS11(100);f__BS11_unclassified(100);f__BS11_unclassified(100);	Bacteria(100);Bacteroidetes(89);Bacteroidia(70);Bacteroidales(70);Porphyromonadaceae(67);Acetobacteroides(67);
Otu00066	14169	TACGTAGGTGACAAGCGTTATCCGGATTTACTGGGCGTAAAGGGCGTGTAGGCGGTCTTGCAAGTCAGAAGTGAAATTCCTGAGCTCAACTCGGGCGCTGCTTCTGAAACTGCAGGACTTGAGTGCTGGAGGGGATAGCGGAATTCCTAGTGGAGCGGTAAAATGCGCAGATATTAGGAAGAACACCGGTGGCGAAGGCGGCTATCTGGACAGTAACTGACGCTGAGGCGCGAAAGCGTGGGGAGCAAACAGG	Bacteria(100);Firmicutes(100);Clostridia(100);Clostridiales(100);Clostridiales_unclassified(100);Clostridiales_unclassified(100);	k__Archaea(100);p__Euryarchaeota(94);p__Euryarchaeota_unclassified(94);p__Euryarchaeota_unclassified(94);p__Euryarchaeota_unclassified(94);p__Euryarchaeota_unclassified(94);p__Euryarchaeota_unclassified(94);	k__Bacteria(100);p__Firmicutes(87);c__Clostridia(85);o__Clostridiales(85);f__Clostridiaceae(76);g__Clostridium(76);g__Clostridium_unclassified(76);	Bacteria(100);Firmicutes(92);Clostridia(92);Clostridiales(92);Ruminococcaceae(90);Saccharofermentans(85);
Otu00067	13919	TACGTAGGGGGCAAGCGTTATCCGGATTTACTGGGTGTAAAGGGAGCGTAGACGGAAGGTCAAGTCAGGTGTGAAAGGCATGGGCTCAACCCGTGGACTGCACTTGAAACTGGTCATCTTGAGTGTCGGAGGGGCAGGCGGAATTCCTGGTGTAGCGGTGAAATGCGTAGATATCAGGAAGAACACCGGTGGCGAAGGCGGCCTGCTGGACGATCACTGACGTTGAGGCTCGAAGGCGTGGGGAGCAAACAGG	Bacteria(100);Firmicutes(100);Clostridia(100);Clostridiales(100);Lachnospiraceae(100);Lachnospiraceae_unclassified(100);	k__Archaea(100);p__Euryarchaeota(94);p__Euryarchaeota_unclassified(94);p__Euryarchaeota_unclassified(94);p__Euryarchaeota_unclassified(94);p__Euryarchaeota_unclassified(94);p__Euryarchaeota_unclassified(94);	k__Bacteria(100);p__Firmicutes(94);c__Clostridia(92);o__Clostridiales(92);f__Lachnospiraceae(92);f__Lachnospiraceae_unclassified(92);f__Lachnospiraceae_unclassified(92);	Bacteria(100);Firmicutes(98);Clostridia(98);Clostridiales(98);Lachnospiraceae(85);Lachnospiraceae_unclassified(85);
Otu00068	13773	TACGTAGGGAGCAAGCGTTGTCCGGATTTACTGGGTGTAAAGGGTGCGTAGGCGGCTTGGTAAGTCAGATGTGAAATGTATGGGCTCAACCCATGAACTGCATTTGAAACTATCGAGCTTGAGTGATGTAGAGGCAGGCGGAATTCCCTGTGTAGCGGTGAAATGCGTAGAGATAGGGAGGAACACCAGTGGCGAAGGCGGCCTGCTGGGCATTAACTGACGCTGAGGCACGAAAGCGTGGGTAGCAAACAGG	Bacteria(100);Firmicutes(100);Clostridia(100);Clostridiales(100);Ruminococcaceae(100);Caproiciproducens(51);	k__Archaea(100);p__Euryarchaeota(78);p__Euryarchaeota_unclassified(78);p__Euryarchaeota_unclassified(78);p__Euryarchaeota_unclassified(78);p__Euryarchaeota_unclassified(78);p__Euryarchaeota_unclassified(78);	k__Bacteria(100);p__Firmicutes(100);c__Clostridia(100);o__Clostridiales(100);f__Ruminococcaceae(100);g__Ruminococcus(100);g__Ruminococcus_unclassified(100);	Bacteria(100);Firmicutes(99);Clostridia(99);Clostridiales(98);Ruminococcaceae(92);Ruminococcaceae_unclassified(92);
Otu00069	13700	TACGTAGGGAGCGAGCGTTGTCCGGATTTACTGGGTGTAAAGGGTGCGCAGGCGGCTTTGCAAGTCAGCTGTGAAATCTATGGGCTCAACCCATAAATTGCAGTTGAAACTGTAGAGCTTGAGTGAAGTAGAGGTAGGCGGAATTCCCAGTGTAGCGGTGAAATGCGTAGAGATTGGGAGGAACACCAGTGGCGAAGGCGGCCTACTGGGCTTTAACTGACGCTGAGGCACGAAAGCATGGGTAGCAAACAGG	Bacteria(100);Firmicutes(100);Clostridia(100);Clostridiales(100);Ruminococcaceae(100);Caproiciproducens(100);	k__Archaea(100);p__Euryarchaeota(96);p__Euryarchaeota_unclassified(96);p__Euryarchaeota_unclassified(96);p__Euryarchaeota_unclassified(96);p__Euryarchaeota_unclassified(96);p__Euryarchaeota_unclassified(96);	k__Bacteria(100);p__Firmicutes(100);c__Clostridia(100);o__Clostridiales(100);f__Ruminococcaceae(100);g__Ruminococcus(99);g__Ruminococcus_unclassified(99);	Bacteria(100);Firmicutes(98);Clostridia(98);Clostridiales(97);Ruminococcaceae(95);Ruminococcaceae_unclassified(95);
Otu00070	13337	TACGGAAGGTCCGGGCGTTATCCGGATTTATTGGGTTTAAAGGGAGCGTAGGCCGTTTCTTAAGCGTGTTGTGAAATGTAGGCGCCCAACGTCTGCACTGCAGCGCGAACTGGGGAACTTGAGTACGCGGGAAGTAGGCGGAATTCGTCGTGTAGCGGTGAAATGCTTAGATATGACGAGGAACTCCGATTGGGAAGCCAGCCTGCTGTAGCGCCACTGACGCTGATGCTCGAAAGCGTGGGTATCGAACAGG	Bacteria(100);Bacteroidetes(100);Bacteroidia(100);Bacteroidales(100);Prevotellaceae(100);Prevotellaceae_unclassified(100);	k__Archaea(99);k__Archaea_unclassified(99);k__Archaea_unclassified(99);k__Archaea_unclassified(99);k__Archaea_unclassified(99);k__Archaea_unclassified(99);k__Archaea_unclassified(99);	k__Bacteria(100);p__Bacteroidetes(100);c__Bacteroidia(100);o__Bacteroidales(100);f__Prevotellaceae(99);g__Prevotella(99);g__Prevotella_unclassified(99);	Bacteria(100);Bacteroidetes(100);Bacteroidia(100);Bacteroidales(100);Prevotellaceae(99);Prevotella(99);
Otu00071	13175	TACAGAGGCCAAGAGCGTTGTTCGGATTTACTGGGCGTAAAGGGCGCGTAGGCGGCATGGCGTGTCGGATGTGAAATCTCCGGGCTCAACCCGGAAAGTGCGTCCGAAACTACCGTGCTGGAGTATGGGAGGGGGAATCGGAATGCAGGGTGTAGCGGTGAAATGCGTTGATATCCTGCAGAACACCGGAGGCGAAGGCGGATTCCTTGAACATCACTGACGCTGAGGCGCGAAAGTCGGGGGAGCAAACAGG	Bacteria(100);Bacteria_unclassified(100);Bacteria_unclassified(100);Bacteria_unclassified(100);Bacteria_unclassified(100);Bacteria_unclassified(100);	k__Archaea(100);p__Euryarchaeota(84);p__Euryarchaeota_unclassified(84);p__Euryarchaeota_unclassified(84);p__Euryarchaeota_unclassified(84);p__Euryarchaeota_unclassified(84);p__Euryarchaeota_unclassified(84);	k__Bacteria(100);p__Verrucomicrobia(100);c__Verruco-5(100);o__WCHB1-41(100);f__RFP12(100);f__RFP12_unclassified(100);f__RFP12_unclassified(100);	Bacteria(100);Verrucomicrobia(96);Subdivision5(96);Subdivision5_unclassified(96);Subdivision5_unclassified(96);Subdivision5_unclassified(96);
Otu00072	12945	TACGGAAGGTCCGGGCGTTATCCGGATTTATTGGGTTTAAAGGGAGCGCAGGCCGTTTGGTAAGCGTGTTGTGAAATGTCCGGGCTCAACCTGGGCACTGCAGCGCGAACTGTCAGACTTGAGTGCACAGGAAGCGGGCGGAATTCGTGGTGTAGCGGTGAAATGCTTAGATATCACGAAGAACTCCAATTGCGAAGGCAGCTCGCTGTAGTGTTACTGACGCTAAAGCTCGAAAGTGCGGGTATCGAACAGG	Bacteria(100);Bacteroidetes(100);Bacteroidia(100);Bacteroidales(100);Prevotellaceae(100);Prevotella_1(100);	k__Archaea(100);k__Archaea_unclassified(100);k__Archaea_unclassified(100);k__Archaea_unclassified(100);k__Archaea_unclassified(100);k__Archaea_unclassified(100);k__Archaea_unclassified(100);	k__Bacteria(100);p__Bacteroidetes(100);c__Bacteroidia(100);o__Bacteroidales(100);f__Prevotellaceae(100);g__Prevotella(100);g__Prevotella_unclassified(100);	Bacteria(100);Bacteroidetes(100);Bacteroidia(100);Bacteroidales(100);Prevotellaceae(100);Prevotella(100);
Otu00073	12886	TACGGAAGGTCCGGGCGTTATCCGGATTTATTGGGTTTAAAGGGAGCGTAGGCCGGATATTAAGCGTGTTGTGAAATGTAGATGCTCAACGTCTGCACTGCAGCGCGAACTGGTGTCCTTGAGTGCGCAGGAAGTCGGCGGAATTCGTTGTGTAGCGGTGAAATGCTTAGATATGACGAAGAACTCCGATTGCGAAGGCAGCTGACTGTAGCGTTACTGACGCTGAAGCTCGAAGGTGCGGGTATCGAACAGG	Bacteria(100);Bacteroidetes(100);Bacteroidia(100);Bacteroidales(100);Prevotellaceae(100);Prevotella_1(100);	k__Archaea(100);k__Archaea_unclassified(100);k__Archaea_unclassified(100);k__Archaea_unclassified(100);k__Archaea_unclassified(100);k__Archaea_unclassified(100);k__Archaea_unclassified(100);	k__Bacteria(100);p__Bacteroidetes(100);c__Bacteroidia(100);o__Bacteroidales(100);f__Prevotellaceae(93);g__Prevotella(93);g__Prevotella_unclassified(93);	Bacteria(100);Bacteroidetes(100);Bacteroidia(100);Bacteroidales(100);Prevotellaceae(99);Prevotella(99);
Otu00074	12730	TACGTAGGGGGCAAGCGTTATCCGGATTTACTGGGTGTAAAGGGAGCGCAGACGGAAGAGCAAGTCTGAAGTGAAAACCTGCGGCTTAACTGCAGGATTGCTTTGGAAACTGTTTTTCTTGAGTACTGGAGAGGTAAGCGGAATTCCTGGTGTAGTAGTGAAATGCGTAGATATCAGGAAGAACACCGGAGGCGAAGGCGGCTTACTGGACAGCAACTGACGTTGAGGCTCGAAAGCGTGGGGAGCAAACAGG	Bacteria(100);Firmicutes(100);Clostridia(100);Clostridiales(100);Lachnospiraceae(100);Oribacterium(100);	k__Archaea(100);k__Archaea_unclassified(100);k__Archaea_unclassified(100);k__Archaea_unclassified(100);k__Archaea_unclassified(100);k__Archaea_unclassified(100);k__Archaea_unclassified(100);	k__Bacteria(100);p__Firmicutes(100);c__Clostridia(100);o__Clostridiales(100);f__Lachnospiraceae(100);g__Butyrivibrio(91);g__Butyrivibrio_unclassified(91);	Bacteria(100);Firmicutes(100);Clostridia(100);Clostridiales(100);Lachnospiraceae(99);Butyrivibrio(62);
Otu00075	12662	TACGGAAGGTCCGGGCGTTATCCGGATTTATTGGGTTTAAAGGGAGCGCAGACGGCCTGTTAAGCGTGCAGTGAAATGCGGGTGCTCAACATCTGCACTGCTGCGTGAACTGGCGGGCTTGAGTTGTCTGGAGGTGCGCGGAATTCGTGGTGTAGCGGTGAAATGCTTAGATATCACGAAGAACCCCGATTGCGAAGGCAGCGCACCGTGGACATTACTGACGTTGAGGCTCGAAGGTGCGGGTATCGAACAGG	Bacteria(100);Bacteroidetes(100);Bacteroidia(100);Bacteroidales(100);Prevotellaceae(100);Prevotellaceae_unclassified(100);	k__Archaea(100);p__Euryarchaeota(100);p__Euryarchaeota_unclassified(100);p__Euryarchaeota_unclassified(100);p__Euryarchaeota_unclassified(100);p__Euryarchaeota_unclassified(100);p__Euryarchaeota_unclassified(100);	k__Bacteria(100);p__Bacteroidetes(100);c__Bacteroidia(100);o__Bacteroidales(100);f__Prevotellaceae(98);g__Prevotella(98);g__Prevotella_unclassified(98);	Bacteria(100);Bacteroidetes(91);Bacteroidia(89);Bacteroidales(89);Prevotellaceae(79);Prevotella(64);
Otu00076	12546	TACGTAGGGGGCAAGCGTTATCCGGATTTACTGGGTGTAAAGGGAGCGTAGACGGCAGGGCAAGTCCGATGTGAAAACCCGGGGCTCAACCGCGGGATTGCATTGGAAACTGCTCAGCTCGAGTACTGGAGGGGTAAGCGGAATTCCTAGTGTAGCGGTGAAATGCGTAGATATTAGGAACACCGGCGGCGAAGGCGGCTTACTGGACAGTAACTGACGTTGAGGCTCGAAAGCGTGGGGAGCAAACAGG	Bacteria(100);Firmicutes(100);Clostridia(100);Clostridiales(100);Lachnospiraceae(100);Lachnospiraceae_unclassified(100);	k__Archaea(100);p__Euryarchaeota(79);p__Euryarchaeota_unclassified(79);p__Euryarchaeota_unclassified(79);p__Euryarchaeota_unclassified(79);p__Euryarchaeota_unclassified(79);p__Euryarchaeota_unclassified(79);	k__Bacteria(100);p__Firmicutes(100);c__Clostridia(100);o__Clostridiales(100);f__Lachnospiraceae(100);f__Lachnospiraceae_unclassified(100);f__Lachnospiraceae_unclassified(100);	Bacteria(100);Firmicutes(100);Clostridia(100);Clostridiales(100);Lachnospiraceae(99);Lachnospiraceae_unclassified(99);
Otu00077	12423	TACGTAGGGGGCAAGCGTTATCCGGATTTACTGGGTGTAAAGGGAGCGCAGACGGCAGCGCAAGTCTGATGTGAAATCCCGGGGCTCAACCCCGGAACTGCATTGGAAACTGCGCAGCTCGAGTATCGGAGAGGTAAGCGGAATTCCTAGTGTAGCGGTGAAATGCGTAGATATTAGGAGGAACACCGGCGGCGAAGGCGGCTTACTGGACGAAGACTGACGTTGAGGCTCGAAAGCGTGGGGAGCAAACAGG	Bacteria(100);Firmicutes(100);Clostridia(100);Clostridiales(100);Lachnospiraceae(100);Lachnospiraceae_NK3A20_group(100);	k__Archaea(100);k__Archaea_unclassified(100);k__Archaea_unclassified(100);k__Archaea_unclassified(100);k__Archaea_unclassified(100);k__Archaea_unclassified(100);k__Archaea_unclassified(100);	k__Bacteria(100);p__Firmicutes(100);c__Clostridia(100);o__Clostridiales(100);f__Lachnospiraceae(100);g__Butyrivibrio(99);g__Butyrivibrio_unclassified(99);	Bacteria(100);Firmicutes(100);Clostridia(100);Clostridiales(100);Lachnospiraceae(100);Lachnospiraceae_unclassified(100);
Otu00078	12413	TACGTAGGTGGCGAGCGTTGTCCGGAATTATTGGGCGTAAAGGGAGCGCAGGCGGGAAGGCAAGTCAGTCTTAAAAGTGCGGGGCTCAACCCCGTGATGGGATTGAAACTGTCTTTCTTGAGTGCAGGAGAGGAAAGCGGAATTCCTAGTGTAGCGGTGAAATGCGTAGATATTAGGAGGAACACCAGTGGCGAAGGCGGCTTTCTGGACTGTAACTGACGCTGAGGCTCGAAAGCGTGGGGAGCGAACAGG	Bacteria(100);Firmicutes(100);Negativicutes(100);Selenomonadales(100);Veillonellaceae(100);Selenomonas_1(100);	k__Archaea(100);p__Euryarchaeota(73);p__Euryarchaeota_unclassified(73);p__Euryarchaeota_unclassified(73);p__Euryarchaeota_unclassified(73);p__Euryarchaeota_unclassified(73);p__Euryarchaeota_unclassified(73);	k__Bacteria(100);p__Firmicutes(100);c__Clostridia(100);o__Clostridiales(100);f__Veillonellaceae(100);g__Selenomonas(100);s__ruminantium(100);	Bacteria(100);Firmicutes(100);Negativicutes(100);Selenomonadales(100);Veillonellaceae(100);Selenomonas(98);
Otu00079	12371	TACGTAGGGAGCAAGCGTTATCCGGATTTATTGGGTGTAAAGGGTGCGTAGACGGGAAATTAAGTTAGTTGTGAAATCCCTCGGCTCAACTGAGGAACTGCAACTAAAACTGGTTTTCTTGAGTGCAGGAGAGGAAAGTGGAATTCCTAGTGTAGCGGTGAAATGCGTAGATATTAGGAGGAACACCAGTGGCGAAGGCGACTTTCTGGACTGTAACTGACGTTGAGGCACGAAAGTGTGGGGAGCAAACAGG	Bacteria(100);Firmicutes(100);Clostridia(100);Clostridiales(100);Ruminococcaceae(100);Ruminococcaceae_UCG-014(100);	k__Archaea(100);p__Euryarchaeota(73);p__Euryarchaeota_unclassified(73);p__Euryarchaeota_unclassified(73);p__Euryarchaeota_unclassified(73);p__Euryarchaeota_unclassified(73);p__Euryarchaeota_unclassified(73);	k__Bacteria(100);p__Firmicutes(84);c__Clostridia(67);o__Clostridiales(67);o__Clostridiales_unclassified(67);o__Clostridiales_unclassified(67);o__Clostridiales_unclassified(67);	Bacteria(100);Firmicutes(97);Clostridia(89);Clostridiales(88);Clostridiales_unclassified(88);Clostridiales_unclassified(88);
Otu00080	12354	TACGGAAGGTCCGGGCGTTATCCGGATTTATTGGGTTTAAAGGGAGCGCAGGCGGTCTTATAAGCGTGACGTGAAATGCAGCGGCTCAACCGTATGATGTGCGTCGCGAACTGTGAGACTTGAGTGTATTCGATGTCAGCGGAATTTGTGGTGTAGCGGTGAAATGCTTAGATATCACGAAGAACTCCGATTGCGAAGGCAGCTGACAAGGCTACAACTGACGCTAAAGCTCGAAAGTGCGGGTATCGAACAGG	Bacteria(100);Bacteroidetes(100);Bacteroidia(100);Bacteroidales(100);Prevotellaceae(100);Prevotella_1(100);	k__Archaea(100);p__Euryarchaeota(84);p__Euryarchaeota_unclassified(84);p__Euryarchaeota_unclassified(84);p__Euryarchaeota_unclassified(84);p__Euryarchaeota_unclassified(84);p__Euryarchaeota_unclassified(84);	k__Bacteria(100);p__Bacteroidetes(100);c__Bacteroidia(100);o__Bacteroidales(100);f__Prevotellaceae(100);g__Prevotella(100);g__Prevotella_unclassified(100);	Bacteria(100);Bacteroidetes(99);Bacteroidia(99);Bacteroidales(99);Prevotellaceae(98);Prevotella(95);
Otu00081	12169	TACGGAGGATCCGAGCGTTATCCGGATTCATTGGGTTTAAAGGGTGCGCAGGCGGTGCCTTAAGTCAGCGGTAAAATCGTGGGGCTCAACCCCATCCCGCCGTTGATACTGGGGCACTTGATTACGGTCGAGGCAGGCGGAATTCGTCGTGTAGCGGTGAAATGCATAGATATGACGAAGAACACCGATTGCGTAGGCAGCCTACCAGGCCGTTAATGACGCTCATGCACGAAAGTGCGGGGATCGAACAGG	Bacteria(100);Bacteroidetes(100);Bacteroidetes_unclassified(100);Bacteroidetes_unclassified(100);Bacteroidetes_unclassified(100);Bacteroidetes_unclassified(100);	k__Archaea(100);p__Euryarchaeota(76);p__Euryarchaeota_unclassified(76);p__Euryarchaeota_unclassified(76);p__Euryarchaeota_unclassified(76);p__Euryarchaeota_unclassified(76);p__Euryarchaeota_unclassified(76);	k__Bacteria(100);p__Bacteroidetes(89);p__Bacteroidetes_unclassified(89);p__Bacteroidetes_unclassified(89);p__Bacteroidetes_unclassified(89);p__Bacteroidetes_unclassified(89);p__Bacteroidetes_unclassified(89);	Bacteria(98);Bacteroidetes(92);Bacteroidetes_unclassified(92);Bacteroidetes_unclassified(92);Bacteroidetes_unclassified(92);Bacteroidetes_unclassified(92);
Otu00082	12056	TACGTAGGTGGCAAGCGTTGTCCGGAATTATCGGGCGTAAAGCGCATGTAGGCGGTGGATTAAGTCTGTCGTGAAACTGCGGGGCTCAGCCCCGTATGGCGATGGAAACTGGGTTACTTGAGTGCAGGAGAGGAAAGGGGAACTCCCAGTGTAGCGGTGAAATGCGTAGATATTGGGAAGAACACCGGTGGCGAAGGCGCCTTTCTGGACTGTGTCTGACGCTGAGATGCGAAAGCCAGGGTAGCGAACGGG	Bacteria(100);Firmicutes(100);Negativicutes(100);Selenomonadales(100);Acidaminococcaceae(100);uncultured(77);	k__Archaea(100);p__Euryarchaeota(84);p__Euryarchaeota_unclassified(84);p__Euryarchaeota_unclassified(84);p__Euryarchaeota_unclassified(84);p__Euryarchaeota_unclassified(84);p__Euryarchaeota_unclassified(84);	k__Bacteria(100);p__Firmicutes(100);c__Clostridia(100);o__Clostridiales(100);f__Veillonellaceae(100);g__Succiniclasticum(100);g__Succiniclasticum_unclassified(100);	Bacteria(100);Firmicutes(100);Negativicutes(100);Selenomonadales(100);Acidaminococcaceae(100);Succiniclasticum(99);
Otu00083	12027	TACGGAGGATGCAAGCGTTATCCGGATTTATTGGGTTTAAAGGGTGCGTAGGCGGATGATTAAGCGTGAGGTGAAAGCTCGGGGCTCAACCCCGGAACTGCCTCGCGAACTGGTTGTCTTGAATGTCCGTGCCGTGGGAGGAATGTGTGGTGTAGCGGTGAAATGCATAGAGATCACACAGAACACCGATTGCGAAGGCATCTCACGAACGGATGATTGACGCTGAGGCACGAAAGCGTGGGGATCAAACAGG	Bacteria(100);Bacteroidetes(100);Bacteroidia(100);Bacteroidales(100);Rikenellaceae(100);Rikenellaceae_RC9_gut_group(100);	k__Archaea(100);k__Archaea_unclassified(100);k__Archaea_unclassified(100);k__Archaea_unclassified(100);k__Archaea_unclassified(100);k__Archaea_unclassified(100);k__Archaea_unclassified(100);	k__Bacteria(100);p__Bacteroidetes(95);p__Bacteroidetes_unclassified(95);p__Bacteroidetes_unclassified(95);p__Bacteroidetes_unclassified(95);p__Bacteroidetes_unclassified(95);p__Bacteroidetes_unclassified(95);	Bacteria(100);Bacteroidetes(100);Bacteroidetes_unclassified(100);Bacteroidetes_unclassified(100);Bacteroidetes_unclassified(100);Bacteroidetes_unclassified(100);
Otu00084	11956	TACGGAGGATGCGAGCGTTATCCGGATTTATTGGGTTTAAAGGGAGCGCGGACCGGAGATTAAGTCAGCTGTTAAATGGCGGCGCCCAACGTCGTCCTGCGGTTGATACTGGTTTCCTTGAGTGCGGTATGGGCATGCGGAATTCACGGTGTAGCGGTGAAATGCTTAGATATCGTGAAGAACTCCGATCGCGAAGGCAGCGTGCCGGACCGTTACTGACGTTTAGGCTCGAAAGTGCGGGTATCAAACAGG	Bacteria(100);Bacteroidetes(100);Bacteroidia(100);Bacteroidales(100);Prevotellaceae(100);Prevotellaceae_unclassified(100);	k__Archaea(100);p__Euryarchaeota(94);p__Euryarchaeota_unclassified(94);p__Euryarchaeota_unclassified(94);p__Euryarchaeota_unclassified(94);p__Euryarchaeota_unclassified(94);p__Euryarchaeota_unclassified(94);	k__Bacteria(98);p__Bacteroidetes(92);c__Bacteroidia(69);o__Bacteroidales(69);o__Bacteroidales_unclassified(69);o__Bacteroidales_unclassified(69);o__Bacteroidales_unclassified(69);	Bacteria(100);Bacteroidetes(94);Bacteroidia(91);Bacteroidales(91);Prevotellaceae(66);Prevotellaceae_unclassified(66);
Otu00085	11794	TACGTAGGGAGCAAGCGTTATCCGGATTTATTGGGTGTAAAGGGTGCGTAGACGGGAATACAAGTTAGTTGTGAAATCCCTCGGCTTAACTGAGGAACTGCAACTAAAACTATTTTTCTTGAGTGCTGGAGAGGAAAGTGGAATTCCTAGTGTAGCGGTGAAATGCGTAAATATTAGGAGGAACACCAGTGGCGAAGGCGACTTTCTGGACAGTAACTGACGTTGAGGCACGAAAGTGTGGGGAGCAAACAGG	Bacteria(100);Firmicutes(100);Clostridia(100);Clostridiales(100);Ruminococcaceae(100);Ruminococcaceae_UCG-014(100);	k__Archaea(100);p__Euryarchaeota(86);p__Euryarchaeota_unclassified(86);p__Euryarchaeota_unclassified(86);p__Euryarchaeota_unclassified(86);p__Euryarchaeota_unclassified(86);p__Euryarchaeota_unclassified(86);	k__Bacteria(100);p__Firmicutes(82);c__Clostridia(76);o__Clostridiales(76);o__Clostridiales_unclassified(76);o__Clostridiales_unclassified(76);o__Clostridiales_unclassified(76);	Bacteria(100);Firmicutes(95);Clostridia(94);Clostridiales(93);Clostridiales_unclassified(93);Clostridiales_unclassified(93);
Otu00086	11765	CACGTAAGTTGCGAGCGTTGTTCGGAATTATTGGGCGTAAAGGGCATGTAGGCGGTTCTGCAAGTCTGGTGTGAAATGCCGGGGCTCAACCCCGGAACTGCGTTGGAAACTGCAGAACTTGAGTCGCTGAGGGGCAGCCAGAATTCCAGGTGTAGGGGTGAAATCTGTAGATATGGAAGAATACCAATGGCGAAGGCAGGCTGCCAGCAGATGACTGACGCTGAGGTGCGAAGGTGCGGGGAGCAAACAGG	Bacteria(100);Spirochaetae(100);Spirochaetes(100);Spirochaetales(100);Spirochaetaceae(100);Treponema_2(100);	k__Archaea(100);k__Archaea_unclassified(100);k__Archaea_unclassified(100);k__Archaea_unclassified(100);k__Archaea_unclassified(100);k__Archaea_unclassified(100);k__Archaea_unclassified(100);	k__Bacteria(100);p__Spirochaetes(100);c__Spirochaetes(100);o__Spirochaetales(100);f__Spirochaetaceae(100);g__Treponema(100);g__Treponema_unclassified(100);	Bacteria(100);Spirochaetes(100);Spirochaetia(100);Spirochaetales(100);Spirochaetaceae(100);Treponema(100);
Otu00087	11740	TACGTAGGTGGCGAGCGTTATCCGGAATTATTGGGCGTAAAGGGTGCGTAGGCGGCCTTTTAAGTTTAAGGTGAAAGCGTGGGGCTTAACCCCATAAAGCCTTAGATACTGGGAGGCTAGAGTACTGGAGAGGAAAGTAGAATTCCATGTGTAGCGGTAAAATGCGTAGATATATGGAGGAATACCGGTGGCGAAGGCGGCTTTCTAGACAGTAACTGACGCTGAGGCACGAAAGCGTGGGGAGCAAATAGG	Bacteria(100);Firmicutes(100);Firmicutes_unclassified(100);Firmicutes_unclassified(100);Firmicutes_unclassified(100);Firmicutes_unclassified(100);	k__Archaea(100);p__Euryarchaeota(83);p__Euryarchaeota_unclassified(83);p__Euryarchaeota_unclassified(83);p__Euryarchaeota_unclassified(83);p__Euryarchaeota_unclassified(83);p__Euryarchaeota_unclassified(83);	k__Bacteria(100);p__Firmicutes(100);c__Erysipelotrichi(100);o__Erysipelotrichales(100);f__Erysipelotrichaceae(100);g__Bulleidia(100);g__Bulleidia_unclassified(100);	Bacteria(100);Firmicutes(94);Erysipelotrichia(89);Erysipelotrichales(89);Erysipelotrichaceae(89);Holdemania(72);
Otu00088	11712	TACGGAGGATGCGAGCGTTATCCGGATTTATTGGGTTTAAAGGGGTGCGCAGGCGGCGTGTCAAGTCAGCGGTCAAAATGCGGCGCTCAACGCCGTACCGCCGTTGAAACTGGCATGCTCGAGTTCGTGCGATGGTGGCGGAATGCGCGGTGTAGCGGTGAAATGCATAGATATTGCGCAGAACTCCGATTGCGAAGGCAGCTGCCAAGCACTGGACTGACGCTCATGCACGAAAGCGTGGGTATCGAACAGG	Bacteria(100);Bacteroidetes(100);Bacteroidia(100);Bacteroidales(100);Bacteroidales_unclassified(91);Bacteroidales_unclassified(91);	k__Archaea(100);p__Euryarchaeota(82);p__Euryarchaeota_unclassified(82);p__Euryarchaeota_unclassified(82);p__Euryarchaeota_unclassified(82);p__Euryarchaeota_unclassified(82);p__Euryarchaeota_unclassified(82);	k__Bacteria(100);p__Bacteroidetes(100);c__Bacteroidia(100);o__Bacteroidales(100);f__S24-7(100);f__S24-7_unclassified(100);f__S24-7_unclassified(100);	Bacteria(100);Bacteroidetes(99);Bacteroidia(97);Bacteroidales(97);Porphyromonadaceae(84);Porphyromonadaceae_unclassified(84);
Otu00089	11682	TACGTAGGTCTCAAGCGTTATCCGGATTTACTGGGCGTAAAGTATCCGTAGCCTGATATGTAAGTCTGTTTTCAAATCCCACGACTCAATCGTGGAAAGGGAATGGATACTGCATATCTAGAAGTTATTGGGGGTTAGTGGAATTTCCGGTGGAGCGGTGAAATGCGTTGATATCGGAAAGAACGCCGAAAGCGAAAGCAGCTAACTATGATTAACTTGACGGTGAGGGATGAAAGTTTGGGTAGCAAACGGG	Bacteria(100);SR1_(Absconditabacteria)(100);SR1_(Absconditabacteria)_cl(100);SR1_(Absconditabacteria)_or(100);SR1_(Absconditabacteria)_fa(100);SR1_(Absconditabacteria)_ge(100);	k__Archaea(100);p__Euryarchaeota(98);p__Euryarchaeota_unclassified(98);p__Euryarchaeota_unclassified(98);p__Euryarchaeota_unclassified(98);p__Euryarchaeota_unclassified(98);p__Euryarchaeota_unclassified(98);	k__Bacteria(100);p__SR1(100);p__SR1_unclassified(100);p__SR1_unclassified(100);p__SR1_unclassified(100);p__SR1_unclassified(100);p__SR1_unclassified(100);	Bacteria(100);SR1(100);SR1_unclassified(100);SR1_unclassified(100);SR1_unclassified(100);SR1_unclassified(100);
Otu00090	11593	TACGTAGGTGGCGAGCGTTATCCGGAATCATTGGGCGTAAAGAGGGAGCAGGCGGTGATACAGGTCTGGAGGTGAAAGCCCGAAGCTAAACTTCGGGATGCCCCGGAAACCGGGTCACTTGAGTGCGGAAGAGGATCGTGGAATTCCATGTGTAGCGGTGAAATGCGTAGATATATGGAGGAACACCGGTGGCGAAGGCGACGGTCTGGGCCGCAACTGACGCTCATTCCCGAAAGCGTGGGGAGCAAATAGG	Bacteria(100);Firmicutes(100);Erysipelotrichia(100);Erysipelotrichales(100);Erysipelotrichaceae(100);Catenibacterium(100);	k__Archaea(100);p__Euryarchaeota(90);p__Euryarchaeota_unclassified(90);p__Euryarchaeota_unclassified(90);p__Euryarchaeota_unclassified(90);p__Euryarchaeota_unclassified(90);p__Euryarchaeota_unclassified(90);	k__Bacteria(100);p__Firmicutes(100);c__Erysipelotrichi(100);o__Erysipelotrichales(100);f__Erysipelotrichaceae(100);g__Sharpea(100);s__p-3329-23G2(100);	Bacteria(100);Firmicutes(100);Erysipelotrichia(100);Erysipelotrichales(100);Erysipelotrichaceae(100);Kandleria(98);
Otu00091	11399	TACGGAGGATGCAAGCGTTATCCGGATTTATTGGGTTTAAAGGGTGCGTAGGCGGACTTTTAAGCGTGAGGTGAAATGCGCGGGCTCAACCTGTGAACTGCCTCGCGAACTGGGAGTCTTGAATGTCCGTGCCGTGGGAGGAATGTGTGGTGTAGCGGTGAAATGCATAGAGATCACACAGAACACCGATTGCGAAGGCATCTCACGAACGGATGATTGACGCTGAGGCACGAAAGCGTGGGTAGCAAACAGG	Bacteria(100);Bacteroidetes(100);Bacteroidia(100);Bacteroidales(100);Rikenellaceae(100);Rikenellaceae_RC9_gut_group(100);	k__Archaea(100);k__Archaea_unclassified(100);k__Archaea_unclassified(100);k__Archaea_unclassified(100);k__Archaea_unclassified(100);k__Archaea_unclassified(100);k__Archaea_unclassified(100);	k__Bacteria(99);p__Bacteroidetes(98);p__Bacteroidetes_unclassified(98);p__Bacteroidetes_unclassified(98);p__Bacteroidetes_unclassified(98);p__Bacteroidetes_unclassified(98);p__Bacteroidetes_unclassified(98);	Bacteria(100);Bacteroidetes(95);Bacteroidia(72);Bacteroidales(72);Bacteroidales_unclassified(72);Bacteroidales_unclassified(72);
Otu00092	11357	TACGGAGGATGCAAGCGTTATCCGGATTTATTGGGTTTAAAGGGTGCGTAGGCGGTTTGCTAAGCGGGAGGTGAAATGCCGGCGCTCAACGTCGGAAGTGCCTCCCGAACTGGTGGACTGGAATGACTCTGCCGTGGGAGGAATGTGTAGTGTAGCGGTGAAATGCTTAGAGATTACACAGAACACCGATTGCGAAGGCATCTCACGAAGGGTTGATTGACGCTGAGGCACGAAAGCGTGGGGATCAAACAGG	Bacteria(100);Bacteroidetes(100);Bacteroidia(100);Bacteroidales(100);Rikenellaceae(100);Rikenellaceae_RC9_gut_group(100);	k__Archaea(100);k__Archaea_unclassified(100);k__Archaea_unclassified(100);k__Archaea_unclassified(100);k__Archaea_unclassified(100);k__Archaea_unclassified(100);k__Archaea_unclassified(100);	k__Bacteria(100);p__Bacteroidetes(94);p__Bacteroidetes_unclassified(94);p__Bacteroidetes_unclassified(94);p__Bacteroidetes_unclassified(94);p__Bacteroidetes_unclassified(94);p__Bacteroidetes_unclassified(94);	Bacteria(100);Bacteroidetes(99);Bacteroidetes_unclassified(99);Bacteroidetes_unclassified(99);Bacteroidetes_unclassified(99);Bacteroidetes_unclassified(99);
Otu00093	11089	TACGTAGGGGGCAAGCGTTATCCGGATTTACTGGGTGTAAAGGGAGCGCAGACGGTTATGCAAGTCTGAAGTGAAACCCCACGGCTCAACCGTGGGCTTGCTTTGGAAACTGTATAACTAGAGTACTGGAGAGGTAAGCGGAATTCCTAGTGTAGCGGTGAAATGCGTAGATATTAGGAGGAACATCGGTGGCGAAGGCGGCTTACTGGACAGCAACTGACGTTGAGGCTCGAAGGCGTGGGGAGCAAACAGG	Bacteria(100);Firmicutes(100);Clostridia(100);Clostridiales(100);Lachnospiraceae(100);Butyrivibrio_2(100);	k__Archaea(100);p__Euryarchaeota(90);p__Euryarchaeota_unclassified(90);p__Euryarchaeota_unclassified(90);p__Euryarchaeota_unclassified(90);p__Euryarchaeota_unclassified(90);p__Euryarchaeota_unclassified(90);	k__Bacteria(100);p__Firmicutes(100);c__Clostridia(100);o__Clostridiales(100);f__Lachnospiraceae(100);g__Butyrivibrio(100);g__Butyrivibrio_unclassified(100);	Bacteria(100);Firmicutes(100);Clostridia(100);Clostridiales(100);Lachnospiraceae(100);Butyrivibrio(100);
Otu00094	10905	TACGGAAGGTCCGGGCGTTATCCGGATTTATTGGGTTTAAAGGGAGCACAGGCCGGCTGTCAAGCGTGTTGTGAAATGTAGGGGCTCAACCTCTGAACTGCAGCGCGAACTGACGGTCTTGAGTGCGCACAACGTTGGCGGAATTCGTCGTGTAGCGGTGAAATGCTTAGATATGACGAAGAACTCCGATTGCGAAGGCAGCTGACGGGAGCGTTACTGACGCTTAAGCTCGAAAGTGCGGGTATCGAACAGG	Bacteria(100);Bacteroidetes(100);Bacteroidia(100);Bacteroidales(100);Prevotellaceae(100);Prevotella_7(100);	k__Archaea(100);k__Archaea_unclassified(100);k__Archaea_unclassified(100);k__Archaea_unclassified(100);k__Archaea_unclassified(100);k__Archaea_unclassified(100);k__Archaea_unclassified(100);	k__Bacteria(100);p__Bacteroidetes(100);c__Bacteroidia(100);o__Bacteroidales(100);f__Prevotellaceae(100);g__Prevotella(100);g__Prevotella_unclassified(100);	Bacteria(100);Bacteroidetes(100);Bacteroidia(100);Bacteroidales(100);Prevotellaceae(100);Prevotella(100);
Otu00095	10827	TACGGAGGATGCAAGCGTTATCCGGATTTATTGGGTTTAAAGGGTGCGTAGGCGGATGATTAAGCGTGAGGTGAAATGCCACTGCTCAACAGTGGAACTGCCTCGCGAACTGGTTGTCTGGAATGCCCCTGCCGTGGGAGGAATGTGTGGTGTAGCGGTGAAATGCATAGAGATCACACAGAACACCGATTGCGAAGGCATCTCACGAAGGGGTGATTGACGCTGAGGCACGAAAGCGTGGGGATCAAACAGG	Bacteria(100);Bacteroidetes(100);Bacteroidia(100);Bacteroidales(100);Rikenellaceae(100);Rikenellaceae_RC9_gut_group(100);	k__Archaea(100);k__Archaea_unclassified(100);k__Archaea_unclassified(100);k__Archaea_unclassified(100);k__Archaea_unclassified(100);k__Archaea_unclassified(100);k__Archaea_unclassified(100);	k__Bacteria(100);p__Bacteroidetes(94);p__Bacteroidetes_unclassified(94);p__Bacteroidetes_unclassified(94);p__Bacteroidetes_unclassified(94);p__Bacteroidetes_unclassified(94);p__Bacteroidetes_unclassified(94);	Bacteria(100);Bacteroidetes(99);Bacteroidia(64);Bacteroidales(64);Bacteroidales_unclassified(64);Bacteroidales_unclassified(64);
Otu00096	10610	TACGGAAGGTCCGGGCGTTATCCGGATTTATTGGGTTTAAAGGGAGCGCAGACGGCTTCTTAAGCGTGCAGTCAAATACGGAGGCTCAACCTTCGTCAGCTGCGCGAACTGGGGAGCTTGAGTGGACGGTAGGTACGCGGAATTCGTGGTGTAGCGGTGAAATGCTTAGATATCACGAAGAACCCCGATTGCGAAGGCAGCGTACCGTAGTCTTACTGACGTTCATGCTCGAAGGTGCGGGTATCGAACAGG	Bacteria(100);Bacteroidetes(100);Bacteroidia(100);Bacteroidales(100);Prevotellaceae(100);Prevotellaceae_unclassified(100);	k__Archaea(100);p__Euryarchaeota(85);p__Euryarchaeota_unclassified(85);p__Euryarchaeota_unclassified(85);p__Euryarchaeota_unclassified(85);p__Euryarchaeota_unclassified(85);p__Euryarchaeota_unclassified(85);	k__Bacteria(100);p__Bacteroidetes(93);c__Bacteroidia(88);o__Bacteroidales(88);f__Prevotellaceae(77);g__Prevotella(77);g__Prevotella_unclassified(77);	Bacteria(99);Bacteroidetes(90);Bacteroidia(83);Bacteroidales(83);Prevotellaceae(60);Prevotellaceae_unclassified(60);
Otu00097	10211	TACGTAGGGAGCAAGCGTTATCCGGATTTATTGGGTGTAAAGGGTGCGTAGGCGGTATAACAGGTCTGTGGTCTAAGCCCGAAGCTTAACTTCGGTTCGCCATAGAAACCGTTTAACTTGAGTATGGTAGAGGCAAGTGGAATTTCTAGTGTAGCGGTTAAATGCGTAGATATTAGAAGGAACACCAGTGGCGAAGGCGACTTGCTGGGCCATCACTGACGCTGAGGCACGAAAGCGTGGGGAGCAAATAGG	Bacteria(100);Tenericutes(100);Mollicutes(100);Mollicutes_RF9(100);Mollicutes_RF9_fa(100);Mollicutes_RF9_ge(100);	k__Archaea(100);p__Euryarchaeota(96);p__Euryarchaeota_unclassified(96);p__Euryarchaeota_unclassified(96);p__Euryarchaeota_unclassified(96);p__Euryarchaeota_unclassified(96);p__Euryarchaeota_unclassified(96);	k__Bacteria(100);p__Tenericutes(100);c__Mollicutes(100);o__RF39(100);o__RF39_unclassified(100);o__RF39_unclassified(100);o__RF39_unclassified(100);	Bacteria(99);Firmicutes(72);Firmicutes_unclassified(72);Firmicutes_unclassified(72);Firmicutes_unclassified(72);Firmicutes_unclassified(72);
Otu00098	10192	TACGTAGGGGGCAAGCGTTATCCGGATTTACTGGGTGTAAAGGGAGCGTAGACGGTGAGGCAAGTCCGATGTGAAAACCCGGGGCTCAACCCCGGGATTGCATTGGAAACTGTTTGACTCGAGTACTGGAGGGGTAAGCGGAATTCCTAGTGTAGCGGTGAAATGCGTAGATATTAGGAGGAACACCGGTGGCGAAGGCGGCTTACTGGACAGTAACTGACGTTGAGGCTCGAAAGCGTGGGGAGCAAACAGG	Bacteria(100);Firmicutes(100);Clostridia(100);Clostridiales(100);Lachnospiraceae(100);Lachnospiraceae_unclassified(100);	k__Archaea(100);p__Euryarchaeota(87);p__Euryarchaeota_unclassified(87);p__Euryarchaeota_unclassified(87);p__Euryarchaeota_unclassified(87);p__Euryarchaeota_unclassified(87);p__Euryarchaeota_unclassified(87);	k__Bacteria(100);p__Firmicutes(100);c__Clostridia(100);o__Clostridiales(100);f__Lachnospiraceae(100);f__Lachnospiraceae_unclassified(100);f__Lachnospiraceae_unclassified(100);	Bacteria(100);Firmicutes(100);Clostridia(100);Clostridiales(100);Lachnospiraceae(100);Lachnospiraceae_unclassified(100);
Otu00099	10090	TACGGAAGGTCCGGGCGTTATCCGGATTTATTGGGTTTAAAGGGAGCGCAGGCTGAATGGTAAGCGTGACGTGAAATGTCCGGGCTCAACCGGGGCTTTGCGTCGCGAACTGCCGTTCTTGAGTGGGTACGACGCTGGCGGAATTCGTGGTGTAGCGGTGAAATGCTTAGATATCACGAAGAACTCCGATTGCGAAGGCAGCTGGCGAGTCTCTTACTGACGCTAAAGCTCGAAGGCGCGGGTATCGAACAGG	Bacteria(100);Bacteroidetes(100);Bacteroidia(100);Bacteroidales(100);Prevotellaceae(100);Prevotella_1(100);	k__Archaea(100);k__Archaea_unclassified(100);k__Archaea_unclassified(100);k__Archaea_unclassified(100);k__Archaea_unclassified(100);k__Archaea_unclassified(100);k__Archaea_unclassified(100);	k__Bacteria(100);p__Bacteroidetes(100);c__Bacteroidia(100);o__Bacteroidales(100);f__Prevotellaceae(95);g__Prevotella(95);g__Prevotella_unclassified(95);	Bacteria(100);Bacteroidetes(99);Bacteroidia(96);Bacteroidales(96);Prevotellaceae(92);Prevotella(89);
Otu00100	10018	TACGGAAGGTCCGGGCGTTATCCGGATTTATTGGGTTTAAAGGGAGCGCAGGCGGGCTGTCAAGCGTGCCGTGAAATCGCGGGGCTCAACCCCGTTGAGCGGTACGAACTGGCGGTCTTGGTTGCGGGAAGGGGAGGCGGAACTCGTGGTGTAGCGGTGAAATGCATAGATATCACGAAGAACTCCGATCGCGAAGGCAGCCTCCCGGCCCGTCAACGACGCTCATGCTCGAAGGCGCGGGTATCGAACAGG	Bacteria(100);Bacteroidetes(100);Bacteroidia(100);Bacteroidales(100);Prevotellaceae(100);Prevotellaceae_unclassified(100);	k__Archaea(100);p__Euryarchaeota(100);c__Methanomicrobia(62);c__Methanomicrobia_unclassified(62);c__Methanomicrobia_unclassified(62);c__Methanomicrobia_unclassified(62);c__Methanomicrobia_unclassified(62);	k__Bacteria(100);p__Bacteroidetes(100);c__Bacteroidia(100);o__Bacteroidales(100);f__[Paraprevotellaceae](100);g__YRC22(100);g__YRC22_unclassified(100);	Bacteria(100);Bacteroidetes(93);Bacteroidia(83);Bacteroidales(83);Prevotellaceae(60);Prevotellaceae_unclassified(60);
Otu00101	9956	TACGTAGGTAGCGAGCGTTATCCGGAATTATTGGGCGTAAAGGGTGCGTAGGCGGCTGATTAAGTTCAAGGTAAAATTGTTGGGCTCAACCCAATCAAGCCTTGGATACTGGTCAGCTTGAGTACTGGAGAGGGTAGTGGAATTCCATGTGTAGCGGTAAAATGCGTAGATATATGGAGGAACACCGGTGGCGAAAGCGGCTACCTAGACAGAGACTGACGCTGAGGCACGAAAGCGTGGGGAGCAAATAGG	Bacteria(100);Firmicutes(100);Firmicutes_unclassified(100);Firmicutes_unclassified(100);Firmicutes_unclassified(100);Firmicutes_unclassified(100);	k__Archaea(100);p__Euryarchaeota(94);p__Euryarchaeota_unclassified(94);p__Euryarchaeota_unclassified(94);p__Euryarchaeota_unclassified(94);p__Euryarchaeota_unclassified(94);p__Euryarchaeota_unclassified(94);	k__Bacteria(100);p__Firmicutes(90);c__Erysipelotrichi(88);o__Erysipelotrichales(88);f__Erysipelotrichaceae(88);g__Bulleidia(84);s__p-1630-c5(78);	Bacteria(100);Firmicutes(75);Erysipelotrichia(67);Erysipelotrichales(67);Erysipelotrichaceae(67);Erysipelotrichaceae_unclassified(67);
Otu00102	9951	TACGGAGGGTGCAAGCGTTAATCGGAATAACTGGGCGTAAAGGGCATGCAGGCGGTTAGACAAGTAGGATGTGAAATCCCCGGGCTCAACCTGGGAGCTGCATACTAAACTGTCTGACTAGAGTATTGCAGGGGGAGACGGAATTCCAGGTGTAGCGGTGGAATGCGTAGATATCTGGAAGAACACCAAAGGCGAAGGCAGTCTCCTGGGCAAATACTGACGCTCATATGCGAAAGCGTGGGTAGCAAACAGG	Bacteria(100);Proteobacteria(100);Gammaproteobacteria(100);Gammaproteobacteria_unclassified(100);Gammaproteobacteria_unclassified(100);Gammaproteobacteria_unclassified(100);	k__Archaea(100);p__Euryarchaeota(81);p__Euryarchaeota_unclassified(81);p__Euryarchaeota_unclassified(81);p__Euryarchaeota_unclassified(81);p__Euryarchaeota_unclassified(81);p__Euryarchaeota_unclassified(81);	k__Bacteria(100);p__Proteobacteria(100);c__Gammaproteobacteria(100);o__Aeromonadales(100);f__Succinivibrionaceae(100);g__Succinivibrio(100);g__Succinivibrio_unclassified(100);	Bacteria(100);Proteobacteria(100);Gammaproteobacteria(100);Aeromonadales(100);Succinivibrionaceae(100);Succinivibrio(100);
Otu00103	9783	TACGTAGGTGGCGAGCGTTATCCGGATTTACTGGGTGTAAAGGGCGCGTAGGCGGGGAAGCAAGTCAGGTGTGAAATCTATGGGCTTAACCCATAAACTGCACTTGAAACTGTTTTTCTTGAGTGCTGGAGAGGTAGACGGAATTCCTTGTGTAGCGGTGAAATGCGTAGATATAAGGAAGAACACCAGTGGCGAAGGCGGTCTACTGGACAGTAACTGACGCTGAGGCGCGAAAGCGTGGGGAGCAAACAGG	Bacteria(100);Firmicutes(100);Clostridia(100);Clostridiales(100);Ruminococcaceae(100);Ruminococcaceae_unclassified(99);	k__Archaea(100);p__Euryarchaeota(84);p__Euryarchaeota_unclassified(84);p__Euryarchaeota_unclassified(84);p__Euryarchaeota_unclassified(84);p__Euryarchaeota_unclassified(84);p__Euryarchaeota_unclassified(84);	k__Bacteria(100);p__Firmicutes(100);c__Clostridia(100);o__Clostridiales(100);f__Clostridiaceae(82);g__02d06(82);g__02d06_unclassified(82);	Bacteria(100);Firmicutes(97);Clostridia(97);Clostridiales(97);Ruminococcaceae(87);Ruminococcaceae_unclassified(87);
Otu00104	9771	TACGTAGGTGGCGAGCGTTGTCCGGAATTATTGGGCGTAAAGGGAGCGCAGGCGGGTGGTCAAGTCCATCTTAAAAGTGCGGGGCTCAACCCCGTGATGGGATGGAAACTGATCATCTTGAGTGCAGGAGAGGAAAGCGGAATTCCTAGTGTAGCGGTGAAATGCGTAGATATTAGGAGGAACACCAGTGGCGAAGGCGGCTTTCTGGACTGTAACTGACGCTGAGGCTCGAAAGCCAGGGGAGCGAACGGG	Bacteria(100);Firmicutes(100);Negativicutes(100);Selenomonadales(100);Veillonellaceae(100);Veillonellaceae_unclassified(100);	k__Archaea(100);p__Euryarchaeota(91);p__Euryarchaeota_unclassified(91);p__Euryarchaeota_unclassified(91);p__Euryarchaeota_unclassified(91);p__Euryarchaeota_unclassified(91);p__Euryarchaeota_unclassified(91);	k__Bacteria(100);p__Firmicutes(100);c__Clostridia(100);o__Clostridiales(100);f__Veillonellaceae(100);f__Veillonellaceae_unclassified(100);f__Veillonellaceae_unclassified(100);	Bacteria(100);Firmicutes(100);Negativicutes(100);Selenomonadales(100);Veillonellaceae(100);Selenomonas(87);
Otu00105	9515	TACGTAGGGTGCAAGCGTTATCCGGATTTACTGGGTGTAAAGGGCGAGTAGACGGCGATGCAAGTCAGATGTGAAATGCTAGGGCTTAACCTTAGAACTGCATCTGAAACTGTATTGCTAGAGTGCAGGAGAGGTAAACGGAATTCCTAGTGTAGCGGTGAAATGCGTAGATATTAGGAGGAACATCAGTGGCGAAGGCGGTTTACTGGACTGTAACTGACGTTGAGGCGCGAAAGCGTGGGGAGCAAACAGG	Bacteria(100);Firmicutes(100);Clostridia(100);Clostridiales(100);Lachnospiraceae(100);Lachnospiraceae_unclassified(100);	k__Archaea(100);p__Euryarchaeota(93);p__Euryarchaeota_unclassified(93);p__Euryarchaeota_unclassified(93);p__Euryarchaeota_unclassified(93);p__Euryarchaeota_unclassified(93);p__Euryarchaeota_unclassified(93);	k__Bacteria(100);p__Firmicutes(94);c__Clostridia(94);o__Clostridiales(94);f__Lachnospiraceae(81);g__Clostridium(70);g__Clostridium_unclassified(70);	Bacteria(100);Firmicutes(96);Clostridia(96);Clostridiales(96);Lachnospiraceae(72);Lachnospiraceae_unclassified(72);
Otu00106	9245	CACGTAGGGGGCGAGCGTTATCCGGATTTATTGGGTTTAAAGGGAGCGCAGGCCGGCTGTCAAGCGTGACGTGAAATGTCCCGGCTCAACCGGGGAGTTGCGTCGCGAACTGGCGGCCTTGAGTGAGGCCGACGTGCGCGGAATTCGTGGTGTAGCGGTGAAATGCTTAGATATCACGAGGAACCCCGATTGCGAAGGCAGCGCACGAGCCCTCAACTGACGCTAATGCTCGAAGGTGCGGGTATCGAACAGG	Bacteria(100);Bacteroidetes(100);Bacteroidia(100);Bacteroidales(100);Prevotellaceae(100);Prevotella_1(100);	k__Archaea(100);k__Archaea_unclassified(100);k__Archaea_unclassified(100);k__Archaea_unclassified(100);k__Archaea_unclassified(100);k__Archaea_unclassified(100);k__Archaea_unclassified(100);	k__Bacteria(100);p__Bacteroidetes(96);c__Bacteroidia(95);o__Bacteroidales(95);f__Prevotellaceae(83);g__Prevotella(83);g__Prevotella_unclassified(83);	Bacteria(99);Bacteroidetes(86);Bacteroidia(70);Bacteroidales(70);Bacteroidales_unclassified(70);Bacteroidales_unclassified(70);
Otu00107	9050	TACGTAGGTGGCAAGCGTTGTCCGGATTTACTGGGTGTAAAGGGGGCGCAGGCGGGAAGCTAAGTTGGATGTGAAATACCGGGGCTCAACTCCGGAGCTGCATCCAAAACTGGTTTTCTTGAGTGGAGTAGAGGCAAGCGGAATTCCGAGTGTAGCGGTGAAATGCGTAGATATTCGGAGGAACACCAGTGGCGAAGGCGGCTTGCTGGGCTCTAACTGACGCTGAGGCCCGAAAGCGTGGGGAGCAAACAGG	Bacteria(100);Firmicutes(100);Clostridia(100);Clostridiales(100);Ruminococcaceae(100);Ruminococcaceae_unclassified(100);	k__Archaea(100);p__Euryarchaeota(82);p__Euryarchaeota_unclassified(82);p__Euryarchaeota_unclassified(82);p__Euryarchaeota_unclassified(82);p__Euryarchaeota_unclassified(82);p__Euryarchaeota_unclassified(82);	k__Bacteria(100);p__Firmicutes(82);c__Clostridia(82);o__Clostridiales(82);f__Ruminococcaceae(71);f__Ruminococcaceae_unclassified(71);f__Ruminococcaceae_unclassified(71);	Bacteria(100);Firmicutes(81);Clostridia(73);Clostridiales(73);Ruminococcaceae(70);Ruminococcaceae_unclassified(70);
Otu00108	9017	TACGGAAGGTCCGGGCGTTATCCGGATTTATTGGGTTTAAAGGGAGCGTAGGCGGGAGATTAAGCGTGCTGTGAAATCCGGCGGCTCAACCGTCGCGAGCAGCGCGAACTGGTTTCCTTGAGTGCGCGGGAGGCAGGCGGAATTCGTGGTGTAGCGGTGAAATGCTTAGATATCACGAAGAACCCCGATTGCGAAGGCAGCCTGCCGTAGCGTTACTGACGCTGAAGCTAAGGTGCGGGTATCGAACAGG	Bacteria(100);Bacteroidetes(100);Bacteroidia(100);Bacteroidales(100);Prevotellaceae(100);Prevotella_1(60);	k__Archaea(100);k__Archaea_unclassified(100);k__Archaea_unclassified(100);k__Archaea_unclassified(100);k__Archaea_unclassified(100);k__Archaea_unclassified(100);k__Archaea_unclassified(100);	k__Bacteria(100);p__Bacteroidetes(99);c__Bacteroidia(99);o__Bacteroidales(99);f__Prevotellaceae(84);g__Prevotella(84);g__Prevotella_unclassified(84);	Bacteria(100);Bacteroidetes(100);Bacteroidia(100);Bacteroidales(100);Prevotellaceae(93);Prevotella(90);
Otu00109	8870	TACGGAGGATGCGAGCGTTATCCGGATTTATTGGGTTTAAAGGGTGCGCAGGCGGCGAGTCAAGTCAGCGGTCAAACTGCGGCGCTCAACGCCGTACCGCCGTTGAAACTGGCGCGCTCGAGTTTGTGCGAGGATGGCGGAATGCGCAGTGTAGCGGTGAAATGCATAGATATTGCGCAGAACTCCGATTGCGAAGGCAGCTGTCCAGCACACTACTGACGCTCATGCACGAAAGCGTGGGTATCGAACAGG	Bacteria(100);Bacteroidetes(100);Bacteroidia(100);Bacteroidales(100);Bacteroidales_unclassified(100);Bacteroidales_unclassified(100);	k__Archaea(100);p__Euryarchaeota(93);p__Euryarchaeota_unclassified(93);p__Euryarchaeota_unclassified(93);p__Euryarchaeota_unclassified(93);p__Euryarchaeota_unclassified(93);p__Euryarchaeota_unclassified(93);	k__Bacteria(100);p__Bacteroidetes(100);c__Bacteroidia(100);o__Bacteroidales(100);f__S24-7(100);f__S24-7_unclassified(100);f__S24-7_unclassified(100);	Bacteria(99);Bacteroidetes(90);Bacteroidia(83);Bacteroidales(83);Porphyromonadaceae(72);Porphyromonadaceae_unclassified(72);
Otu00110	8756	TACGTAGGCGGCAAGCGTTGTCCGGAATCATTGGGCGTAAAGGGGGCGCAGGCGGGGACGCAGGTCCTTCCTGAAAGTTCGGGGCTCAGCCCCGTGATGGGAAGGAAACCGTGTCTCTTGAGCGCGGGAGAGGGAAGCGGAATTCCTGGTGTAGCGGTGAAATGCGTAGATATCAGGAAGAACACCAGTGGCGAAGGCGGCTTCCTGGACCGCGGCTGACGCTGAGGCCCGAAAGCCAGGGGAGCGAACGGG	Bacteria(100);Bacteria_unclassified(100);Bacteria_unclassified(100);Bacteria_unclassified(100);Bacteria_unclassified(100);Bacteria_unclassified(100);	k__Archaea(100);p__Euryarchaeota(92);c__Methanococci(70);o__Methanococcales(70);o__Methanococcales_unclassified(70);o__Methanococcales_unclassified(70);o__Methanococcales_unclassified(70);	k__Bacteria(98);p__Firmicutes(77);c__Clostridia(61);c__Clostridia_unclassified(61);c__Clostridia_unclassified(61);c__Clostridia_unclassified(61);c__Clostridia_unclassified(61);	Bacteria(100);Firmicutes(80);Firmicutes_unclassified(80);Firmicutes_unclassified(80);Firmicutes_unclassified(80);Firmicutes_unclassified(80);
Otu00111	8717	CACGTAAGCCCCGAGCGTTGTTCGGAATTATTGGGCGTAAAGGGCGCGCAGGCGGCCCTGCAAGTCTGGAGTGAAATCCCCGGGCCCAACCCCGGAACTGCCTTGGAAACTGCGGGGCTGGAGTCGCCGAAGGGAAGCCGGAATTCCTGGTGTAGGGGTGAAATCTGTAGATATCAGGAAGAACACCGATGGCGAAGGCAGGCTTCCGGCGGACGACTGACGCTGAGGCGCGAAGGCGCGGGGAGCAAACAGG	Bacteria(100);Spirochaetae(100);Spirochaetes(100);Spirochaetales(100);Spirochaetaceae(100);Termite_Treponema_cluster(100);	k__Archaea(100);p__Euryarchaeota(75);p__Euryarchaeota_unclassified(75);p__Euryarchaeota_unclassified(75);p__Euryarchaeota_unclassified(75);p__Euryarchaeota_unclassified(75);p__Euryarchaeota_unclassified(75);	k__Bacteria(98);p__Spirochaetes(92);c__Spirochaetes(92);o__Spirochaetales(90);f__Spirochaetaceae(90);g__Treponema(88);g__Treponema_unclassified(88);	Bacteria(98);Bacteria_unclassified(98);Bacteria_unclassified(98);Bacteria_unclassified(98);Bacteria_unclassified(98);Bacteria_unclassified(98);
Otu00112	8705	CACGTAAGTTGCGAGCGTTGTTCGGAATTATTGGGCGTAAAGGGCATGTAGGCGGTTATTCAAGTCTGGTGTGAAATCTCGGAGCTTAACTCCGAAACTGCATTGGAAACTAGATAACTAGAATTGCTGAGGGGAAGCCGGAATTCCAGGTGTAGGGGTGAAATCTGTAGAGATCTGGAAGAACACCAATGGCGAAGGCAGGCTTCTAGCAGATAATTGACGCTGAGGTGCGAAGGTGCGGGGAGCAAACAGG	Bacteria(100);Spirochaetae(100);Spirochaetes(100);Spirochaetales(100);Spirochaetaceae(100);Spirochaetaceae_unclassified(100);	k__Archaea(100);k__Archaea_unclassified(100);k__Archaea_unclassified(100);k__Archaea_unclassified(100);k__Archaea_unclassified(100);k__Archaea_unclassified(100);k__Archaea_unclassified(100);	k__Bacteria(100);p__Spirochaetes(100);c__Spirochaetes(100);o__Spirochaetales(100);f__Spirochaetaceae(100);g__Treponema(100);g__Treponema_unclassified(100);	Bacteria(100);Spirochaetes(90);Spirochaetia(90);Spirochaetales(90);Spirochaetaceae(90);Treponema(88);
Otu00113	8584	TACGTAGGGGGCGAGCGTTGTCCGGAATGATTGGGCGTAAAGGGCGCGTAGGCGGCCTGTTAAGTCTGGAGTGAAAGTCCTGTTTTCAAGATGGGAATTGCTTTGGATACTGATGGGCTTGAGTGCAGGAGAGGTTATCGGAATTCCCGGTGTAGCGGTGAAATGCGTAGAGATCGGGAGGAACACCAGTGGCGAAGGCGGGTAACTGGACTGCAACTGACGCTGAGGCGCGAAAGTGTGGGGAGCAAACAGG	Bacteria(100);Firmicutes(100);Clostridia(100);Clostridiales(100);Christensenellaceae(100);Christensenellaceae_R-7_group(100);	k__Archaea(100);p__Euryarchaeota(82);p__Euryarchaeota_unclassified(82);p__Euryarchaeota_unclassified(82);p__Euryarchaeota_unclassified(82);p__Euryarchaeota_unclassified(82);p__Euryarchaeota_unclassified(82);	k__Bacteria(100);p__Firmicutes(87);p__Firmicutes_unclassified(87);p__Firmicutes_unclassified(87);p__Firmicutes_unclassified(87);p__Firmicutes_unclassified(87);p__Firmicutes_unclassified(87);	Bacteria(100);Firmicutes(94);Firmicutes_unclassified(94);Firmicutes_unclassified(94);Firmicutes_unclassified(94);Firmicutes_unclassified(94);
Otu00114	8533	TACGGAAGGTCCGGGCGTTATCCGGATTTATTGGGTTTAAAGGGAGCGCAGGCGGGACCTTAAGCGTGTTGTGAAATGTGGCGGCTCAACCGCCGAACTGCAGCGCGAACTGGGGTTCTTGAGTGAGTACGAGGAAGGCGGAATTCGTGGTGTAGCGGTGAAATGCTTAGATATCACGAAGAACTCCGATTGCGAAGGCAGCTTTCCAGTCCTTTACTGACGCTAATGCTCGAAGGTGCGGGTATCGAACAGG	Bacteria(100);Bacteroidetes(100);Bacteroidia(100);Bacteroidales(100);Prevotellaceae(100);Prevotella_1(100);	k__Archaea(100);k__Archaea_unclassified(100);k__Archaea_unclassified(100);k__Archaea_unclassified(100);k__Archaea_unclassified(100);k__Archaea_unclassified(100);k__Archaea_unclassified(100);	k__Bacteria(100);p__Bacteroidetes(100);c__Bacteroidia(100);o__Bacteroidales(100);f__Prevotellaceae(100);g__Prevotella(100);g__Prevotella_unclassified(100);	Bacteria(100);Bacteroidetes(99);Bacteroidia(99);Bacteroidales(99);Prevotellaceae(97);Prevotella(89);
Otu00115	8428	TACGGAAGAGTGCGAGCGTTATCCGGATTTATTGGGTTTAAAGGGAGCGTAGGCGGGCTTTTAAGCCAGCGGTCAAATGTCAGGGCCCAACCTTGGCATGCCGTTGGAACTGGGAGCCTTGAATACACACAAGGAAGGTGGAATTCGTCGTGTAGCGGTGAAATGCTTAGATATGACGAAGAACTCCGATTGCGAAGGCAGCCTTCTGGGGTGCGATTGACGCTGAGGCTCGAAAGTGCGGGTATCGAACAGG	Bacteria(100);Bacteroidetes(100);Bacteroidia(100);Bacteroidales(100);Prevotellaceae(100);Prevotellaceae_UCG-003(100);	k__Archaea(100);p__Euryarchaeota(96);p__Euryarchaeota_unclassified(96);p__Euryarchaeota_unclassified(96);p__Euryarchaeota_unclassified(96);p__Euryarchaeota_unclassified(96);p__Euryarchaeota_unclassified(96);	k__Bacteria(100);p__Bacteroidetes(100);c__Bacteroidia(100);o__Bacteroidales(100);f__[Paraprevotellaceae](100);g__CF231(100);g__CF231_unclassified(100);	Bacteria(100);Bacteroidetes(98);Bacteroidia(96);Bacteroidales(96);Prevotellaceae(93);Paraprevotella(81);
Otu00116	8334	TACGGAAGGTCCGGGCGTTATCCGGATTTATTGGGTTTAAAGGGAGCGCAGGCGGCCTTTTAAGCGTGACGTGAAATGTAGGCGCTCAACGTCTGAATTGCGTCGCGAACTGTTAGGCTTGAGTAGACGGAATGTCGGCGGAATTCGTGGTGTAGCGGTGAAATGCTTAGATATCACGAAGAACTCCGATTGCGAAGGCAGCTGACAGCAGTTTTACTGACGCTCATGCTCGAAAGCGTGGGGAGCAAACAGG	Bacteria(100);Bacteroidetes(100);Bacteroidia(100);Bacteroidales(100);Prevotellaceae(100);Prevotellaceae_unclassified(100);	k__Archaea(100);p__Euryarchaeota(88);p__Euryarchaeota_unclassified(88);p__Euryarchaeota_unclassified(88);p__Euryarchaeota_unclassified(88);p__Euryarchaeota_unclassified(88);p__Euryarchaeota_unclassified(88);	k__Bacteria(100);p__Bacteroidetes(98);c__Bacteroidia(97);o__Bacteroidales(97);f__Prevotellaceae(95);g__Prevotella(95);g__Prevotella_unclassified(95);	Bacteria(99);Bacteroidetes(96);Bacteroidia(92);Bacteroidales(92);Prevotellaceae(91);Prevotella(90);
Otu00117	8301	TACGGAGGATACGAGCGTTATCCGGATTTATTGGGTTTAAAGGGTGCGCAGGCGGACCGCTAAGTCAGGGGTGAAAAGTTCGGGCTTAACCTGAATCGTGCCTTTGATACTGGCGGACTAGAGTGCGATAGGCGTGGCCGGAATGTGGTGTGTAGCGGTGAAATGCTTAGATATGCCACAGAACACCGATCGAGAAGTCAGGTCACGAGTTCGCAACTGACGCTCATGCACGAAAGCGTGGGTATCGAACAGG	Bacteria(100);Bacteroidetes(100);Bacteroidetes_unclassified(96);Bacteroidetes_unclassified(96);Bacteroidetes_unclassified(96);Bacteroidetes_unclassified(96);	k__Archaea(100);p__Euryarchaeota(94);p__Euryarchaeota_unclassified(94);p__Euryarchaeota_unclassified(94);p__Euryarchaeota_unclassified(94);p__Euryarchaeota_unclassified(94);p__Euryarchaeota_unclassified(94);	k__Bacteria(95);p__Bacteroidetes(90);p__Bacteroidetes_unclassified(90);p__Bacteroidetes_unclassified(90);p__Bacteroidetes_unclassified(90);p__Bacteroidetes_unclassified(90);p__Bacteroidetes_unclassified(90);	Bacteria(100);Bacteroidetes(99);Bacteroidetes_unclassified(99);Bacteroidetes_unclassified(99);Bacteroidetes_unclassified(99);Bacteroidetes_unclassified(99);
Otu00118	8292	TACGTAGGGGGCGAGCGTTATCCGGATTCATTGGGCGTAAAGCGCGCGTAGGCGGCCCGTTAGGTCGGGAGTTAAATCCGGGGGCTCAACCCCCGCCCGCTCCCGATACCGGCGGGCTTGAGTCTGGTAGGGGAAGGCGGAATTCCAAGTGTAGCGGGGGAATGCGCAGATATTGGGAAGAACACCGGTGGCGAAGGCGGCCTTCTGGGCCACGACTGACGCTGAGGCGCGAAAGCTAGGGGAGCGAACAGG	Bacteria(100);Actinobacteria(100);Coriobacteriia(100);Coriobacteriales(100);Coriobacteriaceae(100);Olsenella(100);	k__Archaea(100);k__Archaea_unclassified(100);k__Archaea_unclassified(100);k__Archaea_unclassified(100);k__Archaea_unclassified(100);k__Archaea_unclassified(100);k__Archaea_unclassified(100);	k__Bacteria(100);p__Actinobacteria(100);c__Coriobacteriia(100);o__Coriobacteriales(100);f__Coriobacteriaceae(100);g__Olsenella(96);s__uli(63);	Bacteria(100);Actinobacteria(100);Actinobacteria(100);Coriobacteriales(100);Coriobacteriaceae(100);Olsenella(97);
Otu00119	8262	CACGTAAGCCCCGAGCGTTGTTCGGAATTATTGGGCGTAAAGGGCATGTAGGCGGCTTTGCAAGTCTGGTGTGAAATGCCGGGGCTTAACCCCCGGACTGCGCTGGAAACTGCATGGCTTGAGTCACTGAGGGGCATCCGGAATTCCTGGTGTAGGGGTGAAATCTGTAGATATCAGGAAGAACACCGATGGCGAAGGCAGGGTGCCAGCGGATGACTGACGCTGAGGTGCGAAGGTGCGGGGAGCAAACAGG	Bacteria(100);Spirochaetae(100);Spirochaetes(100);Spirochaetales(100);Spirochaetaceae(100);Spirochaetaceae_unclassified(100);	k__Archaea(100);k__Archaea_unclassified(100);k__Archaea_unclassified(100);k__Archaea_unclassified(100);k__Archaea_unclassified(100);k__Archaea_unclassified(100);k__Archaea_unclassified(100);	k__Bacteria(100);p__Spirochaetes(100);c__Spirochaetes(100);o__Spirochaetales(100);f__Spirochaetaceae(100);g__Treponema(100);g__Treponema_unclassified(100);	Bacteria(99);Spirochaetes(74);Spirochaetia(74);Spirochaetales(74);Spirochaetaceae(74);Spirochaetaceae_unclassified(74);
Otu00120	8190	TACGTAGGGGGCAAGCGTTATCCGGATTTACTGGGTGTAAAGGGCGCGTAGGCGGGGATGCAAGTCAGATGTGAAATCCATGGGCTCAACCCATGAACTGCATTTGAAACTGTATTTCTTGAGTGCTGGAGAGGTAGACGGAATTCCTTGTGTAGCGGTGAAATGCGTAGATATAAGGAAGAACACCAGTGGCGAAGGCGGTCTACTGGACAGTAACTGACGCTGAGGCGCGAAAGCGTGGGGAGCAAACAGG	Bacteria(100);Firmicutes(100);Clostridia(100);Clostridiales(100);Ruminococcaceae(100);Ruminococcaceae_unclassified(91);	k__Archaea(100);k__Archaea_unclassified(100);k__Archaea_unclassified(100);k__Archaea_unclassified(100);k__Archaea_unclassified(100);k__Archaea_unclassified(100);k__Archaea_unclassified(100);	k__Bacteria(100);p__Firmicutes(100);c__Clostridia(100);o__Clostridiales(100);f__Ruminococcaceae(64);g__Oscillospira(62);g__Oscillospira_unclassified(62);	Bacteria(100);Firmicutes(95);Clostridia(95);Clostridiales(95);Ruminococcaceae(90);Ruminococcaceae_unclassified(90);
Otu00121	7860	TACAGAGGTCGCAAGCGTTGTTCGGATTTACTGGGCGTAAAGGGCGCGTAGGCGGCAGGGCGTGTCAAGTGTGAAATCTCCGGGCTCAACCCGGAAAGTGCGCTTGAAACTACCTTGCTCGAGTATGGGAGAGGGAATCGGAATATAGGGTGTAGCGGTGAAATGCGTTGATATCCTATAGAACACCGGAGGCGAAGGCGGATTCCTTGAACATCACTGACGCTGAGGCGCGAAAGTCGGGGGAGCAAACAGG	Bacteria(100);Bacteria_unclassified(100);Bacteria_unclassified(100);Bacteria_unclassified(100);Bacteria_unclassified(100);Bacteria_unclassified(100);	k__Archaea(100);p__Euryarchaeota(96);p__Euryarchaeota_unclassified(96);p__Euryarchaeota_unclassified(96);p__Euryarchaeota_unclassified(96);p__Euryarchaeota_unclassified(96);p__Euryarchaeota_unclassified(96);	k__Bacteria(100);p__Verrucomicrobia(100);c__Verruco-5(100);o__WCHB1-41(100);f__RFP12(100);f__RFP12_unclassified(100);f__RFP12_unclassified(100);	Bacteria(100);Bacteria_unclassified(100);Bacteria_unclassified(100);Bacteria_unclassified(100);Bacteria_unclassified(100);Bacteria_unclassified(100);
Otu00122	7829	TACGTATGGAGCAAGCGTTATCCGGATTTACTGGGTGTAAAGGGAGCGTAGACTGCACGGCAAGTCAGATGTGAAAGCCCGGGGCTCAACCTCGGAACTGCATTTGAAACTGTCGAGCTAGAGTACAGGAGAGGTAAGTGGAATTCCTAGTGTAGCGGTGAAATGCGTAGATATTAGGAGGAACACCGGTGGCGAAGGCGGCTTACTGGACTGTAACTGACGTTGAGGCTCGAAAGCGTGGGGAGCAAACAGG	Bacteria(100);Firmicutes(100);Clostridia(100);Clostridiales(100);Lachnospiraceae(100);Lachnospiraceae_unclassified(100);	k__Archaea(100);p__Euryarchaeota(94);p__Euryarchaeota_unclassified(94);p__Euryarchaeota_unclassified(94);p__Euryarchaeota_unclassified(94);p__Euryarchaeota_unclassified(94);p__Euryarchaeota_unclassified(94);	k__Bacteria(100);p__Firmicutes(100);c__Clostridia(100);o__Clostridiales(100);f__Lachnospiraceae(100);f__Lachnospiraceae_unclassified(100);f__Lachnospiraceae_unclassified(100);	Bacteria(100);Firmicutes(100);Clostridia(100);Clostridiales(100);Lachnospiraceae(97);Lachnospiraceae_unclassified(97);
Otu00123	7801	TACGGAGGATGCGAGCGTTATCCGGATTTATTGGGTTTAAAGGGTGCGCAGGCGGCGCGAAAAGTCAGCGGTCAAAGTTCCGGGCTCAACCCGGTGACGCCGTTGAAACTTTCGTGCTGGAGTTCGTGCGAGGGAGGCGGAATGCGTTGTGTAGCGGTGAAATGCATAGATATGACGCAGAACCCCGATTGCGAAGGCAGCTTTCCAGCACGCGACTGACGCTGAGGCACGAAAGCGTGGGGAGCGAACAGG	Bacteria(100);Bacteroidetes(100);Bacteroidia(100);Bacteroidales(100);Bacteroidales_unclassified(100);Bacteroidales_unclassified(100);	k__Archaea(100);p__Euryarchaeota(99);p__Euryarchaeota_unclassified(99);p__Euryarchaeota_unclassified(99);p__Euryarchaeota_unclassified(99);p__Euryarchaeota_unclassified(99);p__Euryarchaeota_unclassified(99);	k__Bacteria(100);p__Bacteroidetes(99);c__Bacteroidia(97);o__Bacteroidales(97);f__S24-7(92);f__S24-7_unclassified(92);f__S24-7_unclassified(92);	Bacteria(100);Bacteroidetes(97);Bacteroidia(86);Bacteroidales(86);Porphyromonadaceae(76);Barnesiella(62);
Otu00124	7774	TACGTAGGGTGCAAGCGTTATCCGGAATTATTGGGCGTAAAGGGCTCGTAGGCGGTTCGTCGCGTCCGGTGTGAAAGTCCATCGCTTAACGGTGGATCCGCGCCGGGTACGGGCGGGCTTGAGTGCGGTAGGGGAGACTGGAATTCCCGGTGTAACGGTGGAATGTGTAGATATCGGGAAGAACACCAATGGCGAAGGCAGGTCTCTGGGCCGTCACTGACGCTGAGGAGCGAAAGCGTGGGGAGCGAACAGG	Bacteria(100);Actinobacteria(100);Actinobacteria(100);Bifidobacteriales(100);Bifidobacteriaceae(100);Bifidobacterium(100);	k__Archaea(100);p__Euryarchaeota(95);p__Euryarchaeota_unclassified(95);p__Euryarchaeota_unclassified(95);p__Euryarchaeota_unclassified(95);p__Euryarchaeota_unclassified(95);p__Euryarchaeota_unclassified(95);	k__Bacteria(100);p__Actinobacteria(100);c__Actinobacteria(100);o__Bifidobacteriales(100);f__Bifidobacteriaceae(100);g__Bifidobacterium(100);s__adolescentis(100);	Bacteria(100);Actinobacteria(100);Actinobacteria(100);Bifidobacteriales(100);Bifidobacteriaceae(100);Bifidobacterium(100);
Otu00125	7746	TACGGAGGATGCGAGCGTTATCCGGATTTATTGGGTTTAAAGGGTGCGTAGGCGGATTATTAAGTCAGCGGTGAAAGCGTGTGGCTCAACCATACCGAGCCGTTGAAACTGGTAGTCTTGAGTGCAAATGAGGTAGGCGGAATGTGACGTGTAGCGGTGAAATGCTTAGATATGTCCCAGAACTCCGATTGCGAAGGCAGCTTACCAAGATGTAACTGACGCTGATGCACGAAAGCGTGGGTATCAAACAGG	Bacteria(100);Bacteroidetes(100);Bacteroidia(100);Bacteroidales(100);Porphyromonadaceae(100);Porphyromonadaceae_unclassified(100);	k__Archaea(100);p__Euryarchaeota(96);p__Euryarchaeota_unclassified(96);p__Euryarchaeota_unclassified(96);p__Euryarchaeota_unclassified(96);p__Euryarchaeota_unclassified(96);p__Euryarchaeota_unclassified(96);	k__Bacteria(100);p__Bacteroidetes(100);c__Bacteroidia(100);o__Bacteroidales(100);f__RF16(96);f__RF16_unclassified(96);f__RF16_unclassified(96);	Bacteria(100);Bacteroidetes(100);Bacteroidia(98);Bacteroidales(98);Porphyromonadaceae(61);Porphyromonadaceae_unclassified(61);
Otu00126	7634	TACGGAAGGTCCGGGCGTTATCCGGATTTATTGGGTTTAAAGGGAGCGCAGGCGGAGAGCTAAGCGTGACGTGAAATGTAGCCGCCCAACGGCTGACGTGCGTCGCGAACTGGTTTTCTTGAGTGGGTACGACGTCGGCGGAACTCGTGGTGTAGCGGTGAAATGCTTAGATATCACGAGGAACCCCGATTGCGAAGGCAGCCGACGAGTCCCTTACTGACGCTAAAGCTCGAAGGTGCGGGTATCGAACAGG	Bacteria(100);Bacteroidetes(100);Bacteroidia(100);Bacteroidales(100);Prevotellaceae(100);Prevotella_1(100);	k__Archaea(100);k__Archaea_unclassified(100);k__Archaea_unclassified(100);k__Archaea_unclassified(100);k__Archaea_unclassified(100);k__Archaea_unclassified(100);k__Archaea_unclassified(100);	k__Bacteria(100);p__Bacteroidetes(100);c__Bacteroidia(100);o__Bacteroidales(100);f__Prevotellaceae(61);g__Prevotella(61);g__Prevotella_unclassified(61);	Bacteria(100);Bacteroidetes(98);Bacteroidia(97);Bacteroidales(97);Prevotellaceae(94);Prevotella(87);
Otu00127	7616	TACGTAGGGGGCGAGCGTTATCCGGATTCATTGGGCGTAAAGCGCGCGTAGGCGGCCTGTTAGGTCGGGAGTCAAATCCGGGGGCTCAACCCCCGTCCGCTCCCGATACCGGCAGGCTTGAGTCTGGTAGGGGAAGGTGGAATTCCAAGTGTAGCGGTGGAATGCGCAGATATTTGGAAGAACACCGGTGGCGAAGGCGGCCTTCTGGGCCACGACTGACGCTGAGGCGCGAAAGCTAGGGGAGCGAACAGG	Bacteria(100);Actinobacteria(100);Coriobacteriia(100);Coriobacteriales(100);Coriobacteriaceae(100);Olsenella(100);	k__Archaea(100);p__Euryarchaeota(86);p__Euryarchaeota_unclassified(86);p__Euryarchaeota_unclassified(86);p__Euryarchaeota_unclassified(86);p__Euryarchaeota_unclassified(86);p__Euryarchaeota_unclassified(86);	k__Bacteria(100);p__Actinobacteria(100);c__Coriobacteriia(100);o__Coriobacteriales(100);f__Coriobacteriaceae(100);g__Olsenella(95);g__Olsenella_unclassified(95);	Bacteria(100);Actinobacteria(100);Actinobacteria(100);Coriobacteriales(100);Coriobacteriaceae(100);Olsenella(96);
Otu00128	7519	TACCCGCAGCCCGAGTGGTGGTCGATTTTATTGAGTCTAAAACGTTCGTAGCCGGTCTGATAAATCCCTGGGTAAATCGGGTGGCTTAACCATCCGAATTCCGGGGAGACTGTCAGGCTTGGGATCGGGAGAGGTATGAGGTACTTCAGGGGTAGGGGTAAAATCCTGTAATCCTTGGAGGACCACCGGTGGCGAAGGCGTCATACTAGAACGAATCCGACGGTGAGGGACGAAGCCCTAGGTCGCAAACGGG	Archaea(100);Euryarchaeota(100);Thermoplasmata(100);Thermoplasmatales(100);Thermoplasmatales_Incertae_Sedis(100);uncultured(100);	k__Archaea(100);p__Euryarchaeota(100);c__Thermoplasmata(100);o__Methanomassiliicoccales(100);f__Methanomassiliicoccaceae(100);g__Group12(100);s__Group12 sp.ISO4-H5(100);	k__Archaea(100);p__Euryarchaeota(100);c__Thermoplasmata(100);o__E2(100);o__E2_unclassified(100);o__E2_unclassified(100);o__E2_unclassified(100);	Archaea(100);Euryarchaeota(98);Thermoplasmata(92);Methanomassiliicoccales(81);Methanomassiliicoccaceae(81);Methanomassiliicoccus(81);
Otu00129	7389	TACGGAAGGTCCGGGCGTTATCCGGATTTATTGGGTTTAAAGGGAGCGCAGGCGGAGACTTAAGCGTGCTGTGAAATGTACCGGCTCAACCGGTGAGTTGCAGCGCGAACTGGGTTTCTTGAGTGAGTTCGAGGTATGCGGAATTCGTGGTGTAGCGGTGAAATGCTTAGATATCACGAAGAACTCCGATTGCGAAGGCAGCGTACCAGTCCTTAACTGACGCTAAAGCTCGAAAGTGCGGGTATCGAACAGG	Bacteria(100);Bacteroidetes(100);Bacteroidia(100);Bacteroidales(100);Prevotellaceae(100);Prevotella_1(100);	k__Archaea(100);k__Archaea_unclassified(100);k__Archaea_unclassified(100);k__Archaea_unclassified(100);k__Archaea_unclassified(100);k__Archaea_unclassified(100);k__Archaea_unclassified(100);	k__Bacteria(100);p__Bacteroidetes(100);c__Bacteroidia(100);o__Bacteroidales(100);f__Prevotellaceae(100);g__Prevotella(100);g__Prevotella_unclassified(100);	Bacteria(100);Bacteroidetes(100);Bacteroidia(100);Bacteroidales(100);Prevotellaceae(99);Prevotella(90);
Otu00130	7227	TACGGAAGGTCCGGGCGTTATCCGGATTTATTGGGTTTAAAGGGAGCGTAGGCGAGCTGTTAAGCGTGTCGTGAAAAGCATCGGCTCAACCGGTGTCGTGCGGCGCGGACTGGCGGTCTTGAGTGGGTCGAAAGCCGGCGGAATTCGTGGTGTAGCGGTGAAATGCTTAGATATCACGAAGAACTCCGATTGCGAAGGCAGCTGGCTGTATCCTTACTGACGCTAAAGCTCGAAAGCGCGGGTATCGAACAGG	Bacteria(100);Bacteroidetes(100);Bacteroidia(100);Bacteroidales(100);Prevotellaceae(100);Prevotella_9(97);	k__Archaea(100);p__Euryarchaeota(88);p__Euryarchaeota_unclassified(88);p__Euryarchaeota_unclassified(88);p__Euryarchaeota_unclassified(88);p__Euryarchaeota_unclassified(88);p__Euryarchaeota_unclassified(88);	k__Bacteria(99);p__Bacteroidetes(96);c__Bacteroidia(95);o__Bacteroidales(95);f__Prevotellaceae(76);g__Prevotella(76);g__Prevotella_unclassified(76);	Bacteria(100);Bacteroidetes(99);Bacteroidia(96);Bacteroidales(96);Prevotellaceae(83);Prevotella(69);
Otu00131	7220	TACGTAGGGGGCAAGCGTTATCCGGATTTACTGGGTGTAAAGGGAGCGTAGACGGAATAGCAAGTTTGAAGTGAAATACCTGGGCTTAACCCAGGAATTGCTTTGAAAACTGTTAATCTAGAGTACTGGAGGGGTATGGGGAATTCCTAGTGTAGTGGTAAAATGCGTAGATATTAGGAGGAACACCGGAGGCGAAGGCGCCATACTGGACAGATACTGACGTTGAGGCTCGAAAGCGTGGGGAGCAAACAGG	Bacteria(100);Firmicutes(100);Clostridia(100);Clostridiales(100);Lachnospiraceae(100);Lachnospiraceae_unclassified(100);	k__Archaea(100);p__Euryarchaeota(94);p__Euryarchaeota_unclassified(94);p__Euryarchaeota_unclassified(94);p__Euryarchaeota_unclassified(94);p__Euryarchaeota_unclassified(94);p__Euryarchaeota_unclassified(94);	k__Bacteria(100);p__Firmicutes(86);c__Clostridia(86);o__Clostridiales(86);f__Lachnospiraceae(83);f__Lachnospiraceae_unclassified(83);f__Lachnospiraceae_unclassified(83);	Bacteria(100);Firmicutes(97);Clostridia(97);Clostridiales(97);Lachnospiraceae(84);Lachnospiraceae_unclassified(84);
Otu00132	7217	TACGGAGGACGCGAGCGTTATCCGGATTCATTGGGTTTAAAGGGTGCGCAGGCGGCTCGGCAAGTCAGCGGTGAAAGCCCGGGGCCCAACCCCGGAAGTGCCGTTGATACTGTCGGGCTGGAATGCGGTCGAGGCGGGCGGAACGTGGCGTGTAGCGGTGAAATGCGTAGATATGCCACAGAACGCCGATAGCGGAGGCAGCTCGCCAGGCCTGCATTGACGCTCGGGCACGAAAGCGTGGGGAGCAAACAGG	Bacteria(100);Bacteroidetes(100);Bacteroidetes_unclassified(100);Bacteroidetes_unclassified(100);Bacteroidetes_unclassified(100);Bacteroidetes_unclassified(100);	k__Archaea(100);p__Euryarchaeota(96);p__Euryarchaeota_unclassified(96);p__Euryarchaeota_unclassified(96);p__Euryarchaeota_unclassified(96);p__Euryarchaeota_unclassified(96);p__Euryarchaeota_unclassified(96);	k__Bacteria(100);p__Bacteroidetes(100);c__Bacteroidia(100);o__Bacteroidales(100);f__BS11(100);f__BS11_unclassified(100);f__BS11_unclassified(100);	Bacteria(99);Bacteroidetes(92);Bacteroidetes_unclassified(92);Bacteroidetes_unclassified(92);Bacteroidetes_unclassified(92);Bacteroidetes_unclassified(92);
Otu00133	7123	TACGGAGGGTGCGAGCGTTAATCGGAATGACTGGGCGTAAAGGGCACGCAGGTGGCGAGATAAGTTGGATGTGAAATTCCCGTGCTTAACATGGGGACTGCATCCAAAACTGTTGAACTGGAGTACTGTAGAGGGAGGTAGAATTCCACGTGTAGCGGTGAAATGCGTAGAGATGTGGAAGAATACCAGAGGCGAAGGCGGCCTCCTGGACAGATACAGACACTGAGGTGCGAAAGCGTGGGTAGCAAACAGG	Bacteria(100);Proteobacteria(100);Gammaproteobacteria(100);Gammaproteobacteria_unclassified(100);Gammaproteobacteria_unclassified(100);Gammaproteobacteria_unclassified(100);	k__Archaea(100);k__Archaea_unclassified(100);k__Archaea_unclassified(100);k__Archaea_unclassified(100);k__Archaea_unclassified(100);k__Archaea_unclassified(100);k__Archaea_unclassified(100);	k__Bacteria(100);p__Proteobacteria(100);c__Gammaproteobacteria(99);o__Aeromonadales(85);f__Succinivibrionaceae(85);f__Succinivibrionaceae_unclassified(85);f__Succinivibrionaceae_unclassified(85);	Bacteria(100);Proteobacteria(98);Gammaproteobacteria(94);Gammaproteobacteria_unclassified(94);Gammaproteobacteria_unclassified(94);Gammaproteobacteria_unclassified(94);
Otu00134	7035	TACGGAAGGTCCAGGCGTTATCCGGATTTATTGGGTTTAAAGGGAGCGCAGGCGGAATGTTAAGTCAGCTGTGAAATCCCGTCGCTCAACGGCGGAACTGCAGTTGATACTGGCTTTCTTGAGTGCACATAAGGATGGTGGAATTCGTGGTGTAGCGGTGAAATGCTTAGATATCACGAAGAACTCCGATTGCGAAGGCAGCCATCTGGGGTGCAACTGACGCTGAGGCTCGAAAGTGCGGGTATCAAACAGG	Bacteria(100);Bacteroidetes(100);Bacteroidia(100);Bacteroidales(100);Prevotellaceae(100);Prevotellaceae_unclassified(100);	k__Archaea(100);p__Euryarchaeota(92);p__Euryarchaeota_unclassified(92);p__Euryarchaeota_unclassified(92);p__Euryarchaeota_unclassified(92);p__Euryarchaeota_unclassified(92);p__Euryarchaeota_unclassified(92);	k__Bacteria(100);p__Bacteroidetes(98);c__Bacteroidia(93);o__Bacteroidales(93);f__[Paraprevotellaceae](62);f__[Paraprevotellaceae]_unclassified(62);f__[Paraprevotellaceae]_unclassified(62);	Bacteria(100);Bacteroidetes(100);Bacteroidia(98);Bacteroidales(98);Prevotellaceae(75);Prevotellaceae_unclassified(75);
Otu00135	6953	TACGGAAGGTCCGGGCGTTATCCGGATTTATTGGGTTTAAAGGGAGCGCAGGCTGGGTTTTAAGCGTGCCGTGAAATGTACCGGCTCAACCGGTGAGTTGCGGCGCGAACTGGAGCCCTTGAGTGCGTACGAGGATGGCGGAATTCGTGGTGTAGCGGTGAAATGCTTAGATATCACGAAGAACTCCGATTGCGAAGGCAGCTGTCCAGTCCGTAACTGACGCTAATGCTCGAAGGTGCGGGTATCGAACAGG	Bacteria(100);Bacteroidetes(100);Bacteroidia(100);Bacteroidales(100);Prevotellaceae(100);Prevotellaceae_unclassified(100);	k__Archaea(100);k__Archaea_unclassified(100);k__Archaea_unclassified(100);k__Archaea_unclassified(100);k__Archaea_unclassified(100);k__Archaea_unclassified(100);k__Archaea_unclassified(100);	k__Bacteria(100);p__Bacteroidetes(100);c__Bacteroidia(100);o__Bacteroidales(100);f__Prevotellaceae(97);g__Prevotella(97);g__Prevotella_unclassified(97);	Bacteria(100);Bacteroidetes(100);Bacteroidia(100);Bacteroidales(100);Prevotellaceae(98);Prevotella(87);
Otu00136	6932	TACGTAGGGGGCGAGCGTTATCCGAATTTATTGGGCGTAAAGCGTGTGTAGGCGGTTTATTAAGTCTAAGATTAAAGCCTGAGGCTCAACCTCAGTTCGTTTTAGAAACTGGTAGACTTGAGTGTGGTAGAGGCAAGTGGAATTTCTAGTGTAGCGGTTAAATGCGTAGATATTAGAAGGAACACCAGTGGCGAAGGCGGCTTGCTGGGCCATTACTGACGCTGAGACACGAAAGCGTGGGGAGCAAATAGG	Bacteria(100);Bacteria_unclassified(92);Bacteria_unclassified(92);Bacteria_unclassified(92);Bacteria_unclassified(92);Bacteria_unclassified(92);	k__Archaea(100);p__Euryarchaeota(85);p__Euryarchaeota_unclassified(85);p__Euryarchaeota_unclassified(85);p__Euryarchaeota_unclassified(85);p__Euryarchaeota_unclassified(85);p__Euryarchaeota_unclassified(85);	k__Bacteria(100);p__Tenericutes(100);c__Mollicutes(100);o__RF39(100);o__RF39_unclassified(100);o__RF39_unclassified(100);o__RF39_unclassified(100);	Bacteria(100);Bacteria_unclassified(100);Bacteria_unclassified(100);Bacteria_unclassified(100);Bacteria_unclassified(100);Bacteria_unclassified(100);
Otu00137	6747	TACGTAGGTGGCGAGCGTTATCCGGATTTACTGGGTGTAAAGGGCGCGTAGGCGGGAGAGCAAGTCAGATGTGAAATCTATGGGCTTAACTCATAAACTGCATTTGAAACTGTTTTTCTTGAGTATCGGAGAGGTAGACGGAATTCCTAGTGTAGCGGTGAAATGCGTAGATATTAGGAGGAACACCAGTGGCGAAGGCGGTCTACTGGACGAAAACTGACGCTGAGGCGCGAAAGCGTGGGGAGCAAACAGG	Bacteria(100);Firmicutes(100);Clostridia(100);Clostridiales(100);Ruminococcaceae(100);Ruminococcaceae_unclassified(100);	k__Archaea(100);k__Archaea_unclassified(100);k__Archaea_unclassified(100);k__Archaea_unclassified(100);k__Archaea_unclassified(100);k__Archaea_unclassified(100);k__Archaea_unclassified(100);	k__Bacteria(100);p__Firmicutes(99);c__Clostridia(99);o__Clostridiales(99);o__Clostridiales_unclassified(99);o__Clostridiales_unclassified(99);o__Clostridiales_unclassified(99);	Bacteria(100);Firmicutes(98);Clostridia(98);Clostridiales(98);Ruminococcaceae(86);Ruminococcaceae_unclassified(86);
Otu00138	6605	TACGTAGGTGGCAAGCGTTGTCCGGAATTACTGGGTGTAAAGGGCGTGTAGGCGGAGCGGCAAGTCAGAAGTGAAATCTCCGGGCTTAACCCGGAAACTGCTTTTGAAACTGTCGCCCTTGAGTATCGGAGAGGCAGGCGGAATTCCTAGTGTAGCGGTGAAATGCGTAGATATTAGGAGGAACACCAGTGGCGAAGGCGGCCTGCTGGACGACAACTGACGCTGAGGCACGAAAGCGTGGGGAGCAAATAGG	Bacteria(100);Firmicutes(100);Clostridia(100);Clostridiales(100);Ruminococcaceae(100);Ruminococcaceae_UCG-005(100);	k__Archaea(100);p__Euryarchaeota(85);p__Euryarchaeota_unclassified(85);p__Euryarchaeota_unclassified(85);p__Euryarchaeota_unclassified(85);p__Euryarchaeota_unclassified(85);p__Euryarchaeota_unclassified(85);	k__Bacteria(100);p__Firmicutes(98);c__Clostridia(98);o__Clostridiales(98);f__Ruminococcaceae(90);f__Ruminococcaceae_unclassified(90);f__Ruminococcaceae_unclassified(90);	Bacteria(100);Firmicutes(100);Clostridia(100);Clostridiales(100);Ruminococcaceae(89);Ruminococcaceae_unclassified(89);
Otu00139	6600	TACGTAGGTGGCGAGCGTTATCCGGAATCATTGGGCGTAAAGAGGGAGCAGGCGGCGATACAGGTCTGTGGTGAAATTCCGAAGCTAAACTTCGGCCAGCCAAAGAAACCGGATCGCTAGAGTGCGGAAGAGGATCGTGGAATTCCATGTGTAGCGGTGAAATGCGTAGATATATGGAGGAACACCAGTGGCGAAGGCGACGGTCTGGGCCGCAACTGACGCTCATTCCCGAAAGCGTGGGGAGCAAATAGG	Bacteria(100);Firmicutes(100);Erysipelotrichia(100);Erysipelotrichales(100);Erysipelotrichaceae(100);Catenibacterium(100);	k__Archaea(100);p__Euryarchaeota(79);p__Euryarchaeota_unclassified(79);p__Euryarchaeota_unclassified(79);p__Euryarchaeota_unclassified(79);p__Euryarchaeota_unclassified(79);p__Euryarchaeota_unclassified(79);	k__Bacteria(100);p__Firmicutes(100);c__Erysipelotrichi(100);o__Erysipelotrichales(100);f__Erysipelotrichaceae(100);g__Sharpea(63);g__Sharpea_unclassified(63);	Bacteria(100);Firmicutes(100);Erysipelotrichia(100);Erysipelotrichales(100);Erysipelotrichaceae(100);Kandleria(100);
Otu00140	6588	TACGGAAGGTCCGGGCGTTATCCGGATTTATTGGGTTTAAAGGGAGCGTAGGCCGGTTTTTAAGCGTGCTGTGAAATGCTGGGGCTCAACCTCGGGAGTGCAGCGCGAACTGGAGACCTTGAGTGCGCGGAAGGCAGGCGGAATTCGTGGTGTAGCGGTGAAATGCTTAGATATCACGAGGAACTCCGATTGCGAAGGCAGCCTGCCGCAGCGTTACTGACGCTGAAGCTCGAAGGTGCGGGTATCGAACAGG	Bacteria(100);Bacteroidetes(100);Bacteroidia(100);Bacteroidales(100);Prevotellaceae(100);Prevotellaceae_unclassified(100);	k__Archaea(100);k__Archaea_unclassified(100);k__Archaea_unclassified(100);k__Archaea_unclassified(100);k__Archaea_unclassified(100);k__Archaea_unclassified(100);k__Archaea_unclassified(100);	k__Bacteria(100);p__Bacteroidetes(100);c__Bacteroidia(100);o__Bacteroidales(100);f__Prevotellaceae(98);g__Prevotella(98);g__Prevotella_unclassified(98);	Bacteria(100);Bacteroidetes(99);Bacteroidia(99);Bacteroidales(99);Prevotellaceae(96);Prevotella(88);
Otu00141	6549	TACGGAGGGTGCGAGCGTTAATCGGAATAACTGGGCGTAAAGAGCTCGTAGGCGGTTTGTCAAGTCAGATGTGAAAGCCCCGGGCTTAACCTGGGAACCGCATTTGAAACTGACAGACTAGAGTACTGTAGAGGGAGGTAGAATTCCAGGTGTAGCGGTGAAATGCGTAGATATCTGGAGGAATACCGGTGGCGAAGGCGGCCTCCTGGACAGAGACTGACGCTGAGGAGCGAAAGCGTGGGGAGCAAACAGG	Bacteria(100);Proteobacteria(100);Gammaproteobacteria(100);Gammaproteobacteria_unclassified(100);Gammaproteobacteria_unclassified(100);Gammaproteobacteria_unclassified(100);	k__Archaea(100);p__Euryarchaeota(97);p__Euryarchaeota_unclassified(97);p__Euryarchaeota_unclassified(97);p__Euryarchaeota_unclassified(97);p__Euryarchaeota_unclassified(97);p__Euryarchaeota_unclassified(97);	k__Bacteria(100);p__Proteobacteria(100);c__Gammaproteobacteria(100);o__Aeromonadales(100);f__Succinivibrionaceae(100);g__Ruminobacter(100);g__Ruminobacter_unclassified(100);	Bacteria(100);Proteobacteria(100);Gammaproteobacteria(100);Aeromonadales(100);Succinivibrionaceae(100);Ruminobacter(100);
Otu00142	6482	TACGTAGGGGGCAAGCGTTATCCGGATTTACTGGGTGTAAAGGGCGTGTAGGCGGGACTGCAAGTCAGATGTGAAAGCACGAGGCTCAACTTCGTGTCTGCATTTGAAACTGTAGTTCTTGAGTACTGGAGAGGTAAGCGGAATTCCTAGTGTAGCGGTGAAATGCGTAGATATTAGGAAGAACACCAGTGGCGAAGGCGGCTTACTGGACAGCAACTGACGCTGAGGCGCGAAAGCGTGGGGAGCAAACAGG	Bacteria(100);Firmicutes(100);Clostridia(100);Clostridiales(100);Clostridiales_unclassified(100);Clostridiales_unclassified(100);	k__Archaea(100);k__Archaea_unclassified(100);k__Archaea_unclassified(100);k__Archaea_unclassified(100);k__Archaea_unclassified(100);k__Archaea_unclassified(100);k__Archaea_unclassified(100);	k__Bacteria(100);p__Firmicutes(100);c__Clostridia(100);o__Clostridiales(100);o__Clostridiales_unclassified(100);o__Clostridiales_unclassified(100);o__Clostridiales_unclassified(100);	Bacteria(100);Firmicutes(100);Clostridia(100);Clostridiales(100);Ruminococcaceae(64);Ruminococcaceae_unclassified(64);
Otu00143	6468	TACGGAGGATCCGAGCGTTATCCGGATTTATTGGGTTTAAAGGGAGCGTAGGCGGAGGATCAAGTCAGTTGTGAAATGTAGGCGCTTAACGTCTGCACTGCAGTTGAAACTGGTTCCCTTGAGTGCGTAAGAGGCAGGCGGAATTCGTCGTGTAGCGGTGAAATGCTTAGATATGACGAAGAACTCCGATCGCGAAGGCAGCTTGCCGGGCCGCAACTGACGCTGAAGCTCGAAGGTGCGGGTATCGAACAGG	Bacteria(100);Bacteroidetes(100);Bacteroidia(100);Bacteroidales(100);Prevotellaceae(100);Prevotellaceae_unclassified(99);	k__Archaea(100);k__Archaea_unclassified(100);k__Archaea_unclassified(100);k__Archaea_unclassified(100);k__Archaea_unclassified(100);k__Archaea_unclassified(100);k__Archaea_unclassified(100);	k__Bacteria(100);p__Bacteroidetes(100);c__Bacteroidia(100);o__Bacteroidales(100);f__Bacteroidaceae(100);g__BF311(100);g__BF311_unclassified(100);	Bacteria(100);Bacteroidetes(100);Bacteroidia(98);Bacteroidales(98);Prevotellaceae(77);Prevotellaceae_unclassified(77);
Otu00144	6277	TACGTAGGGAGCGAGCGTTGTCCGGAATTACTGGGTGTAAAGGGAGCGTAGGCGGGACTGCAAGTCAGATGTGAAATGCCGGGGCTTAACCCCGGAGCTGCATTTGAAACTGTGGTTCTTGAGTGAAGTAGAGGCAAGCGGAATTCCTGGTGTAGCGGTGAAATGCGTAGATATCAGGAGGAACACCGGTGGCGAAGGCGGCTTGCTGGGCTTTTACTGACGCTGAGGCTCGAAAGCGTGGGTAGCAAACAGG	Bacteria(100);Firmicutes(100);Clostridia(100);Clostridiales(100);Ruminococcaceae(100);Ruminococcus_1(100);	k__Archaea(100);p__Euryarchaeota(89);p__Euryarchaeota_unclassified(89);p__Euryarchaeota_unclassified(89);p__Euryarchaeota_unclassified(89);p__Euryarchaeota_unclassified(89);p__Euryarchaeota_unclassified(89);	k__Bacteria(100);p__Firmicutes(100);c__Clostridia(100);o__Clostridiales(100);f__Ruminococcaceae(100);g__Ruminococcus(100);s__flavefaciens(100);	Bacteria(100);Firmicutes(99);Clostridia(99);Clostridiales(99);Ruminococcaceae(99);Ruminococcus(76);
Otu00145	6205	TACGTAGGGAGCAAGCGTTATCCGGATTTATCGGGTGTAAAGGGTGCGTAGACGGGAAATTAAGTTAGTTGTGAAATCCCTCGGCTCAACTGAGGAACTGCAACTAAAACTGATTTTCTTGAGTACTGGAGAGGAAAGTGGAATTCCTAGTGTAGCGGTGAAATGCGTAGATATTAGGAGGAACACCAGTGGCGAAGGCGACTTTCTGGACAGAAACTGACGTTGAGGCACGAAAGTGTGGGGAGCAAACAGG	Bacteria(100);Firmicutes(100);Clostridia(100);Clostridiales(100);Ruminococcaceae(100);Ruminococcaceae_UCG-014(100);	k__Archaea(100);p__Euryarchaeota(76);p__Euryarchaeota_unclassified(76);p__Euryarchaeota_unclassified(76);p__Euryarchaeota_unclassified(76);p__Euryarchaeota_unclassified(76);p__Euryarchaeota_unclassified(76);	k__Bacteria(100);p__Firmicutes(69);p__Firmicutes_unclassified(69);p__Firmicutes_unclassified(69);p__Firmicutes_unclassified(69);p__Firmicutes_unclassified(69);p__Firmicutes_unclassified(69);	Bacteria(100);Firmicutes(88);Clostridia(86);Clostridiales(86);Clostridiales_unclassified(86);Clostridiales_unclassified(86);
Otu00146	6174	TACGTAGGGGGCAAGCGTTATCCGGATTTACTGGGTGTAAAGGGAGCGCAGACGGCCACACAAGTCTGAAGTGAAACTCCACGGCTTAACCGTGGAACTGCTTTGGAAACTGTGCGGCTAGAGTGCTGGAGAGGTAAGCGGAATTCCCAGTGTAGCGGTGAAATGCGTAGATATTGGGAAGAACACCGGTGGCGAAGGCGGCTTACTGGACAGTAACTGACGTTCATGCTCGAAGGCGTGGGGAGCAAACAGG	Bacteria(100);Firmicutes(100);Clostridia(100);Clostridiales(100);Lachnospiraceae(100);Lachnospiraceae_unclassified(100);	k__Archaea(100);p__Euryarchaeota(87);p__Euryarchaeota_unclassified(87);p__Euryarchaeota_unclassified(87);p__Euryarchaeota_unclassified(87);p__Euryarchaeota_unclassified(87);p__Euryarchaeota_unclassified(87);	k__Bacteria(100);p__Firmicutes(100);c__Clostridia(100);o__Clostridiales(100);f__Lachnospiraceae(100);g__Moryella(100);g__Moryella_unclassified(100);	Bacteria(100);Firmicutes(100);Clostridia(100);Clostridiales(100);Lachnospiraceae(99);Moryella(67);
Otu00147	6136	TACGGAGGATGCAAGCGTTATCCGGATTTATTGGGTTTAAAGGGTGCGCAGGCGGCGCGATAAGTCAGCGGTGAAATGTACCGGCTCAACCGGTGAGCTGCCGTTGATACTGTCGTGCTTGAGTGCGAGCGGCGCCGGCGGAATGTGTGATGTAGCGGTGAAATGCATAGATATCACACAGAACACCGATCGCGAAGGCAGCTGGCGAGGACGTTACTGACGCTGAGGCACGAAAGCGTGGGGATCAAACAGG	Bacteria(100);Bacteroidetes(100);Bacteroidetes_unclassified(100);Bacteroidetes_unclassified(100);Bacteroidetes_unclassified(100);Bacteroidetes_unclassified(100);	k__Archaea(100);k__Archaea_unclassified(100);k__Archaea_unclassified(100);k__Archaea_unclassified(100);k__Archaea_unclassified(100);k__Archaea_unclassified(100);k__Archaea_unclassified(100);	k__Bacteria(100);p__Bacteroidetes(99);p__Bacteroidetes_unclassified(99);p__Bacteroidetes_unclassified(99);p__Bacteroidetes_unclassified(99);p__Bacteroidetes_unclassified(99);p__Bacteroidetes_unclassified(99);	Bacteria(100);Bacteroidetes(100);Bacteroidia(65);Bacteroidales(65);Bacteroidales_unclassified(65);Bacteroidales_unclassified(65);
Otu00148	6076	TACGTAGGGGGCAAGCGTTATCCGGATTTACTGGGTGTAAAGGGAGCGCAGACGGCGCAGCAAGTCTGAAGTGAAAGCCCGGGGCTTAACCCCGGGACTGCTTTGGAAACTGCTGTGCTTGAGTATCGGAGGGGCAGGCGGAATTCCCAGTGTAGCGGTGAAATGCGTAGATATTGGGAAGAACACCAGTGGCGAAGGCGGCCTGCTGGACGATAACTGACGTTGAGGCTCGAAGGCGTGGGGAGCAAACAGG	Bacteria(100);Firmicutes(100);Clostridia(100);Clostridiales(100);Lachnospiraceae(100);Lachnospiraceae_unclassified(100);	k__Archaea(100);p__Euryarchaeota(84);p__Euryarchaeota_unclassified(84);p__Euryarchaeota_unclassified(84);p__Euryarchaeota_unclassified(84);p__Euryarchaeota_unclassified(84);p__Euryarchaeota_unclassified(84);	k__Bacteria(100);p__Firmicutes(100);c__Clostridia(100);o__Clostridiales(100);f__Lachnospiraceae(100);g__Moryella(100);g__Moryella_unclassified(100);	Bacteria(100);Firmicutes(100);Clostridia(100);Clostridiales(100);Lachnospiraceae(100);Stomatobaculum(79);
Otu00149	6008	TACGGAAGGGCCGGGCGTTATCCGGATTTATTGGGTTTACAGGGAGCGCAGGCGGGATGTCAAGTCAGCCGTTAAACGGCCCGGCTCAACCGGGTCTTGCGGTTGAAACTGGCGTCCTTGGGTTCACAAAAGGCAGGCGGAACTCGTGGTGTAGCGGTGAAATGCATAGATATCACGAAGAACCCCGATTGCGAAGGCAGCCTGCCGGGGTGCTACCGACGCTCATGCTCGAAGGCGCGGGTATCAAACAGG	Bacteria(100);Bacteroidetes(100);Bacteroidia(100);Bacteroidales(100);Bacteroidales_unclassified(100);Bacteroidales_unclassified(100);	k__Archaea(100);k__Archaea_unclassified(100);k__Archaea_unclassified(100);k__Archaea_unclassified(100);k__Archaea_unclassified(100);k__Archaea_unclassified(100);k__Archaea_unclassified(100);	k__Bacteria(100);p__Bacteroidetes(100);c__Bacteroidia(100);o__Bacteroidales(100);f__[Paraprevotellaceae](100);g__YRC22(100);g__YRC22_unclassified(100);	Bacteria(99);Bacteroidetes(87);Bacteroidia(67);Bacteroidales(67);Bacteroidales_unclassified(67);Bacteroidales_unclassified(67);
Otu00150	5988	TACGGAGGATGCAAGCGTTATCCGGATTTATTGGGTTTAAAGGGTGCGTAGGCTGTTTGTCAAGTCAGGGGTGAAATACCTGAGCCTAACTCAGGAACTGCCTTTGATACTGGCAGGCTGGAATACGGATGCCGTGGGAGGAATGAGTAGTGTAGCGGTGAAATGCATAGATATTACTCAGAACACCGATTGCGAAGGCATCTCACGAATCCGTCATTGACGCTGAGGCACGAAAGCGCGGGTAGCGAACAGG	Bacteria(100);Bacteroidetes(100);Bacteroidia(100);Bacteroidales(100);Rikenellaceae(100);Rikenellaceae_RC9_gut_group(100);	k__Archaea(100);p__Euryarchaeota(100);p__Euryarchaeota_unclassified(100);p__Euryarchaeota_unclassified(100);p__Euryarchaeota_unclassified(100);p__Euryarchaeota_unclassified(100);p__Euryarchaeota_unclassified(100);	k__Bacteria(100);p__Bacteroidetes(98);p__Bacteroidetes_unclassified(98);p__Bacteroidetes_unclassified(98);p__Bacteroidetes_unclassified(98);p__Bacteroidetes_unclassified(98);p__Bacteroidetes_unclassified(98);	Bacteria(100);Bacteroidetes(99);Bacteroidetes_unclassified(99);Bacteroidetes_unclassified(99);Bacteroidetes_unclassified(99);Bacteroidetes_unclassified(99);
Otu00151	5947	TACGGAGGATGCGAGCGTTATCCGGATTTATTGGGTTTAAAGGGTGCGTAGGCGGAGCGTTAAGTCAGCGGTGAAATGTCCCGGCTCAACCGGGGAGCTGCCGTTGATACTGGCGCACTAGGGTCCGAGCGGCGCCGGCGGAATGTGCAATGTAGCGGTGAAATGCATAGATATTGCACAGAACACCGATCGCGAAGGCAGCTGGCGAGGACGGGACCGACGCTGAGGCACGAAGGCGTGGGGATCGAACAGG	Bacteria(100);Bacteroidetes(100);Bacteroidia(100);Bacteroidales(100);Bacteroidales_unclassified(100);Bacteroidales_unclassified(100);	k__Archaea(100);k__Archaea_unclassified(100);k__Archaea_unclassified(100);k__Archaea_unclassified(100);k__Archaea_unclassified(100);k__Archaea_unclassified(100);k__Archaea_unclassified(100);	k__Bacteria(100);p__Bacteroidetes(97);p__Bacteroidetes_unclassified(97);p__Bacteroidetes_unclassified(97);p__Bacteroidetes_unclassified(97);p__Bacteroidetes_unclassified(97);p__Bacteroidetes_unclassified(97);	Bacteria(100);Bacteroidetes(97);Bacteroidetes_unclassified(97);Bacteroidetes_unclassified(97);Bacteroidetes_unclassified(97);Bacteroidetes_unclassified(97);
Otu00152	5914	TACGGAGGATGCGAGCGTTATCCGGATTTATTGGGTTTAAAGGGTGCGTAGGCGGATGCTTAAGCGTGAGGTGAAATGCCCGGGCTCAACCTGGGAACTGCCTCGCGAACTGGGTATCTTGAATGTCCGTGCCGTGGGAGGAATGTGTGGTGTAGCGGTGAAATGCATAGAGATCACACAGAACACCGATTGCGAAGGCATCTCACGAACGGATGATTGACGCTGAGGCACGAAAGCGTGGGGATCAAACAGG	Bacteria(100);Bacteroidetes(100);Bacteroidia(100);Bacteroidales(100);Rikenellaceae(100);Rikenellaceae_RC9_gut_group(100);	k__Archaea(100);p__Euryarchaeota(73);p__Euryarchaeota_unclassified(73);p__Euryarchaeota_unclassified(73);p__Euryarchaeota_unclassified(73);p__Euryarchaeota_unclassified(73);p__Euryarchaeota_unclassified(73);	k__Bacteria(100);p__Bacteroidetes(100);p__Bacteroidetes_unclassified(100);p__Bacteroidetes_unclassified(100);p__Bacteroidetes_unclassified(100);p__Bacteroidetes_unclassified(100);p__Bacteroidetes_unclassified(100);	Bacteria(100);Bacteroidetes(96);Bacteroidia(71);Bacteroidales(71);Bacteroidales_unclassified(71);Bacteroidales_unclassified(71);
Otu00153	5907	TACGGAGGATGCGAGCGTTATCCGGATTTATTGGGTTTAAAGGGTGCGTAGGCTGTTCGTCAAGTCAGTGGTGAAATGCCGGGGCTCAACCCCGGAGCTGCCATTGATACTGTCGGGCTTGAATCCTGCTGCCGTGGGAGGAATGAGTAGTGTAGCGGTGAAATGCATAGATATTACTCAGAACACCGATTGCGAAGGCATCTCACGAAACAGGCATTGACGCTGAGGCACGAAAGCGTGGGGATCAAACAGG	Bacteria(100);Bacteroidetes(100);Bacteroidia(100);Bacteroidales(100);Rikenellaceae(100);Rikenellaceae_RC9_gut_group(100);	k__Archaea(100);p__Euryarchaeota(88);p__Euryarchaeota_unclassified(88);p__Euryarchaeota_unclassified(88);p__Euryarchaeota_unclassified(88);p__Euryarchaeota_unclassified(88);p__Euryarchaeota_unclassified(88);	k__Bacteria(100);p__Bacteroidetes(100);p__Bacteroidetes_unclassified(100);p__Bacteroidetes_unclassified(100);p__Bacteroidetes_unclassified(100);p__Bacteroidetes_unclassified(100);p__Bacteroidetes_unclassified(100);	Bacteria(99);Bacteroidetes(98);Bacteroidia(68);Bacteroidales(68);Bacteroidales_unclassified(68);Bacteroidales_unclassified(68);
Otu00154	5851	TACGGAAGGTCCGGGCGTTATCCGGATTTATTGGGTTTAAAGGGAGCGTAGGCGGTATATTAAGCGTGTTGTGAAATGTAGGTGCTCAACATCTGACTTGCAGCGCGAACTGGTTTACTTGAGTACGCACAACGTAGGCGGAATTCGTCGTGTAGCGGTGAAATGCTTAGATATGACGAAGAACTCCGATTGCGAAGGCAGCTTACGGGAGCGCCACTGACGCTGAAGCTCGAAAGTGCGGGTATCGAACAGG	Bacteria(100);Bacteroidetes(100);Bacteroidia(100);Bacteroidales(100);Prevotellaceae(100);Prevotella(100);	k__Archaea(99);k__Archaea_unclassified(99);k__Archaea_unclassified(99);k__Archaea_unclassified(99);k__Archaea_unclassified(99);k__Archaea_unclassified(99);k__Archaea_unclassified(99);	k__Bacteria(100);p__Bacteroidetes(100);c__Bacteroidia(100);o__Bacteroidales(100);f__Prevotellaceae(98);g__Prevotella(98);g__Prevotella_unclassified(98);	Bacteria(100);Bacteroidetes(100);Bacteroidia(100);Bacteroidales(100);Prevotellaceae(100);Prevotella(100);
Otu00155	5774	TACGGAAGGTCCGGGCGTTATCCGGATTTATTGGGTTTAAAGGGAGCGCAGGCGGGAGTCTAAGCGTGCCGTGAAAAGCTGTGGCTCAACCACAGTCGTGCGGCGCGAACTGGTCTTCTTGAGTTCACGGTAAGCGGGCGGAATTCGTGGTGTAGCGGTGAAATGCTTAGATATCACGAGGAACCCCGATTGCGAAGGCAGCCCGCTGCAGTGTTACTGACGCTCATGCTCGAAGGCGCGGGTATCGAACAGG	Bacteria(100);Bacteroidetes(100);Bacteroidia(100);Bacteroidales(100);Prevotellaceae(100);Prevotellaceae_unclassified(100);	k__Archaea(100);k__Archaea_unclassified(100);k__Archaea_unclassified(100);k__Archaea_unclassified(100);k__Archaea_unclassified(100);k__Archaea_unclassified(100);k__Archaea_unclassified(100);	k__Bacteria(100);p__Bacteroidetes(100);c__Bacteroidia(99);o__Bacteroidales(99);f__Prevotellaceae(71);g__Prevotella(71);g__Prevotella_unclassified(71);	Bacteria(100);Bacteroidetes(100);Bacteroidia(94);Bacteroidales(94);Prevotellaceae(79);Prevotella(68);
Otu00156	5766	TACGGAAGGTCCGGGCGTTATCCGGATTTATTGGGTTTAAAGGGAGCGCAGGCCGATGGTTAAGCGTGACGTGAAATGTAGGTGCTCAACATCTGCACTGCGTCGCGAACTGGCTATCTTGAGTGAGTTCGATGTTGGCGGAATTTGTGGTGTAGCGGTGAAATGCTTAGATATCACGAAGAACTCCGATTGCGAAGGCAGCCAACAAGGCCTTTACTGACGCTAAAGCTCGAAGGTGCGGGTATCGAACAGG	Bacteria(100);Bacteroidetes(100);Bacteroidia(100);Bacteroidales(100);Prevotellaceae(100);Prevotella_1(100);	k__Archaea(100);p__Euryarchaeota(91);p__Euryarchaeota_unclassified(91);p__Euryarchaeota_unclassified(91);p__Euryarchaeota_unclassified(91);p__Euryarchaeota_unclassified(91);p__Euryarchaeota_unclassified(91);	k__Bacteria(100);p__Bacteroidetes(100);c__Bacteroidia(100);o__Bacteroidales(100);f__Prevotellaceae(100);g__Prevotella(100);s__ruminicola(82);	Bacteria(100);Bacteroidetes(100);Bacteroidia(100);Bacteroidales(100);Prevotellaceae(100);Prevotella(100);
Otu00157	5664	TACGTAGGTGGCAAGCGTTATCCGGAATTATTGGGCGTAAAGAGGGAGCAGGCGGCAAGATAAGTTTGAAGTGAAAGCGTGGAGCTCAACTCCATACAGCTTCGAAAACTGTCTAGCTAGAGTACGAGAGAAGTGAACGGAACTCCATGTGTAGCGGTGAAATGCGTAGATATATGGAAGAACACCAGTGGCGAAGGCGGTTCACTAGCTCGAAACTGACGCTCAGTCCCGAAAGCGTGGGTAGCAAATAGG	Bacteria(100);Firmicutes(100);Erysipelotrichia(99);Erysipelotrichales(99);Erysipelotrichaceae(99);Erysipelotrichaceae_unclassified(99);	k__Archaea(100);p__Euryarchaeota(93);p__Euryarchaeota_unclassified(93);p__Euryarchaeota_unclassified(93);p__Euryarchaeota_unclassified(93);p__Euryarchaeota_unclassified(93);p__Euryarchaeota_unclassified(93);	k__Bacteria(100);p__Firmicutes(100);c__Erysipelotrichi(100);o__Erysipelotrichales(100);f__Erysipelotrichaceae(100);g__RFN20(100);g__RFN20_unclassified(100);	Bacteria(100);Firmicutes(87);Erysipelotrichia(74);Erysipelotrichales(74);Erysipelotrichaceae(74);Erysipelotrichaceae_unclassified(74);
Otu00158	5650	TACGTAGGGAGCGAGCGTTATCCGGATTTATTGGGTGTAAAGGGTGCGTAGGCGGTTTAATAAGTCTGTGGTTTAATCCCGAAGCTTAACTTCGGTTCGCCATAGAAACTGTTTAACTTGAGTATGGTAGAGGCAAGTGGAATTTCTAGTGTAGCGGTTAAATGCGTAGATATTAGAAGGAACACCAGTGGCGAAGGCGACTTGCTGGGCCATTACTGACGCTGAGGCACGAAAGCGTGGGGAGCAAATAGG	Bacteria(100);Tenericutes(100);Mollicutes(100);Mollicutes_RF9(100);Mollicutes_RF9_fa(100);Mollicutes_RF9_ge(100);	k__Archaea(100);p__Euryarchaeota(99);p__Euryarchaeota_unclassified(99);p__Euryarchaeota_unclassified(99);p__Euryarchaeota_unclassified(99);p__Euryarchaeota_unclassified(99);p__Euryarchaeota_unclassified(99);	k__Bacteria(100);p__Tenericutes(100);c__Mollicutes(100);o__RF39(100);o__RF39_unclassified(100);o__RF39_unclassified(100);o__RF39_unclassified(100);	Bacteria(100);Bacteria_unclassified(100);Bacteria_unclassified(100);Bacteria_unclassified(100);Bacteria_unclassified(100);Bacteria_unclassified(100);
Otu00159	5624	CACGTAAGCCCCGAGCGTTGTTCGGAATTATTGGGCGTAAAAGGCGCACAGGCGGCCGAGCAAGTCTGGGGTGAAATCCCGGGGCCCAACCCCGGAACTGCCTTGGAAACTGCTTGGCTGGAGTCGCCGAAGGGAAGCCGGAATTCCTGGTGTAGGGGTGAAATCTGTAGATATCAGGAAGAACACCGATGGCGAAGGCAGGCTTCCGGCGGACGACTGACGCTGAGGCGCGAAGGCGCGGGGAGCAAACAGG	Bacteria(100);Spirochaetae(100);Spirochaetes(100);Spirochaetales(100);Spirochaetaceae(100);Termite_Treponema_cluster(100);	k__Archaea(100);p__Euryarchaeota(81);p__Euryarchaeota_unclassified(81);p__Euryarchaeota_unclassified(81);p__Euryarchaeota_unclassified(81);p__Euryarchaeota_unclassified(81);p__Euryarchaeota_unclassified(81);	k__Bacteria(98);p__Spirochaetes(88);c__Spirochaetes(88);o__Spirochaetales(87);f__Spirochaetaceae(87);g__Treponema(79);g__Treponema_unclassified(79);	Bacteria(97);Bacteria_unclassified(97);Bacteria_unclassified(97);Bacteria_unclassified(97);Bacteria_unclassified(97);Bacteria_unclassified(97);
Otu00160	5615	TACGGGGGGTGCGAGCGTTGTCCGGAATCATTGGGCGTAAAGAGTTCGTAGGTGGTTTGTTAAGTTTGGTGTTAAAGGCGCAGGCTCAACTTGTGTATGGCATCGGATACTGGCAGACTGGAATGCGGTAGAGGTAAAGGGAATTTCTGGTGTAGCGGTGAAATGCTTAGATATCAGGAAGAACATCGGTGGCGTAAGCGCTTTACTGGGCCGTAATTGACACTGAGGAACGAAAGCCGGGGTAGCAAATGGG	Bacteria(100);Bacteria_unclassified(100);Bacteria_unclassified(100);Bacteria_unclassified(100);Bacteria_unclassified(100);Bacteria_unclassified(100);	k__Archaea(100);k__Archaea_unclassified(100);k__Archaea_unclassified(100);k__Archaea_unclassified(100);k__Archaea_unclassified(100);k__Archaea_unclassified(100);k__Archaea_unclassified(100);	k__Bacteria(100);p__Cyanobacteria(100);c__4C0d-2(100);o__YS2(100);o__YS2_unclassified(100);o__YS2_unclassified(100);o__YS2_unclassified(100);	Bacteria(95);Bacteria_unclassified(95);Bacteria_unclassified(95);Bacteria_unclassified(95);Bacteria_unclassified(95);Bacteria_unclassified(95);
Otu00161	5527	TACGTAGGGGGCGAGCGTTATCCGGATTCATTGGGCGTAAAGCGCGCGTAGGCGGCCCGCTTGGTCGGGAGTAAAATCCGGGGGCTCAACCCCCGCACGCTCCCGATACCGGCGGGCTTGAGTCTGGCAGGGGAAGGCGGAATTCCGAGTGTAGCGGTGGAATGCGCAGATATTCGGAAGAACACCGGTGGCGAAGGCGGCCTTCTAGGCCACGACTGACGCTGAGGCGCGAAAGCTAGGGGAGCGAACAGG	Bacteria(100);Actinobacteria(100);Coriobacteriia(100);Coriobacteriales(100);Coriobacteriaceae(100);Olsenella(100);	k__Archaea(100);p__Euryarchaeota(82);p__Euryarchaeota_unclassified(82);p__Euryarchaeota_unclassified(82);p__Euryarchaeota_unclassified(82);p__Euryarchaeota_unclassified(82);p__Euryarchaeota_unclassified(82);	k__Bacteria(100);p__Actinobacteria(100);c__Coriobacteriia(100);o__Coriobacteriales(100);f__Coriobacteriaceae(100);g__Olsenella(100);s__uli(84);	Bacteria(100);Actinobacteria(100);Actinobacteria(100);Coriobacteriales(100);Coriobacteriaceae(100);Olsenella(100);
Otu00162	5507	TACGTAGGGAGCGAGCGTTGTCCGGAATTACTGGGTGTAAAGGGAGCGTAGGCGGGATTGCAAGTCAGGTGTGAAATGCGGGGGCTCAACCCCCGAACTGCACTTGAAACTGTAGTTCTTGAGTGAAGTAGGTAAGCGGAATTCCTAGTGTAGCGGTGAAATGCGTAGATATTAGGAGGAACATCAGTGGCGAAGGCGGCTTACTGGGCTTTAACTGACGCTGAGGCTCGAAAGCGTGGGGAGCAAACAGG	Bacteria(100);Firmicutes(100);Clostridia(100);Clostridiales(100);Ruminococcaceae(100);Ruminococcus_1(100);	k__Archaea(100);p__Euryarchaeota(90);p__Euryarchaeota_unclassified(90);p__Euryarchaeota_unclassified(90);p__Euryarchaeota_unclassified(90);p__Euryarchaeota_unclassified(90);p__Euryarchaeota_unclassified(90);	k__Bacteria(100);p__Firmicutes(100);c__Clostridia(100);o__Clostridiales(100);f__Ruminococcaceae(100);g__Ruminococcus(100);s__albus(100);	Bacteria(100);Firmicutes(100);Clostridia(100);Clostridiales(100);Ruminococcaceae(100);Ruminococcus(100);
Otu00163	5507	TACGTAGGTGGCAAGCGTTGTCCGGATTTACTGGGTGTAAAGGGAGCGTAGGCGGGAAGACAAGTCAGAAGTGAAATCCATCGGCTTAACCGGTGAACTGCTTTTGAAACTGTTTTTCTTGAGTGAAGTAGAGGCAGGCGGAATTCCCGGTGTAGCGGTGAAATGCGTAGATATCGGGAGGAACACCAGTGGCGAAGGCGGCCTGCTGGGCTTTTACTGACGCTGAGGCTCGAAAGCATGGGTAGCAAACAGG	Bacteria(100);Firmicutes(100);Clostridia(100);Clostridiales(100);Ruminococcaceae(100);Ruminococcaceae_unclassified(100);	k__Archaea(100);p__Euryarchaeota(100);p__Euryarchaeota_unclassified(100);p__Euryarchaeota_unclassified(100);p__Euryarchaeota_unclassified(100);p__Euryarchaeota_unclassified(100);p__Euryarchaeota_unclassified(100);	k__Bacteria(100);p__Firmicutes(100);c__Clostridia(100);o__Clostridiales(100);f__Ruminococcaceae(100);g__Ruminococcus(92);g__Ruminococcus_unclassified(92);	Bacteria(100);Firmicutes(100);Clostridia(100);Clostridiales(100);Ruminococcaceae(100);Ruminococcaceae_unclassified(100);
Otu00164	5479	CACGTAGGGGGCGAGCGTTATCCGGATTCATTGGGCGTAAAGCGCGCGCAGGCGGCGCGCCAAGCGGGACCTCTAATCTGGGGGCTCAACCCCCAGCCGGGTCCCGAACTGGCGCGCTCGTGTCCGGTAGGGGAGGTCGGAATTCCCGGTGTAGCGGTGGAATGCGCAGATATCGGGAGGAACACCGATGGCGAAGGCAGACCTCTGGGCCGCGACAGACGCTGAGGCGCGAAAGCTAGGGGAGCGAACAGG	Bacteria(100);Actinobacteria(100);Coriobacteriia(100);Coriobacteriales(100);Coriobacteriaceae(100);Eggerthella(100);	k__Archaea(100);k__Archaea_unclassified(100);k__Archaea_unclassified(100);k__Archaea_unclassified(100);k__Archaea_unclassified(100);k__Archaea_unclassified(100);k__Archaea_unclassified(100);	k__Bacteria(100);p__Actinobacteria(99);c__Coriobacteriia(99);o__Coriobacteriales(99);f__Coriobacteriaceae(99);g__Adlercreutzia(65);g__Adlercreutzia_unclassified(65);	Bacteria(100);Actinobacteria(100);Actinobacteria(100);Coriobacteriales(100);Coriobacteriaceae(100);Coriobacteriaceae_unclassified(100);
Otu00165	5478	TACGGAGGGTGCAAGCGTTAATCGGAATTACTGGGCGTAAAGCGCACGTAGGTTGTCCTGTAAGTCAGGGGTGAAAGCCCGCGGCTCAACTGCGGAACTGCCCTTGATACTGCAGGACTCGGATCCGGGAGAGGTCAGCGGAATTCCAGGTGTAGGAGTGAAATCCGTAGATATCTGGAGGAACATCAGTGGCGAAGGCGGCTGACTGGACCGGCATTGACGCTGAGGTGCGAAAGCGTGGGTAGCAAACAGG	Bacteria(100);Proteobacteria(100);Deltaproteobacteria(100);Desulfovibrionales(100);Desulfovibrionaceae(100);Desulfovibrionaceae_unclassified(100);	k__Archaea(100);p__Euryarchaeota(87);p__Euryarchaeota_unclassified(87);p__Euryarchaeota_unclassified(87);p__Euryarchaeota_unclassified(87);p__Euryarchaeota_unclassified(87);p__Euryarchaeota_unclassified(87);	k__Bacteria(100);p__Proteobacteria(100);c__Deltaproteobacteria(100);o__Desulfovibrionales(100);f__Desulfovibrionaceae(100);g__Desulfovibrio(100);s__D168(100);	Bacteria(100);Proteobacteria(98);Deltaproteobacteria(69);Desulfovibrionales(68);Desulfovibrionaceae(60);Desulfovibrionaceae_unclassified(60);
Otu00166	5462	CACGTAGGGGGCGAGCGTTATCCGGATTCATTGGGCGTAAAGCGCGCGTAGGCGGCCAGCTAGGTCGGGAGTCAAATCCGGGGGCCCAACCCCCGCCCGCTCCCGATACCGGCCGGCTTGAGTCTGGAAGGGGAAGGCGGAATTCCAAGTGTAGCGGTGGAATGCGCAGATATTTGGAAGAACACCGGTGGCGAAGGCGGCCTTCTGGGCCACGACTGACGCTGAGGCGCGAAAGCTAGGGGAGCGAACAGG	Bacteria(100);Actinobacteria(100);Coriobacteriia(100);Coriobacteriales(100);Coriobacteriaceae(100);Olsenella(100);	k__Archaea(100);p__Euryarchaeota(93);p__Euryarchaeota_unclassified(93);p__Euryarchaeota_unclassified(93);p__Euryarchaeota_unclassified(93);p__Euryarchaeota_unclassified(93);p__Euryarchaeota_unclassified(93);	k__Bacteria(100);p__Actinobacteria(100);c__Coriobacteriia(100);o__Coriobacteriales(100);f__Coriobacteriaceae(100);g__Olsenella(100);s__uli(78);	Bacteria(100);Actinobacteria(100);Actinobacteria(100);Coriobacteriales(100);Coriobacteriaceae(100);Olsenella(100);
Otu00167	5370	TACGAGGGGTGCAAGCGTTGTTCGGAATCACTGGGCGTAAAGGGAGCGTAGGCGGATGTTCAAGCGGATTGTACAATCCCGGGGCCCAACCCCGGACCTGCAGTTCGAACTGGACATCTTGGATAGTTCAGGGGCAGGCGGAATTCCTGGTGTAGCGGTGGAATGCGTAGAGATCAGGAAGAACACCGATGGCGAAGGCAGCCTGCTGGGGACTTATCGACGCTGAGGCTCGAAAGCGCGGGTAGCAAACAGG	Bacteria(100);Fibrobacteres(100);Fibrobacteria(100);Fibrobacterales(100);Fibrobacteraceae(100);Fibrobacter(100);	k__Archaea(100);p__Euryarchaeota(99);p__Euryarchaeota_unclassified(99);p__Euryarchaeota_unclassified(99);p__Euryarchaeota_unclassified(99);p__Euryarchaeota_unclassified(99);p__Euryarchaeota_unclassified(99);	k__Bacteria(100);p__Fibrobacteres(100);c__Fibrobacteria(100);o__Fibrobacterales(100);f__Fibrobacteraceae(100);g__Fibrobacter(100);s__succinogenes(100);	Bacteria(100);Fibrobacteres(100);Fibrobacteria(100);Fibrobacterales(100);Fibrobacteraceae(100);Fibrobacter(100);
Otu00168	5310	TACGTATGGAGCAAGCGTTATCCGGATTTACTGGGTGTAAAGGGAGCGTAGGCGGTCTTGCAAGTCTGAAGTGAAAACCCTGGGCTCAACCCTGGGATTGCTTTGGAAACTGTAGGACTAGAGTGTCGGAGGGGCATGTGGAATTCCTGGTGTAGCGGTGAAATGCGTAGATATCAGGAGGAACACCAGTGGCGAAGGCGGCATGCTGGACGATAACTGACGCTGATGCTCGAAAGCGTGGGGAGCAAACAGG	Bacteria(100);Firmicutes(100);Clostridia(100);Clostridiales(100);Lachnospiraceae(100);Lachnospiraceae_unclassified(100);	k__Archaea(99);p__Euryarchaeota(84);p__Euryarchaeota_unclassified(84);p__Euryarchaeota_unclassified(84);p__Euryarchaeota_unclassified(84);p__Euryarchaeota_unclassified(84);p__Euryarchaeota_unclassified(84);	k__Bacteria(100);p__Firmicutes(100);c__Clostridia(100);o__Clostridiales(100);f__Lachnospiraceae(100);g__Shuttleworthia(100);g__Shuttleworthia_unclassified(100);	Bacteria(100);Firmicutes(100);Clostridia(100);Clostridiales(100);Lachnospiraceae(100);Lachnospiraceae_unclassified(100);
Otu00169	5211	TACGGAGGATGCAAGCGTTATCCGGATTTATTGGGTTTAAAGGGTGCGTAGGCTGTGGGGAAAGTCAGGGGTGAAAGCCCGGCGCTTAACGCCGGAACTGCCTTTGATACTTCTCCGCTGGAATACGGATGCCGTGGGAGGAATGAGTAGTGTAGCGGTGAAATGCATAGATATTACTCAGAACACCGATTGCGAAGGCATCTCACGAATCCGTCATTGACGCTGAGGCACGAAAGCGTGGGGATCAAACAGG	Bacteria(100);Bacteroidetes(100);Bacteroidia(100);Bacteroidales(100);Rikenellaceae(100);Rikenellaceae_RC9_gut_group(100);	k__Archaea(100);p__Euryarchaeota(95);p__Euryarchaeota_unclassified(95);p__Euryarchaeota_unclassified(95);p__Euryarchaeota_unclassified(95);p__Euryarchaeota_unclassified(95);p__Euryarchaeota_unclassified(95);	k__Bacteria(100);p__Bacteroidetes(97);p__Bacteroidetes_unclassified(97);p__Bacteroidetes_unclassified(97);p__Bacteroidetes_unclassified(97);p__Bacteroidetes_unclassified(97);p__Bacteroidetes_unclassified(97);	Bacteria(100);Bacteroidetes(100);Bacteroidetes_unclassified(100);Bacteroidetes_unclassified(100);Bacteroidetes_unclassified(100);Bacteroidetes_unclassified(100);
Otu00170	5070	TACGTAGGGAGCGAGCGTTATCCGGATTTATTGGGTGTAAAGGGTGCGTAGGCGGTTTGATAAGTCTGTGATCTAAGCCCGAAGCTTAACTTCGGTTCGTCACAGAAACTGTCTTACTTGAGCATGGTAGAGGCAAGTGGAATTTCTAGTGTAGCGGTTAAATGCGTAGATATTAGAAGGAACACCAGTGGCGAAGGCGACTTGCTGGGCCATTGCTGACGCTGAGGCACGAAAGCGTGGGGAGCAAATAGG	Bacteria(100);Tenericutes(100);Mollicutes(100);Mollicutes_RF9(100);Mollicutes_RF9_fa(100);Mollicutes_RF9_ge(100);	k__Archaea(100);p__Euryarchaeota(99);p__Euryarchaeota_unclassified(99);p__Euryarchaeota_unclassified(99);p__Euryarchaeota_unclassified(99);p__Euryarchaeota_unclassified(99);p__Euryarchaeota_unclassified(99);	k__Bacteria(100);p__Tenericutes(100);c__Mollicutes(100);o__RF39(100);o__RF39_unclassified(100);o__RF39_unclassified(100);o__RF39_unclassified(100);	Bacteria(100);Firmicutes(81);Clostridia(65);Clostridiales(63);Clostridiales_unclassified(63);Clostridiales_unclassified(63);
Otu00171	5057	TACGTAGGTGGCGAGCGTTATCCGGATTTACTGGGTGTAAAGGGCGCGTAGGCGGGGAAGCAAGTCAGATGTGAAATCCATGGGCTCAACTCATGAACTGCATTTGAAACTGTTTCTCTTGAGTGCCGGAGAGGTAGACGGAATTCCTTGTGTAGCGGTGAAATGCGTAGATATAAGGAAGAACACCAGTGGCGAAGGCGGTCTACTGGACAGTAACTGACGCTGAGGCGCGAAAGCGTGGGGAGCAAACAGG	Bacteria(100);Firmicutes(100);Clostridia(100);Clostridiales(100);Clostridiales_unclassified(99);Clostridiales_unclassified(99);	k__Archaea(100);k__Archaea_unclassified(100);k__Archaea_unclassified(100);k__Archaea_unclassified(100);k__Archaea_unclassified(100);k__Archaea_unclassified(100);k__Archaea_unclassified(100);	k__Bacteria(100);p__Firmicutes(100);c__Clostridia(100);o__Clostridiales(100);f__Ruminococcaceae(72);g__Oscillospira(68);g__Oscillospira_unclassified(68);	Bacteria(100);Firmicutes(93);Clostridia(92);Clostridiales(92);Ruminococcaceae(85);Ruminococcaceae_unclassified(85);
Otu00172	5046	TACGGAAGGTCCGGGCGTTATCCGGATTTATTGGGTTTAAAGGGAGCGTAGGCCGAAGGTTAAGCGTGTTGTGAAATGTAGTCGCTCAACGGGTGCACTGCAGCGCGAACTGGCTTTCTTGAGTGCGCGGAAAGTTGGCGGAATTCGTTGTGTAGCGGTGAAATGCTTAGATATGACGAAGAACTCCGATTGCGAAGGCAGCTGACTGTAGCGTAACTGACGCTGATGCTCGAAAGCGTGGGTATCGAACAGG	Bacteria(100);Bacteroidetes(100);Bacteroidia(100);Bacteroidales(100);Prevotellaceae(100);Prevotellaceae_unclassified(100);	k__Archaea(100);k__Archaea_unclassified(100);k__Archaea_unclassified(100);k__Archaea_unclassified(100);k__Archaea_unclassified(100);k__Archaea_unclassified(100);k__Archaea_unclassified(100);	k__Bacteria(100);p__Bacteroidetes(100);c__Bacteroidia(100);o__Bacteroidales(100);f__Prevotellaceae(97);g__Prevotella(97);g__Prevotella_unclassified(97);	Bacteria(100);Bacteroidetes(100);Bacteroidia(100);Bacteroidales(100);Prevotellaceae(97);Prevotella(92);
Otu00173	5045	AACGTAGGGTGCAAGCGTTGTCCGGAATTACTGGGTGTAAAGGGAGCGCAGGCGGACCGGCAAGTTGGAAGTGAAAACCATGGGCTCAACCCATGAATTGCTTTCAAAACTGCTGGCCTTGAGTAGTGCAGAGGTAGGTGGAATTCCCGGTGTAGCGGTGGAATGCGTAGATATCGGGAGGAACACCAGTGGCGAAGGCGACCTACTGGGCACCAACTGACGCTGAGGCTCGAAAGCATGGGTAGCAAACAGG	Bacteria(100);Firmicutes(100);Clostridia(100);Clostridiales(100);Ruminococcaceae(100);Subdoligranulum(100);	k__Archaea(100);p__Euryarchaeota(100);p__Euryarchaeota_unclassified(100);p__Euryarchaeota_unclassified(100);p__Euryarchaeota_unclassified(100);p__Euryarchaeota_unclassified(100);p__Euryarchaeota_unclassified(100);	k__Bacteria(100);p__Firmicutes(100);c__Clostridia(100);o__Clostridiales(100);f__Ruminococcaceae(100);f__Ruminococcaceae_unclassified(100);f__Ruminococcaceae_unclassified(100);	Bacteria(100);Firmicutes(100);Clostridia(100);Clostridiales(100);Ruminococcaceae(100);Ruminococcaceae_unclassified(100);
Otu00174	4980	TACGTAGGTGACAAGCGTTATCCGGATTTACTGGGTGTAAAGGGCGTGTAGGCGGCTTTGCAAGTCAGAAGTGAAATTCCCGGGCTTAACCTGGGCGCTGCTTCTGAAACTGTAAAGCTTGAGTACTGGAGGGGAAAGCGGAATTCCTAGTGTAGCGGTAAAATGCACAGATATTAGGAGGAACACCGGTGGCGAAGGCGGCTTTCTGGACAGTAACTGACGCTGAGGCGCGAAAGCGTGGGGAGCAAACAGG	Bacteria(100);Firmicutes(100);Clostridia(100);Clostridiales(100);Ruminococcaceae(100);Ruminococcaceae_unclassified(100);	k__Archaea(100);p__Euryarchaeota(91);p__Euryarchaeota_unclassified(91);p__Euryarchaeota_unclassified(91);p__Euryarchaeota_unclassified(91);p__Euryarchaeota_unclassified(91);p__Euryarchaeota_unclassified(91);	k__Bacteria(100);p__Firmicutes(100);c__Clostridia(100);o__Clostridiales(100);f__Clostridiaceae(93);g__Clostridium(93);g__Clostridium_unclassified(93);	Bacteria(100);Firmicutes(100);Clostridia(100);Clostridiales(100);Ruminococcaceae(98);Saccharofermentans(80);
Otu00175	4884	TACGGAAGGTCCGGGCGTTATCCGGATTTATTGGGTTTAAAGGGAGCGCAGGCCGTTTTTTAAGCGTGACGTGAAATGTAGGGGCTCAACCTGTGCAGTGCGTCGCGAACTGGAGAACTTGAGTGCACTCGAGGAAGGCGGAATTTGTGGTGTAGCGGTGAAATGCTTAGATATCACGAAGAACTCCGATTGCGAAGGCAGCCTTCCAGCGTGTAACTGACGCTAAAGCTCGAAAGTGCGGGTATCGAACAGG	Bacteria(100);Bacteroidetes(100);Bacteroidia(100);Bacteroidales(100);Prevotellaceae(100);Prevotella_1(100);	k__Archaea(100);p__Euryarchaeota(85);p__Euryarchaeota_unclassified(85);p__Euryarchaeota_unclassified(85);p__Euryarchaeota_unclassified(85);p__Euryarchaeota_unclassified(85);p__Euryarchaeota_unclassified(85);	k__Bacteria(100);p__Bacteroidetes(97);c__Bacteroidia(97);o__Bacteroidales(97);f__Prevotellaceae(92);g__Prevotella(92);g__Prevotella_unclassified(92);	Bacteria(100);Bacteroidetes(99);Bacteroidia(99);Bacteroidales(99);Prevotellaceae(95);Prevotella(90);
Otu00176	4878	TACGGAGGATGCAAGCGTTATCCGGATTTATTGGGTTTAAAGGGTGCGTAGGCTGTTCGGAAAGTCAGGGGTGAAAGCCCGGCGCCTAACGCCGGAACTGCCTTTGATACTTTCGAGCTGGAATACGGATGCCGTGGGAGGAATGAGTAGTGTAGCGGTGAAATGCATAGATATTACTCAGAACACCGATTGCGAAGGCATCTCACGAATCCGTCATTGACGCTGAGGCACGAAAGCGTGGGGATCAAACAGG	Bacteria(100);Bacteroidetes(100);Bacteroidia(100);Bacteroidales(100);Rikenellaceae(100);Rikenellaceae_RC9_gut_group(100);	k__Archaea(100);p__Euryarchaeota(98);p__Euryarchaeota_unclassified(98);p__Euryarchaeota_unclassified(98);p__Euryarchaeota_unclassified(98);p__Euryarchaeota_unclassified(98);p__Euryarchaeota_unclassified(98);	k__Bacteria(100);p__Bacteroidetes(98);p__Bacteroidetes_unclassified(98);p__Bacteroidetes_unclassified(98);p__Bacteroidetes_unclassified(98);p__Bacteroidetes_unclassified(98);p__Bacteroidetes_unclassified(98);	Bacteria(100);Bacteroidetes(100);Bacteroidetes_unclassified(100);Bacteroidetes_unclassified(100);Bacteroidetes_unclassified(100);Bacteroidetes_unclassified(100);
Otu00177	4858	TACGTATGGTGCAAGCGTTATCCGGATTTACTGGGTGTAAAGGGAGCGTAGACGGCAAAGCAAGTCTGATGTGAAAGCTATGGGCTCAACCCATAAACTGCATTGGAAACTGTTTAGCTAGAGTGTCGGAGAGGTAAGTGGAATTCCTAGTGTAGCGGTGAAATGCGTAGATATTAGGAGGAACACCGGTGGCGAAGGCGGCTTACTGGACGATAACTGACGTTGAGGCTCGAAAGCGTGGGGAGCAAACAGG	Bacteria(100);Firmicutes(100);Clostridia(100);Clostridiales(100);Lachnospiraceae(100);Lachnospiraceae_unclassified(100);	k__Archaea(100);p__Euryarchaeota(86);p__Euryarchaeota_unclassified(86);p__Euryarchaeota_unclassified(86);p__Euryarchaeota_unclassified(86);p__Euryarchaeota_unclassified(86);p__Euryarchaeota_unclassified(86);	k__Bacteria(100);p__Firmicutes(100);c__Clostridia(100);o__Clostridiales(100);f__Lachnospiraceae(99);f__Lachnospiraceae_unclassified(99);f__Lachnospiraceae_unclassified(99);	Bacteria(100);Firmicutes(100);Clostridia(100);Clostridiales(100);Lachnospiraceae(96);Lachnospiraceae_unclassified(96);
Otu00178	4828	CACCGGCAGCTCGAGTGGTAGCTGTTTTTATTGGGCCTAAAGCGTTCGTAGCCGGTTTAATAAGTCTTTGGTGAAAGCTTGTAGCTTAACTATAAGAATTGCTGGAGATACTATTAGACTTGAAGTCGGGAGAGGTTAGAGGTACTACCGGGGTAGGGGTGAAATCCTATAATCCTGGGAGGACCACCTGGCGAAGGCGTCTAACTGGAACGATCTTGACGGTGAGTAACGAAAGCCAGGGGCGCGAACCGG	Archaea(100);Euryarchaeota(100);Methanobacteria(100);Methanobacteriales(100);Methanobacteriaceae(100);Methanobacteriaceae_unclassified(99);	k__Archaea(100);p__Euryarchaeota(100);c__Methanobacteria(100);o__Methanobacteriales(100);f__Methanobacteriaceae(100);g__Methanosphaera(100);s__Methanosphaera sp.ISO3-F5(95);	k__Archaea(100);p__Euryarchaeota(100);c__Methanobacteria(100);o__Methanobacteriales(100);f__Methanobacteriaceae(100);g__Methanosphaera(100);g__Methanosphaera_unclassified(100);	Archaea(100);Euryarchaeota(100);Methanobacteria(100);Methanobacteriales(100);Methanobacteriaceae(100);Methanosphaera(100);
Otu00179	4792	TACGGAGGATGCGAGCGTTATCCGGATTTATTGGGTTTAAAGGGTGCGTAGGTGGTTTGTTAAGTCAGCGGTGAAAGCGTGTAGCTCAACTATACCGAGCCGTTGAAACTGGCGAACTTGAGTGCAAACGAGGTAGGCGGAATGTGACGTGTAGCGGTGAAATGCTTAGATATGTCACAGAACCCCGATTGCGAAGGCAGCTTACCAGCATGCGACTGACGCTGAGGCTCGAAAGCGTGGGGAGCAAACAGG	Bacteria(100);Bacteroidetes(100);Bacteroidetes_unclassified(100);Bacteroidetes_unclassified(100);Bacteroidetes_unclassified(100);Bacteroidetes_unclassified(100);	k__Archaea(100);p__Euryarchaeota(93);p__Euryarchaeota_unclassified(93);p__Euryarchaeota_unclassified(93);p__Euryarchaeota_unclassified(93);p__Euryarchaeota_unclassified(93);p__Euryarchaeota_unclassified(93);	k__Bacteria(100);p__Bacteroidetes(100);c__Bacteroidia(100);o__Bacteroidales(100);f__RF16(100);f__RF16_unclassified(100);f__RF16_unclassified(100);	Bacteria(100);Bacteroidetes(97);Bacteroidetes_unclassified(97);Bacteroidetes_unclassified(97);Bacteroidetes_unclassified(97);Bacteroidetes_unclassified(97);
Otu00180	4702	TACGGAGGATACAAGCGTTATCCGGATTTATTGGGTTTAAAGGGTGCGCAGGCGGACCGTTAAGTCAGGGGTGAAAAGTTGGGGCTCAACTCCAATCGTGCCCTTGATACTGGCGGACTAGAGTGCGATAGGCGTGGCCGGAATGTGATGTGTAGCGGTGAAATGCTTAGATATGTCACAGAACACCGATCGAGAAGTCAGGTCACGAGTTCGCAACTGACGCTCATGCACGAAAGCGTGGGGATCAAACAGG	Bacteria(100);Bacteroidetes(100);Bacteroidetes_unclassified(99);Bacteroidetes_unclassified(99);Bacteroidetes_unclassified(99);Bacteroidetes_unclassified(99);	k__Archaea(100);p__Euryarchaeota(86);p__Euryarchaeota_unclassified(86);p__Euryarchaeota_unclassified(86);p__Euryarchaeota_unclassified(86);p__Euryarchaeota_unclassified(86);p__Euryarchaeota_unclassified(86);	k__Bacteria(97);p__Bacteroidetes(85);c__Sphingobacteriia(64);o__Sphingobacteriales(64);f__Sphingobacteriaceae(64);f__Sphingobacteriaceae_unclassified(64);f__Sphingobacteriaceae_unclassified(64);	Bacteria(100);Bacteroidetes(95);Bacteroidetes_unclassified(95);Bacteroidetes_unclassified(95);Bacteroidetes_unclassified(95);Bacteroidetes_unclassified(95);
Otu00181	4691	TACGTAGGGTCCAAGCGTTATCCGGATTTACTGGGTGTAAAGGGCGAGTAGACGGCGCTGTAAGTCAGCTGTGAAAACTTAGGGCTCAACCTTAAGCCTGCAGCTGAAACTGTAGTGCTAGAGTGCAGGAGAGGTAAGCGGAATTCCTAGTGTAGCGGTGAAATGCGTAGATATTAGGAGGAACACCAGTGGCGAAGGCGGCTTACTGGACTGTAACTGACGTTGAGGCGCGAAAGTGTGGGGAGCAAACAGG	Bacteria(100);Firmicutes(100);Clostridia(100);Clostridiales(100);Lachnospiraceae(100);Lachnospiraceae_unclassified(100);	k__Archaea(100);p__Euryarchaeota(94);p__Euryarchaeota_unclassified(94);p__Euryarchaeota_unclassified(94);p__Euryarchaeota_unclassified(94);p__Euryarchaeota_unclassified(94);p__Euryarchaeota_unclassified(94);	k__Bacteria(100);p__Firmicutes(92);c__Clostridia(92);o__Clostridiales(92);f__Lachnospiraceae(90);f__Lachnospiraceae_unclassified(90);f__Lachnospiraceae_unclassified(90);	Bacteria(100);Firmicutes(99);Clostridia(99);Clostridiales(99);Lachnospiraceae(81);Lachnospiraceae_unclassified(81);
Otu00182	4682	TACATAGGGAGCAAGCGTTATCCGGATTTACTGGGTGTAAAGGGTGCGTAGGCGGCTAAGCAAGTCAGATGTGAAATACACGGGCTCAACCCGTGAGCTGCATTTGAAACTGTTTAGCTTGAGTGAAGTAGAGGCAGGCGGAATTCCCGGTGTAGCGGTGAAATGCGTAGAGATCGGGAGGAACACCAGTGGCGAAGGCGGCCTGCTGGGCTTTAACTGACGCTGAGGCACGAAAGCGTGGGTAGCAAACAGG	Bacteria(100);Firmicutes(100);Clostridia(100);Clostridiales(100);Ruminococcaceae(100);Ruminococcaceae_unclassified(100);	k__Archaea(100);p__Euryarchaeota(91);p__Euryarchaeota_unclassified(91);p__Euryarchaeota_unclassified(91);p__Euryarchaeota_unclassified(91);p__Euryarchaeota_unclassified(91);p__Euryarchaeota_unclassified(91);	k__Bacteria(100);p__Firmicutes(100);c__Clostridia(100);o__Clostridiales(100);f__Ruminococcaceae(100);g__Ruminococcus(100);g__Ruminococcus_unclassified(100);	Bacteria(100);Firmicutes(98);Clostridia(98);Clostridiales(98);Ruminococcaceae(95);Clostridium_IV(67);
Otu00183	4661	TACGTAGGGGGCGAGCGTTGTCCGGATTTATTGGGCGTAAAGGGTCCGCAGGTGGTTGGGTAAGTTTGACGTGAAATCCCAGAGCTCAACTCTGGAACTGCGTTGAAAACTGCCTGACTGGAGTATCGGAGAGGAGATTGGAATTCCAGGTGTAGCGGTGGAATGCGTAGATATCTGGAAGAACACCGAAAGCGAAGGCAGATCTCTGGACGATAACTGACACTCAGGGACGAAAGTATGGGGATCAAACAGG	Bacteria(100);Bacteria_unclassified(100);Bacteria_unclassified(100);Bacteria_unclassified(100);Bacteria_unclassified(100);Bacteria_unclassified(100);	k__Archaea(100);p__Euryarchaeota(85);p__Euryarchaeota_unclassified(85);p__Euryarchaeota_unclassified(85);p__Euryarchaeota_unclassified(85);p__Euryarchaeota_unclassified(85);p__Euryarchaeota_unclassified(85);	k__Bacteria(100);p__Lentisphaerae(100);c__[Lentisphaeria](100);o__Victivallales(100);f__Victivallaceae(100);f__Victivallaceae_unclassified(100);f__Victivallaceae_unclassified(100);	Bacteria(100);Bacteria_unclassified(100);Bacteria_unclassified(100);Bacteria_unclassified(100);Bacteria_unclassified(100);Bacteria_unclassified(100);
Otu00184	4639	TACGTAGGTGGCAAGCGTTATCCGGATTTACTGGGTGTAAAGGGCGCGTAGGCGGGGATGCAAGTCAGATGTGAAATCTATGGGCTTAACCCATAAACTGCATTTGAAACTGTATCTCTTGAGTGCTGGAGAGGTAGACGGAATTCCTTGTGTAGCGGTGAAATGCGTAGATATAAGGAAGAACACCAGTGGCGAAGGCGGTCTACTGGACAGTAACTGACGCTGAGGCGCGAGAGCGTGGGGAGCAAACAGG	Bacteria(100);Firmicutes(100);Clostridia(100);Clostridiales(100);Ruminococcaceae(100);Acetivibrio(100);	k__Archaea(100);p__Euryarchaeota(96);p__Euryarchaeota_unclassified(96);p__Euryarchaeota_unclassified(96);p__Euryarchaeota_unclassified(96);p__Euryarchaeota_unclassified(96);p__Euryarchaeota_unclassified(96);	k__Bacteria(100);p__Firmicutes(100);c__Clostridia(100);o__Clostridiales(100);f__Clostridiaceae(95);g__02d06(95);g__02d06_unclassified(95);	Bacteria(100);Firmicutes(97);Clostridia(97);Clostridiales(97);Ruminococcaceae(97);Ruminococcaceae_unclassified(97);
Otu00185	4638	TACGTATGGTGCAAGCGTTATCCGGATTTACTGGGTGTAAAGGGAGCGTAGGCGGTTTTACAAGTCTGATGTGAAAGCCCGCAGCTCAACTGCGGTATTGCATTGGAAACTGTAGAACTAGAGTGTCGGAGGTAAGTGGAATTCCTAGTGTAGCGGTGAAATGCGTAGATATTAGGAGGAACACCAGTGGCGAAGGCGGCTTACTGGACGATTACTGACGCTGAGGCTCGAAAGCGTGGGGAGCAAACAGG	Bacteria(100);Firmicutes(100);Clostridia(100);Clostridiales(100);Lachnospiraceae(100);Pseudobutyrivibrio(100);	k__Archaea(100);p__Euryarchaeota(84);p__Euryarchaeota_unclassified(84);p__Euryarchaeota_unclassified(84);p__Euryarchaeota_unclassified(84);p__Euryarchaeota_unclassified(84);p__Euryarchaeota_unclassified(84);	k__Bacteria(100);p__Firmicutes(100);c__Clostridia(100);o__Clostridiales(100);f__Lachnospiraceae(100);g__Pseudobutyrivibrio(100);g__Pseudobutyrivibrio_unclassified(100);	Bacteria(100);Firmicutes(100);Clostridia(100);Clostridiales(100);Lachnospiraceae(100);Pseudobutyrivibrio(99);
Otu00186	4617	TACATAGGGAGCAAGCGTTGTCCGGATTTACTGGGTGTAAAGGGTGCGTAGGCGGAATTGCAAGTCAGTCGTGAAATCTGTGGGCTCAACTCACAAATTGCGATTGAAACTGCAGTTCTTGAGTGAAGTAGAGGCAGGCGGAATTCCCGGTGTAGCGGTGAAATGCGTAGAGATCGGGAGGAACACCAGTGGCGAAGGCGGCCTGCTGGGCTTTAACTGACGCTGAGGCACGAAAGCATGGGTAGCAAACAGG	Bacteria(100);Firmicutes(100);Clostridia(100);Clostridiales(100);Ruminococcaceae(100);uncultured(100);	k__Archaea(100);p__Euryarchaeota(99);p__Euryarchaeota_unclassified(99);p__Euryarchaeota_unclassified(99);p__Euryarchaeota_unclassified(99);p__Euryarchaeota_unclassified(99);p__Euryarchaeota_unclassified(99);	k__Bacteria(100);p__Firmicutes(100);c__Clostridia(100);o__Clostridiales(100);f__Ruminococcaceae(100);g__Ruminococcus(100);g__Ruminococcus_unclassified(100);	Bacteria(100);Firmicutes(100);Clostridia(100);Clostridiales(100);Ruminococcaceae(99);Clostridium_IV(97);
Otu00187	4607	TACGGAGGGCGCAAGCGTTAATCGGAATAACTGGGCGTAAAGCGCGCGCAGGCGGTCATGCAAGTCAGATGTGAAATCCCGGTGCTTAACGTCGGGCGGTCATTTGAAACTGCATGACTAGAGTACTATATGGGAGGCTGGAATTTCAGGTGTAGCGGTGAAATGCGCAGATATCTGAAAGAACACCGGCGGCGAAGGCGGGCCTCTGGATAGTAACTGACGCTCAGGCGCGAAAGCGTGGGGAGCAAACAGG	Bacteria(100);Proteobacteria(100);Proteobacteria_unclassified(100);Proteobacteria_unclassified(100);Proteobacteria_unclassified(100);Proteobacteria_unclassified(100);	k__Archaea(100);k__Archaea_unclassified(100);k__Archaea_unclassified(100);k__Archaea_unclassified(100);k__Archaea_unclassified(100);k__Archaea_unclassified(100);k__Archaea_unclassified(100);	k__Bacteria(100);p__Proteobacteria(98);c__Gammaproteobacteria(97);o__Aeromonadales(93);f__Succinivibrionaceae(93);g__Succinimonas(93);s__amylolytica(93);	Bacteria(100);Proteobacteria(98);Gammaproteobacteria(97);Aeromonadales(92);Succinivibrionaceae(92);Succinimonas(91);
Otu00188	4606	TACGGAAGATGCGAGCGTTATCCGGATTTATTGGGTTTAAAGGGAGCGTAGGCGGAAGGTTAAGTCTGCGGTAAAATGTCAGTGCTCAACGCTGGCCTGCCGTGGATACTGGTCTTCTTGAATGTGCACAAGGAAGGTGGAATTCGTGGTGTAGCGGTGAAATGCTTAGATATCACGAAGAACTCCGATTGCGAAGGCAGCCTTCTGGGGCATGATTGACGCTGAGGCTCGAAAGCGCGGGTATCAAACAGG	Bacteria(100);Bacteroidetes(100);Bacteroidia(100);Bacteroidales(100);Prevotellaceae(100);Prevotellaceae_UCG-003(100);	k__Archaea(100);p__Euryarchaeota(87);p__Euryarchaeota_unclassified(87);p__Euryarchaeota_unclassified(87);p__Euryarchaeota_unclassified(87);p__Euryarchaeota_unclassified(87);p__Euryarchaeota_unclassified(87);	k__Bacteria(100);p__Bacteroidetes(96);c__Bacteroidia(88);o__Bacteroidales(88);f__[Paraprevotellaceae](76);f__[Paraprevotellaceae]_unclassified(76);f__[Paraprevotellaceae]_unclassified(76);	Bacteria(100);Bacteroidetes(97);Bacteroidia(93);Bacteroidales(93);Prevotellaceae(80);Paraprevotella(78);
Otu00189	4528	TACGGAAGGTCCGAGCGTTATCCGGATTTATTGGGTTTAAAGGGAGCGTAGGCGGAATTGTAAGTCAGCCGTTAAATAGCGGGGCTCAACCCCGTAGTGCGGTTGAAACTGCAGTTCTTGAGTGCACGAGAGGTAGGTGGAATTCGTGGTGTAGCGGTGAAATGCTTAGATATCGAAGAACTCCGATTGCGAAGGCAGCTTACTGGTGTGTTACTGACGCTGATGCTCGAAGGTGCGGGTATCAAACAGG	Bacteria(100);Bacteroidetes(100);Bacteroidia(100);Bacteroidales(100);Prevotellaceae(100);Prevotellaceae_unclassified(100);	k__Archaea(100);p__Euryarchaeota(92);p__Euryarchaeota_unclassified(92);p__Euryarchaeota_unclassified(92);p__Euryarchaeota_unclassified(92);p__Euryarchaeota_unclassified(92);p__Euryarchaeota_unclassified(92);	k__Bacteria(100);p__Bacteroidetes(100);c__Bacteroidia(99);o__Bacteroidales(99);f__[Paraprevotellaceae](97);g__YRC22(97);g__YRC22_unclassified(97);	Bacteria(100);Bacteroidetes(92);Bacteroidia(89);Bacteroidales(89);Bacteroidales_unclassified(89);Bacteroidales_unclassified(89);
Otu00190	4474	TACGTAGGGGGCAAGCGTTGTCCGGAATGATTGGGCGTAAAGGGCGCGTAGGCGGCCTTTCAAGTCTGAAGTGAAATTCCCGTTTTTAAGATGGGAACTGCTTTGGAAACTGTAAGGCTTGAGTGCAGGAGAGGTCAGTGGAATTCCCAGTGTAGCGGTGAAATGCGTAGAGATTGGGAGGAACACCAGTGGCGAAGGCGACTGACTGGACTGTAACTGACGCTGAGGCGCGAAAGTGTGGGGAGCAAACAGG	Bacteria(100);Firmicutes(100);Clostridia(100);Clostridiales(100);Clostridiales_unclassified(100);Clostridiales_unclassified(100);	k__Archaea(100);k__Archaea_unclassified(100);k__Archaea_unclassified(100);k__Archaea_unclassified(100);k__Archaea_unclassified(100);k__Archaea_unclassified(100);k__Archaea_unclassified(100);	k__Bacteria(100);p__Firmicutes(67);p__Firmicutes_unclassified(67);p__Firmicutes_unclassified(67);p__Firmicutes_unclassified(67);p__Firmicutes_unclassified(67);p__Firmicutes_unclassified(67);	Bacteria(100);Firmicutes(86);Firmicutes_unclassified(86);Firmicutes_unclassified(86);Firmicutes_unclassified(86);Firmicutes_unclassified(86);
Otu00191	4436	TACGTAGGTGGCGAGCGTTATCCGGAATTATTGGGCGTAAAGGGTGCGTAGGCGGTCTGTTAAGTTCATGGTTAAAGCGTGGGGCTCAACCCCATAAAGCCACGGATACTGACAGACTAGAGTACTGGAAAGGGCAGTGGAATTCCATGTGTAGCGGTAAAATGCGTAGATATATGGAGGAACACCGGTGGCGAAGGCGGCTGCCTGGACAGAGACTGACGCTGAGGCACGAAAGCGTGGGGAGCAAATAGG	Bacteria(100);Bacteria_unclassified(100);Bacteria_unclassified(100);Bacteria_unclassified(100);Bacteria_unclassified(100);Bacteria_unclassified(100);	k__Archaea(100);p__Euryarchaeota(100);p__Euryarchaeota_unclassified(100);p__Euryarchaeota_unclassified(100);p__Euryarchaeota_unclassified(100);p__Euryarchaeota_unclassified(100);p__Euryarchaeota_unclassified(100);	k__Bacteria(100);p__Firmicutes(100);c__Erysipelotrichi(100);o__Erysipelotrichales(100);f__Erysipelotrichaceae(100);g__Bulleidia(100);s__p-1630-c5(99);	Bacteria(100);Firmicutes(100);Erysipelotrichia(100);Erysipelotrichales(100);Erysipelotrichaceae(100);Bulleidia(92);
Otu00192	4419	TACGTAGGGAGCGAGCGTTGTCCGGAATTACTGGGCGTAAAGGGCGCGAAGGCTGCGATTCAAGTCAACTGTCAAATTCCGGGGCTTAACCCCGGCCTGCAGTTGAAACTGAATTGCTCGAGGCGCAGAGAGGCAGACAGAATTCCTGGTGTAGCGGTGAAATGCGTAGATATCAGGAAGAATACCAGTGGCGAAGGCGGTCTGCTGGCTGCGAACTGACGCTCAAGCGCGAAAGCCAGGGGAGCAAACGGG	Bacteria(100);Bacteria_unclassified(100);Bacteria_unclassified(100);Bacteria_unclassified(100);Bacteria_unclassified(100);Bacteria_unclassified(100);	k__Archaea(100);p__Euryarchaeota(84);p__Euryarchaeota_unclassified(84);p__Euryarchaeota_unclassified(84);p__Euryarchaeota_unclassified(84);p__Euryarchaeota_unclassified(84);p__Euryarchaeota_unclassified(84);	k__Bacteria(100);p__Synergistetes(100);c__Synergistia(100);o__Synergistales(100);f__Dethiosulfovibrionaceae(100);g__Pyramidobacter(100);g__Pyramidobacter_unclassified(100);	Bacteria(100);Synergistetes(89);Synergistia(89);Synergistales(89);Synergistaceae(89);Pyramidobacter(86);
Otu00193	4365	TACGTAGGGGGCAAGCGTTATCCGGATTTACTGGGTGTAAAGGGAGCGTAGATGGAATGGCAAGTCAGATGTGAAAGGCATGGGCTCAACCCGTGGACTGCATTTGAAACTGCCAGTCTGGAGTGTCGGAGGGGCAGGCAGAATTCCTGGTGTAGCGGTGAAATGCGTAGATATCAGGAGGAATACCGGTGGCGAAGGCGGCCTGCTGGACGATAACTGACATTGAGGCTCGAAAGCGTGGGGAGCAAACAGG	Bacteria(100);Firmicutes(100);Clostridia(100);Clostridiales(100);Lachnospiraceae(100);Lachnospiraceae_unclassified(100);	k__Archaea(100);p__Euryarchaeota(92);p__Euryarchaeota_unclassified(92);p__Euryarchaeota_unclassified(92);p__Euryarchaeota_unclassified(92);p__Euryarchaeota_unclassified(92);p__Euryarchaeota_unclassified(92);	k__Bacteria(100);p__Firmicutes(94);c__Clostridia(93);o__Clostridiales(93);f__Lachnospiraceae(86);f__Lachnospiraceae_unclassified(86);f__Lachnospiraceae_unclassified(86);	Bacteria(100);Firmicutes(99);Clostridia(99);Clostridiales(99);Lachnospiraceae(84);Lachnospiraceae_unclassified(84);
Otu00194	4320	TACGTAGGGTGCAAGCGTTAATCGGAATTACTGGGCGTAAAGCGTGCGCAGGCGGCGCCGTAAGACAGATGTGAAATCCCCGGGCTTAACCTGGGAACTGCATTTGTGACTGCGGTGCTGGAGTACGTCAGAGGGGGGTGGAATTCCACGTGTAGCAGTGAAATGCGTAGATATGTGGAAGAACACCGATGGCGAAGGCAGCCCCCTGGGACGCAACTGACGCTCATGCACGAAAGCGTGGGGAGCAAACAGG	Bacteria(100);Proteobacteria(100);Betaproteobacteria(100);Burkholderiales(100);Burkholderiales_unclassified(100);Burkholderiales_unclassified(100);	k__Archaea(100);p__Euryarchaeota(83);p__Euryarchaeota_unclassified(83);p__Euryarchaeota_unclassified(83);p__Euryarchaeota_unclassified(83);p__Euryarchaeota_unclassified(83);p__Euryarchaeota_unclassified(83);	k__Bacteria(100);p__Proteobacteria(100);c__Betaproteobacteria(100);o__Burkholderiales(88);f__Alcaligenaceae(72);g__Sutterella(72);g__Sutterella_unclassified(72);	Bacteria(100);Proteobacteria(99);Betaproteobacteria(99);Burkholderiales(75);Burkholderiales_unclassified(75);Burkholderiales_unclassified(75);
Otu00195	4287	GACGTAGGGGGCAAGCGTTATCCGGAATCACTGGGCGTAAAGAGCTCGTAGGTGGAAATGTAAGTTATTGAATAAATTCCAATGCTCAACATTGGCTAATTTGATAATACTGCATATCTTGAGGACAGAAGGGGAAACTGGAATTCCAAGTGTAGCGGTGAAATGCGTAGAGATTTGGAAGAACATCGGTGGCGAAGGCGTGTTTCTGGTCTGTATCTGACACTGAGGAGCGAAAGTTAGGGTAGCGAACGGG	Bacteria(100);Bacteria_unclassified(100);Bacteria_unclassified(100);Bacteria_unclassified(100);Bacteria_unclassified(100);Bacteria_unclassified(100);	k__Archaea(100);p__Euryarchaeota(98);p__Euryarchaeota_unclassified(98);p__Euryarchaeota_unclassified(98);p__Euryarchaeota_unclassified(98);p__Euryarchaeota_unclassified(98);p__Euryarchaeota_unclassified(98);	k__Bacteria(100);p__WPS-2(76);p__WPS-2_unclassified(76);p__WPS-2_unclassified(76);p__WPS-2_unclassified(76);p__WPS-2_unclassified(76);p__WPS-2_unclassified(76);	Bacteria(94);Bacteria_unclassified(94);Bacteria_unclassified(94);Bacteria_unclassified(94);Bacteria_unclassified(94);Bacteria_unclassified(94);
Otu00196	4272	TACGTAGGGGGCAAGCGTTATCCGGATTCATTGGGCGTAAAGCGCGCGTAGGCGGCCAGCCTGGTCGGGAGTCAAATCCGGGGGCTCAACCCCCGTCCGCTCCCGATACCGGCCGGCTTGAGTCTGGCAGGGGAAGGCGGAATTCCCGGTGTAGCGGTGGAATGCGCAGATATCGGGAAGAACACCGGTGGCGAAGGCGGCCTTCTGGGCCACGACTGACGCTGAGGCGCGAAAGCTAGGGGAGCGAACAGG	Bacteria(100);Actinobacteria(100);Coriobacteriia(100);Coriobacteriales(100);Coriobacteriaceae(100);Olsenella(100);	k__Archaea(100);p__Euryarchaeota(79);p__Euryarchaeota_unclassified(79);p__Euryarchaeota_unclassified(79);p__Euryarchaeota_unclassified(79);p__Euryarchaeota_unclassified(79);p__Euryarchaeota_unclassified(79);	k__Bacteria(100);p__Actinobacteria(100);c__Coriobacteriia(100);o__Coriobacteriales(100);f__Coriobacteriaceae(100);g__Olsenella(96);s__uli(73);	Bacteria(100);Actinobacteria(100);Actinobacteria(100);Coriobacteriales(100);Coriobacteriaceae(100);Olsenella(99);
Otu00197	4252	TACGGAGGATCCGAGCGTTATCCGGATTCATTGGGTTTAAAGGGTGCGCAGGCGGCTTCTTAAGTCAGCGGTAAAATCGCGGGGCTCACCCCCGTCCCGCCGTTGATACTGGGGAGCTTGATTACGGTCGAGGCAGGCGGAATTCGTCGTGTAGCGGTGAAATGCATAGATATGACGAAGAACACCGATTGCGTAGGCAGCCTACCAGGCCGTTAATGACGCTCATGCACGAAAGTGCGGGGATCGAACAGG	Bacteria(100);Bacteroidetes(100);Bacteroidetes_unclassified(100);Bacteroidetes_unclassified(100);Bacteroidetes_unclassified(100);Bacteroidetes_unclassified(100);	k__Archaea(100);p__Euryarchaeota(86);p__Euryarchaeota_unclassified(86);p__Euryarchaeota_unclassified(86);p__Euryarchaeota_unclassified(86);p__Euryarchaeota_unclassified(86);p__Euryarchaeota_unclassified(86);	k__Bacteria(99);p__Bacteroidetes(89);p__Bacteroidetes_unclassified(89);p__Bacteroidetes_unclassified(89);p__Bacteroidetes_unclassified(89);p__Bacteroidetes_unclassified(89);p__Bacteroidetes_unclassified(89);	Bacteria(100);Bacteroidetes(85);Bacteroidetes_unclassified(85);Bacteroidetes_unclassified(85);Bacteroidetes_unclassified(85);Bacteroidetes_unclassified(85);
Otu00198	4121	TACGGAGGATGCGAGCGTTATCCGGATTTATTGGGTTTAAAGGGTGCGCAGGCGGATAGTTAAGTCAGCGGTGAAATCTCACGGCTCAACCGTGGAACTGCCGTTGATACTGGCTGTCTGGAGTACGGACGGCGCCGGCGGAATGTGTCATGTAGCGGTGAAATGCTTAGATATGCCACAGAACACCGATCGCGAAGGCAGCTGGCGAGGCCGGTACTGACGCTCAGGCACGAAAGCGTGGGGATCAAACAGG	Bacteria(100);Bacteroidetes(100);Sphingobacteriia(95);Sphingobacteriales(95);Sphingobacteriales_unclassified(95);Sphingobacteriales_unclassified(95);	k__Archaea(100);p__Euryarchaeota(85);p__Euryarchaeota_unclassified(85);p__Euryarchaeota_unclassified(85);p__Euryarchaeota_unclassified(85);p__Euryarchaeota_unclassified(85);p__Euryarchaeota_unclassified(85);	k__Bacteria(99);p__Bacteroidetes(97);p__Bacteroidetes_unclassified(97);p__Bacteroidetes_unclassified(97);p__Bacteroidetes_unclassified(97);p__Bacteroidetes_unclassified(97);p__Bacteroidetes_unclassified(97);	Bacteria(100);Bacteroidetes(97);Bacteroidetes_unclassified(97);Bacteroidetes_unclassified(97);Bacteroidetes_unclassified(97);Bacteroidetes_unclassified(97);
Otu00199	4112	TACGGAAGGTCCAGGTGTTATCCGGATTTATTGGGTTTAAAGGGAGCGTAGGCGGGAGTTAAAGTCAGTTGTGAAAAGCCTGGGCCCAACTCAGGTCGTGCAGTTGATACTAAATTTCTTGAGTGCGCACGAGGAAGGTGGAATTTGTGGTGTAGCGGTGAAATGCATAGATATCACGAAGAACTCCGATTGCGAAGGCAGCCTTCCGGAGCGTTACTGACGCTGAGGCTCGAAGGTGCGGGTATCAAACAGG	Bacteria(100);Bacteroidetes(100);Bacteroidia(100);Bacteroidales(100);Prevotellaceae(100);Prevotellaceae_unclassified(100);	k__Archaea(100);p__Euryarchaeota(90);p__Euryarchaeota_unclassified(90);p__Euryarchaeota_unclassified(90);p__Euryarchaeota_unclassified(90);p__Euryarchaeota_unclassified(90);p__Euryarchaeota_unclassified(90);	k__Bacteria(100);p__Bacteroidetes(86);c__Bacteroidia(65);o__Bacteroidales(65);o__Bacteroidales_unclassified(65);o__Bacteroidales_unclassified(65);o__Bacteroidales_unclassified(65);	Bacteria(100);Bacteroidetes(93);Bacteroidia(92);Bacteroidales(92);Bacteroidales_unclassified(92);Bacteroidales_unclassified(92);
Otu00200	4077	TACGTATGGTGCAAGCGTTATCCGGATTTACTGGGCGTAAAGTGTCCGTAATCTGAATTATAAGTCTGTCTTCAAAGACCACGACTCAATCGTGGGAAGGGGGTGGATACTGTAATTCTGGAAGTATCTGGGGGTTAGTGGAATTTCCGGTGGAGCGGTGAAATGCGTTGATATCGGAAGGAACGCCGAAAGCGAAAGCAGCTAACTACGGAATACTTGACGATGAGGGACGACAGTTCGGGTAGCAAACAGG	Bacteria(100);SR1_(Absconditabacteria)(100);SR1_(Absconditabacteria)_cl(100);SR1_(Absconditabacteria)_or(100);SR1_(Absconditabacteria)_fa(100);SR1_(Absconditabacteria)_ge(100);	k__Archaea(100);p__Euryarchaeota(99);p__Euryarchaeota_unclassified(99);p__Euryarchaeota_unclassified(99);p__Euryarchaeota_unclassified(99);p__Euryarchaeota_unclassified(99);p__Euryarchaeota_unclassified(99);	k__Bacteria(100);p__SR1(100);p__SR1_unclassified(100);p__SR1_unclassified(100);p__SR1_unclassified(100);p__SR1_unclassified(100);p__SR1_unclassified(100);	Bacteria(100);SR1(99);SR1_unclassified(99);SR1_unclassified(99);SR1_unclassified(99);SR1_unclassified(99);
Otu00201	4067	TACGTAGGGAGCGAGCGTTGTCCGGAATTACTGGGTGTAAAGGGAGCGTAGGCGGGATCGCAAGTCAGATGTGAAATACATGGGCTCAACCCATGGGCTGCATTTGAAACTGTGGTTCTTGAGTGAAGTAGAGGTAAGCGGAATTCCTGGTGTAGCGGTGAAATGCGTAGATATCAGGAGGAACACCGGTGGCGAAGGCGGCTTACTGGGCTTTTACTGACGCTGAGGCTCGAAAGCGTGGGGAGCAAACAGG	Bacteria(100);Firmicutes(100);Clostridia(100);Clostridiales(100);Ruminococcaceae(100);Ruminococcus_1(100);	k__Archaea(100);p__Euryarchaeota(94);p__Euryarchaeota_unclassified(94);p__Euryarchaeota_unclassified(94);p__Euryarchaeota_unclassified(94);p__Euryarchaeota_unclassified(94);p__Euryarchaeota_unclassified(94);	k__Bacteria(100);p__Firmicutes(100);c__Clostridia(100);o__Clostridiales(100);f__Ruminococcaceae(100);g__Ruminococcus(100);s__flavefaciens(100);	Bacteria(100);Firmicutes(100);Clostridia(100);Clostridiales(100);Ruminococcaceae(100);Ruminococcus(100);
Otu00202	4036	TACGTAGGTCCCGAGCGTTGTCCGGATTTATTGGGCGTAAAGCGAGCGCAGGCGGTTTAATAAGTCTGAAGTTAAAGGCAGTGGCTTAACCATTGTTCGCTTTGGAAACTGTTAGACTTGAGTGCAGAAGGGGAGAGTGGAATTCCATGTGTAGCGGTGAAATGCGTAGATATATGGAGGAACACCGGTGGCGAAAGCGGCTCTCTGGTCTGTAACTGACGCTGAGGCTCGAAAGCGTGGGGAGCAAACAGG	Bacteria(100);Firmicutes(100);Bacilli(100);Lactobacillales(100);Streptococcaceae(100);Streptococcus(100);	k__Archaea(100);p__Euryarchaeota(94);p__Euryarchaeota_unclassified(94);p__Euryarchaeota_unclassified(94);p__Euryarchaeota_unclassified(94);p__Euryarchaeota_unclassified(94);p__Euryarchaeota_unclassified(94);	k__Bacteria(100);p__Firmicutes(100);c__Bacilli(100);o__Lactobacillales(100);f__Streptococcaceae(100);g__Streptococcus(100);s__luteciae(100);	Bacteria(100);Firmicutes(100);Bacilli(100);Lactobacillales(100);Streptococcaceae(100);Streptococcus(100);
Otu00203	3994	CACGTAAGGCGCAAGCGTTGTTCGGAATCATTGGGCGTAAAGGGCGTGTAGGCGGCCGCATAAGTCGGGAGTGAAAGGCGCGGGCTCAACCCGCGGACTGCTCCCGATACTGTGGGGCTCGAGTCCCCGTGGCGCGGCCGGAATTCCAGGTGTAGGGGTGAAATCTGTAGATATCTGGAAGAACACCGGTGGCGAAGGCGGGCCGCGAGCGGGAGACTGACGCTGAGGCGCGAAGGTGCGGGGAGCAAATAGG	Bacteria(100);Spirochaetae(100);Spirochaetes(100);Spirochaetales(100);Spirochaetaceae(100);Sphaerochaeta(100);	k__Archaea(100);k__Archaea_unclassified(100);k__Archaea_unclassified(100);k__Archaea_unclassified(100);k__Archaea_unclassified(100);k__Archaea_unclassified(100);k__Archaea_unclassified(100);	k__Bacteria(100);p__Spirochaetes(81);c__Spirochaetes(81);o__Spirochaetales(60);f__Spirochaetaceae(60);f__Spirochaetaceae_unclassified(60);f__Spirochaetaceae_unclassified(60);	Bacteria(100);Bacteria_unclassified(100);Bacteria_unclassified(100);Bacteria_unclassified(100);Bacteria_unclassified(100);Bacteria_unclassified(100);
Otu00204	3985	TACGTAGGTGGCGAGCGTTATCCGGATTTACTGGGTGTAAAGGGCGCGTAGGCGGGGGCGCAAGTCAGGTGTGAAATCTATGGGCTTAACCCATAAACTGCACTTGAAACTGCATCTCTTGAGTGCTGGAGAGGTAGACGGAATTCCTTGTGTAGCGGTGAAATGCGTAGATATAAGGAAGAACACCAGTGGCGAAGGCGGTCTACTGGACAGTAACTGACGCTGAGGCGCGAAAGCGTGGGGAGCAAACAGG	Bacteria(100);Firmicutes(100);Clostridia(100);Clostridiales(100);Ruminococcaceae(100);Ruminococcaceae_unclassified(100);	k__Archaea(100);p__Euryarchaeota(82);p__Euryarchaeota_unclassified(82);p__Euryarchaeota_unclassified(82);p__Euryarchaeota_unclassified(82);p__Euryarchaeota_unclassified(82);p__Euryarchaeota_unclassified(82);	k__Bacteria(100);p__Firmicutes(99);c__Clostridia(99);o__Clostridiales(99);f__Clostridiaceae(77);g__02d06(77);g__02d06_unclassified(77);	Bacteria(100);Firmicutes(99);Clostridia(99);Clostridiales(99);Ruminococcaceae(91);Ruminococcaceae_unclassified(91);
Otu00205	3981	TACGGAAGGTCCGGGCGTTATCCGGATTTATTGGGTTTAAAGGGAGCGCAGGCGGCACTTCAAGCGTGACGTTAAATTTCGGGGCTCACCCCCGTTGTGCGTCGCGAACTGTTGTGCTTGAGTAGGCGGCAGGGAGGCGGAATTCGCGGTGTAGCGGTGAAATGCTTAGATATCGCGAGGAACTCCGATAGCGCAGGCAGCCTCCCGTTGCTTTACTGACGCTCATGCTCGAAGGTGCGGGTATCGAACAGG	Bacteria(100);Bacteroidetes(100);Bacteroidia(100);Bacteroidales(100);Prevotellaceae(100);Prevotellaceae_unclassified(100);	k__Archaea(100);k__Archaea_unclassified(100);k__Archaea_unclassified(100);k__Archaea_unclassified(100);k__Archaea_unclassified(100);k__Archaea_unclassified(100);k__Archaea_unclassified(100);	k__Bacteria(100);p__Bacteroidetes(97);c__Bacteroidia(96);o__Bacteroidales(96);f__Prevotellaceae(75);g__Prevotella(75);g__Prevotella_unclassified(75);	Bacteria(100);Bacteroidetes(86);Bacteroidia(77);Bacteroidales(77);Bacteroidales_unclassified(77);Bacteroidales_unclassified(77);
Otu00206	3967	TACGTAGGTCACGAGCGTTATCCGGAATTATTGGGCGTAAAGAGTGAGCAGGCGGCACTGTAAGTTGGAAGTGAAAGCGTGGGGCTTAACCCCATACAGCTCCCAAAACTGCAGAGCTAGAGTGCGTGAGAGGTAAACGGAACTCCATGTGTAGCGGTGAAATGCGTAGATATATGGAAGAACACCAGCGGCGAAGGCGGTTTACCAGCACGATACTGACGCTCAGTCACGAAAGCGTGGGTAGCAAATAGG	Bacteria(100);Bacteria_unclassified(100);Bacteria_unclassified(100);Bacteria_unclassified(100);Bacteria_unclassified(100);Bacteria_unclassified(100);	k__Archaea(100);p__Euryarchaeota(90);p__Euryarchaeota_unclassified(90);p__Euryarchaeota_unclassified(90);p__Euryarchaeota_unclassified(90);p__Euryarchaeota_unclassified(90);p__Euryarchaeota_unclassified(90);	k__Bacteria(100);p__Firmicutes(91);c__Erysipelotrichi(89);o__Erysipelotrichales(89);f__Erysipelotrichaceae(89);g__RFN20(83);g__RFN20_unclassified(83);	Bacteria(100);Bacteria_unclassified(100);Bacteria_unclassified(100);Bacteria_unclassified(100);Bacteria_unclassified(100);Bacteria_unclassified(100);
Otu00207	3945	TACGTAGGGAGCAAGCGTTATCCGGATTTATTGGGTGTAAAGGGTGCGTAGATGGGAAGGCAAGTTAGCTGTGAAATCCCGAGGCTTAACTTCGGAACTGCAACTAAAACTACCATTCTTGAGTACTGGAGGGGAAAGTGGAATTCCTAGTGTAGCGGTGAAATGCGTAGATATTAGGAAGAACACCGGTGGCGAAAGCGACTTTCTGGACAGCAACTGACATTGAGGCACGAAAGCGTGGGGAGCAAACAGG	Bacteria(100);Firmicutes(100);Clostridia(100);Clostridiales(100);Clostridiales_unclassified(100);Clostridiales_unclassified(100);	k__Archaea(100);p__Euryarchaeota(90);p__Euryarchaeota_unclassified(90);p__Euryarchaeota_unclassified(90);p__Euryarchaeota_unclassified(90);p__Euryarchaeota_unclassified(90);p__Euryarchaeota_unclassified(90);	k__Bacteria(100);k__Bacteria_unclassified(100);k__Bacteria_unclassified(100);k__Bacteria_unclassified(100);k__Bacteria_unclassified(100);k__Bacteria_unclassified(100);k__Bacteria_unclassified(100);	Bacteria(100);Firmicutes(72);Clostridia(62);Clostridia_unclassified(62);Clostridia_unclassified(62);Clostridia_unclassified(62);
Otu00208	3941	TACGTAGGGAGCAAGCGTTATCCGGATTTACTGGGTGTAAAGGGTGCGTAGGCGGCTCTTTAAGTCAGATGTGAAATTTAGAGGCTCAACCTCTAAACTGCATTTGAAACTAGAGAGCTTGAGTGAAGTAGAGGCAGGCGGAATTCCCTGTGTAGCGGTGAAATGCGTAGAGATAGGGAGGAACACCAGTGGCGAAGGCGGCCTGCTGGGCTTTAACTGACGCTGAGGCACGAAAGCGTGGGTAGCAAACAGG	Bacteria(100);Firmicutes(100);Clostridia(100);Clostridiales(100);Ruminococcaceae(100);Ruminococcaceae_unclassified(79);	k__Archaea(100);p__Euryarchaeota(80);p__Euryarchaeota_unclassified(80);p__Euryarchaeota_unclassified(80);p__Euryarchaeota_unclassified(80);p__Euryarchaeota_unclassified(80);p__Euryarchaeota_unclassified(80);	k__Bacteria(100);p__Firmicutes(100);c__Clostridia(100);o__Clostridiales(100);f__Ruminococcaceae(100);g__Ruminococcus(100);g__Ruminococcus_unclassified(100);	Bacteria(100);Firmicutes(100);Clostridia(100);Clostridiales(100);Ruminococcaceae(96);Ruminococcaceae_unclassified(96);
Otu00209	3879	TACGTAGGGGGCAAGCGTTATCCGGAATTATTGGGCGTAAAGAGTACGTAGGTGGTTTCCTAAGCGAGGGGTTTAAGGCAATGGCTTAACCATTGTTCGCCCCCCGAACTGGGTAACTTGAGTGCTGGAGGGGAAAGCGGAATTCCTAGTGTAGCGGTGAAATGCGTAGATATTAGGAGGAACACCAGTGGCGAAGGCGGCTTTCTGGACAGTAACTGACACTGAGGTACGAAAGTGTGGGGAGCAAACAGG	Bacteria(100);Firmicutes(100);Clostridia(100);Clostridiales(100);Family_XIII(100);Family_XIII_unclassified(100);	k__Archaea(100);p__Euryarchaeota(92);p__Euryarchaeota_unclassified(92);p__Euryarchaeota_unclassified(92);p__Euryarchaeota_unclassified(92);p__Euryarchaeota_unclassified(92);p__Euryarchaeota_unclassified(92);	k__Bacteria(100);p__Firmicutes(100);c__Clostridia(100);o__Clostridiales(100);f__[Mogibacteriaceae](100);f__[Mogibacteriaceae]_unclassified(100);f__[Mogibacteriaceae]_unclassified(100);	Bacteria(100);Firmicutes(88);Clostridia(87);Clostridiales(87);Clostridiales_unclassified(87);Clostridiales_unclassified(87);
Otu00210	3832	TACGAGGGGTGCAAGCGTTGTTCGGAATCACTGGGCGTAAAGGGAGCGTAGGCGGAGATGCAAGCGGACTGTACAATACCGGGGCCCAACCCCGGGCCTGCAGTTCGGACTGCACCTCTTGGATAGTTCAGGGGCAGGCGGAATTCCTGGTGTAGCGGTGGAATGCGTAGAGATCAGGAAGAACACCGATGGCGAAGGCAGCCTGCTGGGGACTCATCGACGCTGAGGCTCGAAAGTGCGGGTAGCAAACAGG	Bacteria(100);Fibrobacteres(100);Fibrobacteria(100);Fibrobacterales(100);Fibrobacteraceae(100);Fibrobacter(100);	k__Archaea(100);p__Euryarchaeota(100);p__Euryarchaeota_unclassified(100);p__Euryarchaeota_unclassified(100);p__Euryarchaeota_unclassified(100);p__Euryarchaeota_unclassified(100);p__Euryarchaeota_unclassified(100);	k__Bacteria(100);p__Fibrobacteres(100);c__Fibrobacteria(100);o__Fibrobacterales(100);f__Fibrobacteraceae(100);g__Fibrobacter(100);s__succinogenes(100);	Bacteria(100);Fibrobacteres(100);Fibrobacteria(100);Fibrobacterales(100);Fibrobacteraceae(100);Fibrobacter(100);
Otu00211	3793	CACCGGCAGCTCTAGTGGTAGCAGTATTTATTGGGCCTAAAGCGTCCGTAGCCGGTTTAATAAGTCTCTGGTGAAATCCTATAGCTTAACTGTGGGAATTGCTGGAGATACTATTAGGCTTGAGATCGGGAGAGGTTAGAGGTACTCCTGGGGTAGGGGTGAAATCCTGTAATCCTAGGAGGACCACCTGTGGCGAAGGCGTCTGACTAGAACGAATCTGACGGTGAGGAACGAAAGCTAGGGGCGCGAACCGG	Archaea(100);Euryarchaeota(100);Methanobacteria(100);Methanobacteriales(100);Methanobacteriaceae(100);Methanobrevibacter(100);	k__Archaea(100);p__Euryarchaeota(100);c__Methanobacteria(100);o__Methanobacteriales(100);f__Methanobacteriaceae(100);g__Methanobrevibacter(100);s__Methanobrevibacter boviskoreani clade(97);	k__Archaea(100);p__Euryarchaeota(100);c__Methanobacteria(100);o__Methanobacteriales(100);f__Methanobacteriaceae(100);g__Methanobrevibacter(100);g__Methanobrevibacter_unclassified(100);	Archaea(100);Euryarchaeota(100);Methanobacteria(100);Methanobacteriales(100);Methanobacteriaceae(100);Methanobrevibacter(100);
Otu00212	3785	TACGTAGGTGGCGAGCGTTATCCGGAATTATTGGGCGTAAAGGGTGCGTAGGCGGCTGATTAAGTTCGTGGTTAAAGCGTGGGGCTCAACCCCATAAAGCCACGGATACTGGTCAGCTAGAGTACTGGAGAGGGCAGTGGAATTCCATGTGTAGCGGTAAAATGCGTAGATATATGGAGGAACACCGGTGGCGAAGGCGGCTGCCTGGACAGAGACTGACGCTGAGGCACGAAAGCGTGGGGAGCAAATAGG	Bacteria(100);Bacteria_unclassified(100);Bacteria_unclassified(100);Bacteria_unclassified(100);Bacteria_unclassified(100);Bacteria_unclassified(100);	k__Archaea(100);p__Euryarchaeota(93);p__Euryarchaeota_unclassified(93);p__Euryarchaeota_unclassified(93);p__Euryarchaeota_unclassified(93);p__Euryarchaeota_unclassified(93);p__Euryarchaeota_unclassified(93);	k__Bacteria(100);p__Firmicutes(100);c__Erysipelotrichi(100);o__Erysipelotrichales(100);f__Erysipelotrichaceae(100);g__Bulleidia(100);s__p-1630-c5(100);	Bacteria(100);Firmicutes(80);Erysipelotrichia(79);Erysipelotrichales(79);Erysipelotrichaceae(79);Bulleidia(64);
Otu00213	3775	TACGTAGGGAGCAAGCGTTGTCCGGATTTACTGGGTGCAAAGGGTGCGTAGGCGGCAAGGCAAGTCAGATGTGAAATGTAGGGGCTTAACCCCTGAACTGCATTTGAAACTGTTTTGCTTGAGTGAAGTAGAGGCAGGCGGAATTCCCTGTGTAGCGGTGAAATGCGCAGAGATAGGGAGGAACACCGGTGGCGAAGGCGGCCTGCTGGGCTTTAACTGACGCTGAGGCACGAAAGCGTGGGTAGCAAACAGG	Bacteria(100);Firmicutes(100);Clostridia(100);Clostridiales(100);Ruminococcaceae(100);Ruminococcaceae_unclassified(83);	k__Archaea(100);p__Euryarchaeota(93);p__Euryarchaeota_unclassified(93);p__Euryarchaeota_unclassified(93);p__Euryarchaeota_unclassified(93);p__Euryarchaeota_unclassified(93);p__Euryarchaeota_unclassified(93);	k__Bacteria(100);p__Firmicutes(97);c__Clostridia(97);o__Clostridiales(97);f__Ruminococcaceae(97);g__Ruminococcus(86);g__Ruminococcus_unclassified(86);	Bacteria(100);Firmicutes(95);Clostridia(95);Clostridiales(95);Ruminococcaceae(94);Ruminococcaceae_unclassified(94);
Otu00214	3755	TACGGAGGATGCGAGCGTTATCCGGATTTATTGGGTTTAAAGGGTGCGCAGGCGGCGCGTCAAGTCAGCGGTCAAAGTTCCGGGCTCAACCCGGTGATGCCGTTGAGACTGCCGCGCTGGAGTTCGGGCGAGGACGGCGGAATGCGTGGTGTAGCGGTGAAATGCATAGATATCACGCAGAACTCCGATTGCGAAGGCAGCTGTCCAGTCCGTTACTGACGCTGAGGCACGAAAGCGTGGGGAGCAAATAGG	Bacteria(100);Bacteroidetes(100);Bacteroidia(100);Bacteroidales(100);Bacteroidales_S24-7_group(100);Bacteroidales_S24-7_group_ge(100);	k__Archaea(100);p__Euryarchaeota(93);p__Euryarchaeota_unclassified(93);p__Euryarchaeota_unclassified(93);p__Euryarchaeota_unclassified(93);p__Euryarchaeota_unclassified(93);p__Euryarchaeota_unclassified(93);	k__Bacteria(100);p__Bacteroidetes(100);c__Bacteroidia(100);o__Bacteroidales(100);f__S24-7(98);f__S24-7_unclassified(98);f__S24-7_unclassified(98);	Bacteria(100);Bacteroidetes(98);Bacteroidia(95);Bacteroidales(95);Porphyromonadaceae(93);Porphyromonadaceae_unclassified(93);
Otu00215	3739	TACGGAGGGTGCAAGCGTTATTCGGAATCATTGGGTTTAAAGGGTGTGTAGGTGGTTATATAAGTTAATGGTGAAAGTTTAGTGCTTAACATTAAAATTGCCGTTAAAACTGTAGAACTAGAATAATGAAGGAGTAATTAGAATTTATAGTGTAGTAGTGAAATGCGTAGATATTATAAAGAATACCAACAGCGAAGGCAGGTTACTATTCATTTATTGACACTGAGACACGAAGGCGTGGGGATCAAACAGG	Bacteria(100);Bacteroidetes(100);Bacteroidetes_unclassified(100);Bacteroidetes_unclassified(100);Bacteroidetes_unclassified(100);Bacteroidetes_unclassified(100);	k__Archaea(99);p__Euryarchaeota(98);p__Euryarchaeota_unclassified(98);p__Euryarchaeota_unclassified(98);p__Euryarchaeota_unclassified(98);p__Euryarchaeota_unclassified(98);p__Euryarchaeota_unclassified(98);	k__Bacteria(100);k__Bacteria_unclassified(100);k__Bacteria_unclassified(100);k__Bacteria_unclassified(100);k__Bacteria_unclassified(100);k__Bacteria_unclassified(100);k__Bacteria_unclassified(100);	Bacteria(100);Bacteroidetes(66);Bacteroidetes_unclassified(66);Bacteroidetes_unclassified(66);Bacteroidetes_unclassified(66);Bacteroidetes_unclassified(66);
Otu00216	3722	TACGGAGGATGCGAGCGTTATCCGGATTCATTGGGTTTAAAGGGTGCGCAGGCGGCGCTCCAAGTCAGCGGTCAAATCCATGGGCTCAACCCGTGGCCGCCGTTGATACTGGGGTGCTTGAGTAGGTGCGACGGAGGCGGAATGCGTGGTGTAGCGGTGAAATGCATAGATATCACGCAGAACCCCGATTGCGAAGGCAGCCTCCGAGCCCCCGACTGACGCTGAGGCACGAAAGCGTGGGGAGCAAATAGG	Bacteria(100);Bacteroidetes(100);Bacteroidia(100);Bacteroidales(100);Bacteroidales_S24-7_group(100);Bacteroidales_S24-7_group_ge(100);	k__Archaea(100);p__Euryarchaeota(92);p__Euryarchaeota_unclassified(92);p__Euryarchaeota_unclassified(92);p__Euryarchaeota_unclassified(92);p__Euryarchaeota_unclassified(92);p__Euryarchaeota_unclassified(92);	k__Bacteria(100);p__Bacteroidetes(100);c__Bacteroidia(97);o__Bacteroidales(97);f__S24-7(85);f__S24-7_unclassified(85);f__S24-7_unclassified(85);	Bacteria(100);Bacteroidetes(100);Bacteroidia(94);Bacteroidales(94);Porphyromonadaceae(90);Barnesiella(74);
Otu00217	3712	TACGTAGGGAGCGAGCGTTGTCCGGAATTACTGGGTGTAAAGGGAGCGTAGGCGGGATTGCAAGTCAGATGTGAAATACATGGGCTCAACCCATGGGCTGCATTTGAAACTGTAGTTCTTGAGTGAAGTAGAGGTAAGCGGAATTCCTGGTGTAGCGGTGAAATGCGTAGATATCAGGAGGAACACCGGTGGCGAAGGCGGCTTACTGGGCTTTTACTGACGCTGAGGCTCGAAAGCGTGGGGATCGAACAGG	Bacteria(100);Firmicutes(100);Clostridia(100);Clostridiales(100);Ruminococcaceae(100);Ruminococcus_1(100);	k__Archaea(100);k__Archaea_unclassified(100);k__Archaea_unclassified(100);k__Archaea_unclassified(100);k__Archaea_unclassified(100);k__Archaea_unclassified(100);k__Archaea_unclassified(100);	k__Bacteria(100);p__Firmicutes(100);c__Clostridia(100);o__Clostridiales(100);f__Ruminococcaceae(100);g__Ruminococcus(100);s__flavefaciens(98);	Bacteria(100);Firmicutes(100);Clostridia(100);Clostridiales(100);Ruminococcaceae(100);Ruminococcus(100);
Otu00218	3706	TACGTAGGGGGCAAGCGTTATCCGGATTTACTGGGTGTAAAGGGAGCGCAGGCGGTCGGGCAAGTCAGAAGTGGAAGCACGGGGCTCAACCCCGTGACTGCTTTTGAAACTGGTCGACTTGAGTACGGGAGAGGCAGGCAGAATTCCTGGTGTAGCGGTGAAATGCATAGATATCAGGAAGAATACCGGTGGCGAAGGCGGCCTGCTGGACCGAGACTGACGCTGAGGCTCGAAAGCGTGGGTAGCAAACAGG	Bacteria(100);Firmicutes(100);Clostridia(100);Clostridiales(100);Lachnospiraceae(100);Lachnospiraceae_unclassified(100);	k__Archaea(100);k__Archaea_unclassified(100);k__Archaea_unclassified(100);k__Archaea_unclassified(100);k__Archaea_unclassified(100);k__Archaea_unclassified(100);k__Archaea_unclassified(100);	k__Bacteria(100);p__Firmicutes(67);c__Clostridia(65);o__Clostridiales(62);o__Clostridiales_unclassified(62);o__Clostridiales_unclassified(62);o__Clostridiales_unclassified(62);	Bacteria(100);Firmicutes(97);Clostridia(96);Clostridiales(96);Lachnospiraceae(92);Lachnospiraceae_unclassified(92);
Otu00219	3675	TACGGAAGGTCCGGGCGTTATCCGGATTTATTGGGTTTAAAGGGAGCGCAGGCGGAGGGTCAAGTCAGCCGTAAAATCGTCCTGCTCAACAGGATCCCGCGGTTGAAACTGGTCCCCTTGGGTGCACAAGAGGCACGCGGAACTCGTGGTGTAGCGGTGAAATGCATAGATATCACGAAGAACGCCGATTGCGAAGGCAGCGTGCTGGGGTGTAACCGACGCTCATGCTCGAAGGCGCGGGTATCAAACAGG	Bacteria(100);Bacteroidetes(100);Bacteroidia(100);Bacteroidales(100);Bacteroidales_unclassified(100);Bacteroidales_unclassified(100);	k__Archaea(100);p__Euryarchaeota(95);p__Euryarchaeota_unclassified(95);p__Euryarchaeota_unclassified(95);p__Euryarchaeota_unclassified(95);p__Euryarchaeota_unclassified(95);p__Euryarchaeota_unclassified(95);	k__Bacteria(100);p__Bacteroidetes(100);c__Bacteroidia(99);o__Bacteroidales(99);f__[Paraprevotellaceae](96);g__YRC22(96);g__YRC22_unclassified(96);	Bacteria(100);Bacteroidetes(93);Bacteroidia(73);Bacteroidales(73);Bacteroidales_unclassified(73);Bacteroidales_unclassified(73);
Otu00220	3651	TACGTAGGTGGCGAGCGTTATCCGGATTTACTGGGTGTAAAGGGCGCGTAGGCGGATCAGCAAGTCAGATGTGAAATCCATGGGCTTAACTCATGAACTGCATTTGAAACTGTTGATCTTGAGTGCTGGAGAGGTAGACGGAATTCCTAGTGTAGCGGTGAAATGCGTAGATATTAGGAAGAACACCGGCGGCGAAGGCGGTCTACTGGACAGTAACTGACGCTGAGGCGCGAAAGCGTGGGGAGCAAACAGG	Bacteria(100);Firmicutes(100);Clostridia(100);Clostridiales(100);Ruminococcaceae(100);Ruminococcaceae_unclassified(100);	k__Archaea(100);p__Euryarchaeota(94);p__Euryarchaeota_unclassified(94);p__Euryarchaeota_unclassified(94);p__Euryarchaeota_unclassified(94);p__Euryarchaeota_unclassified(94);p__Euryarchaeota_unclassified(94);	k__Bacteria(100);p__Firmicutes(98);c__Clostridia(98);o__Clostridiales(98);f__Ruminococcaceae(77);f__Ruminococcaceae_unclassified(77);f__Ruminococcaceae_unclassified(77);	Bacteria(100);Firmicutes(94);Clostridia(92);Clostridiales(92);Ruminococcaceae(69);Ruminococcaceae_unclassified(69);
Otu00221	3643	TACGGAAGGTCCGGGCGTTATCCGGATTTATTGGGTTTAAAGGGAGCGCAGGCCGACGTGTAAGCGTGTTGTGAAATGTACCGGCTCAACCGGTGAGTTGCAGCGCGAACTGCATGTCTTGAGTGCACCCGAGGAGGGCGGAATTCGTGGTGTAGCGGTGAAATGCTTAGATATCACGAAGAACTCCGATTGCGAAGGCAGCCCTCCAGCGTGTAACTGACGCTAATGCTCGAAAGTGCGGGTATCGAACAGG	Bacteria(100);Bacteroidetes(100);Bacteroidia(100);Bacteroidales(100);Prevotellaceae(100);Prevotellaceae_unclassified(100);	k__Archaea(100);k__Archaea_unclassified(100);k__Archaea_unclassified(100);k__Archaea_unclassified(100);k__Archaea_unclassified(100);k__Archaea_unclassified(100);k__Archaea_unclassified(100);	k__Bacteria(100);p__Bacteroidetes(100);c__Bacteroidia(100);o__Bacteroidales(100);f__Prevotellaceae(98);g__Prevotella(98);g__Prevotella_unclassified(98);	Bacteria(100);Bacteroidetes(97);Bacteroidia(96);Bacteroidales(96);Prevotellaceae(96);Prevotella(78);
Otu00222	3558	TACGTAGGGAGCGAGCGTTGTCCGGATTTACTGGGTGTAAAGGGTGCGTAGGCGGCTATGCAAGTCAGATGTGAAATGTAAGGGCTCAACCCTTGAACTGCATTTGAAACTGCGTAGCTTGAGTGAAGTAGAGGTAGGCGGAATTCCCTGTGTAGCGGTGAAATGCGTAGAGATAGGGAGGAACACCAGTGGCGAAGGCGGCCTACTGGGCTTTAACTGACGCTCAGGCACGAAAGCGTGGGGAGCAAATAGG	Bacteria(100);Firmicutes(100);Clostridia(100);Clostridiales(100);Ruminococcaceae(100);Caproiciproducens(100);	k__Archaea(100);k__Archaea_unclassified(100);k__Archaea_unclassified(100);k__Archaea_unclassified(100);k__Archaea_unclassified(100);k__Archaea_unclassified(100);k__Archaea_unclassified(100);	k__Bacteria(100);p__Firmicutes(97);c__Clostridia(97);o__Clostridiales(97);f__Ruminococcaceae(95);g__Ruminococcus(88);g__Ruminococcus_unclassified(88);	Bacteria(100);Firmicutes(96);Clostridia(96);Clostridiales(96);Ruminococcaceae(91);Ruminococcaceae_unclassified(91);
Otu00223	3518	TACGTAGGTGGCGAGCGTTATCCGGAATTATTGGGCGTAAAGGGTGCGCAGGCGGCCTTTTAAGTTCAAGGTGAAAGCGTGGGGCTCAACCCCATAAAGCCTTGGATACTGGGAGGCTGGAGTACTGGAGAGGACAGCGGAATTCCATGTGTAGCGGTAAAATGCGTAGATATATGGAGGAACACCGGAGGCGAAGGCGGCTGTCTGGACAGTAACTGACGCTGAGGCACGAAAGCGTGGGGAGCAAATAGG	Bacteria(100);Firmicutes(100);Firmicutes_unclassified(100);Firmicutes_unclassified(100);Firmicutes_unclassified(100);Firmicutes_unclassified(100);	k__Archaea(100);p__Euryarchaeota(91);p__Euryarchaeota_unclassified(91);p__Euryarchaeota_unclassified(91);p__Euryarchaeota_unclassified(91);p__Euryarchaeota_unclassified(91);p__Euryarchaeota_unclassified(91);	k__Bacteria(100);p__Firmicutes(100);c__Erysipelotrichi(100);o__Erysipelotrichales(100);f__Erysipelotrichaceae(100);g__Bulleidia(100);g__Bulleidia_unclassified(100);	Bacteria(100);Firmicutes(94);Erysipelotrichia(83);Erysipelotrichales(83);Erysipelotrichaceae(83);Erysipelotrichaceae_unclassified(83);
Otu00224	3517	AACGTAGGAGACGAGCGTTATCCGGATTTACTGGGCGTAAAGCGCGTGTAGGAGGCAGATCAAGTTGGATGTAAAATCTCCCGGCTTAACTGGGAGGCGTCGTTCAAAACTGATCAGCTGGAGTAGTGGAGAGGTAATCGGAACTCCGGGAGTAGCGGTGAAATGCGTAGATATCCGGAAGAACACCAGAGGCGAAAGCGGATTACTGGCCACCAACTGACACTGAGACGCGAAAGCCAGGGTAGCAAACGGG	Bacteria(100);Chloroflexi(100);Anaerolineae(100);Anaerolineales(100);Anaerolineaceae(100);Anaerolineaceae_unclassified(100);	k__Archaea(100);p__Euryarchaeota(74);p__Euryarchaeota_unclassified(74);p__Euryarchaeota_unclassified(74);p__Euryarchaeota_unclassified(74);p__Euryarchaeota_unclassified(74);p__Euryarchaeota_unclassified(74);	k__Bacteria(100);p__Chloroflexi(100);c__Anaerolineae(100);o__Anaerolineales(100);f__Anaerolinaceae(100);g__SHD-231(100);g__SHD-231_unclassified(100);	Bacteria(100);Chloroflexi(89);Anaerolineae(87);Anaerolineales(87);Anaerolineaceae(87);Anaerolineaceae_unclassified(87);
Otu00225	3490	TACGTAGGGAGCGAGCGTTATCCGGATTCATTGGGCGTAAAGCGCGCGTAGGCGGCTCGCCAAGCGGGGTCTCAAACCCGGGGGCTCAACCTCCGGCCCGACCCCGAACCGGCGGGCTCGAGTTCGGTAGAGGAAGACGGAATTCCCGGTGTAGCGGTGAAATGCGCAGATATCGGGAAGAACACCGATGGCGAAGGCAGTCTTCTGGGCCGACACTGACGCTGAGGTGCGAAAGCTAGGGGAGCGAACAGG	Bacteria(100);Actinobacteria(100);Coriobacteriia(100);Coriobacteriales(100);Coriobacteriaceae(100);Eggerthella(100);	k__Archaea(100);p__Euryarchaeota(97);p__Euryarchaeota_unclassified(97);p__Euryarchaeota_unclassified(97);p__Euryarchaeota_unclassified(97);p__Euryarchaeota_unclassified(97);p__Euryarchaeota_unclassified(97);	k__Bacteria(100);p__Actinobacteria(99);c__Coriobacteriia(99);o__Coriobacteriales(99);f__Coriobacteriaceae(99);f__Coriobacteriaceae_unclassified(99);f__Coriobacteriaceae_unclassified(99);	Bacteria(100);Actinobacteria(100);Actinobacteria(100);Coriobacteriales(100);Coriobacteriaceae(100);Coriobacteriaceae_unclassified(100);
Otu00226	3447	TACGAAGGTGGCGAGCGTTACTCGGAATTACTAGGCGTAAAGCGTATGTAGGTGGTTGGATAAGTCTATGGTGAAATTTCCTGGCTCAACTGGGAAGGGAACATAGATACTGTTTGGCTTGAGTGTGTGAGGGGGAGACGGAATTCCTGGTGTAGCGGTGAAATGCGTAGATATCAGGAGGAACACCGATGGCGAAAGCAGTCTCCTGGCACAAAACTGACACTGAGGTACGAAAGCTAGGGTAGCAAACAGG	Bacteria(100);Elusimicrobia(100);Elusimicrobia(100);Lineage_I(100);Unknown_Family(100);Candidatus_Endomicrobium(100);	k__Archaea(100);p__Euryarchaeota(99);p__Euryarchaeota_unclassified(99);p__Euryarchaeota_unclassified(99);p__Euryarchaeota_unclassified(99);p__Euryarchaeota_unclassified(99);p__Euryarchaeota_unclassified(99);	k__Bacteria(100);p__Elusimicrobia(100);c__Endomicrobia(100);c__Endomicrobia_unclassified(100);c__Endomicrobia_unclassified(100);c__Endomicrobia_unclassified(100);c__Endomicrobia_unclassified(100);	Bacteria(100);Elusimicrobia(95);Endomicrobia(95);Candidatus_Endomicrobium(95);Candidatus_Endomicrobium_unclassified(95);Candidatus_Endomicrobium_unclassified(95);
Otu00227	3409	TACGGAGGATGCGAGCGTTATCCGGATTTATTGGGTTTAAAGGGTGCGTAGGCGGATTATTAAGTCAGTGGTGAAATACCCGTGCTCAACATGGGCCGTGCCATTGATACTGGTAGTCTAGAGTTCCGTTGCCGTGGGAGGAATGAGTAGTGTAGCGGTGAAATGCATAGATATTACTCAGAACACCGATTGTGAAGACATCTCACGAAGCGGCGACTGGCTGAGGCTCGAAAGCGTGGGGAGCAAACAGG	Bacteria(100);Bacteroidetes(100);Bacteroidia(100);Bacteroidia_unclassified(100);Bacteroidia_unclassified(100);Bacteroidia_unclassified(100);	k__Archaea(100);p__Euryarchaeota(90);p__Euryarchaeota_unclassified(90);p__Euryarchaeota_unclassified(90);p__Euryarchaeota_unclassified(90);p__Euryarchaeota_unclassified(90);p__Euryarchaeota_unclassified(90);	k__Bacteria(100);p__Bacteroidetes(93);c__Bacteroidia(70);o__Bacteroidales(70);f__Marinilabiaceae(65);f__Marinilabiaceae_unclassified(65);f__Marinilabiaceae_unclassified(65);	Bacteria(100);Bacteroidetes(96);Bacteroidia(68);Bacteroidales(68);Bacteroidales_unclassified(68);Bacteroidales_unclassified(68);
Otu00228	3404	TACGTAGGGGGCGAGCGTTATCCGGATTCATTGGGCGTAAAGCGCTCGTAGGCGGCCTGCCAGGTCGGGAGTCAAATGCGGGGGCCCAACCCCCGGCCGCTCCCGATACCGGCGGGCTTGAGTTTGGTAGGGGAAGGCGGAATTCCCGGTGTAGCGGTGGAATGCGCAGATATCGGGAGGAACACCGGTGGCGAAGGCGGCCTTCTAGGCCACGACTGACGCTGAGGAGCGAAAGCTGGGGGAGCGAACAGG	Bacteria(100);Actinobacteria(100);Coriobacteriia(100);Coriobacteriales(100);Coriobacteriaceae(100);Atopobium(100);	k__Archaea(100);p__Euryarchaeota(85);p__Euryarchaeota_unclassified(85);p__Euryarchaeota_unclassified(85);p__Euryarchaeota_unclassified(85);p__Euryarchaeota_unclassified(85);p__Euryarchaeota_unclassified(85);	k__Bacteria(100);p__Actinobacteria(100);c__Coriobacteriia(100);o__Coriobacteriales(100);f__Coriobacteriaceae(100);g__Olsenella(71);g__Olsenella_unclassified(71);	Bacteria(100);Actinobacteria(100);Actinobacteria(100);Coriobacteriales(100);Coriobacteriaceae(100);Olsenella(100);
Otu00229	3403	AACGTAGGAGACGAGCGTTATCCGGATTTACTGGGCGTAAAGCGCGTGTAGGAGGCTAGACAAGTTGGATGTAAAATCTCCCGGCTTAACTGGGAGGCGTCGTTCAAAACTGCGGAGCTAGAGTAGTGGAGAGGTAATCGGAACTCCGGGAGTAGCGGTGAAATGCGTAGATATCCGGAAGAACACCAGAGGCGAAAGCGGATTACTGGCCACCAACTGACACTGAGACGCGAAAGCCAGGGTAGCAAACGGG	Bacteria(100);Chloroflexi(100);Anaerolineae(100);Anaerolineales(100);Anaerolineaceae(100);Anaerolineaceae_unclassified(100);	k__Archaea(100);k__Archaea_unclassified(100);k__Archaea_unclassified(100);k__Archaea_unclassified(100);k__Archaea_unclassified(100);k__Archaea_unclassified(100);k__Archaea_unclassified(100);	k__Bacteria(100);p__Chloroflexi(99);c__Anaerolineae(99);o__Anaerolineales(99);f__Anaerolinaceae(99);g__SHD-231(99);g__SHD-231_unclassified(99);	Bacteria(100);Chloroflexi(91);Anaerolineae(90);Anaerolineales(90);Anaerolineaceae(90);Anaerolineaceae_unclassified(90);
Otu00230	3368	TACGTAGGTGGCGAGCGTTATCCGGAATGATTGGGCGTAAAGGGTACGTAGGCGGCCAGATAAGTCTGGTGTGAAAGGCTGCAGCTCAACTGCAGCACTGCACTGGAAACTGTCCGGCTGGAGTGCAGAAGAGGGCGATGGAACTCCATGTGTAGCGGTAAAATGCGTAGATATATGGAAGAACACCGGTGGCGAAGGCGGTCGCCTGGTCTGCAACTGACGCTGAAGTACGAAAGCGTGGGGAGCAAATAGG	Bacteria(100);Firmicutes(100);Erysipelotrichia(100);Erysipelotrichales(100);Erysipelotrichaceae(100);Faecalitalea(100);	k__Archaea(100);p__Euryarchaeota(83);p__Euryarchaeota_unclassified(83);p__Euryarchaeota_unclassified(83);p__Euryarchaeota_unclassified(83);p__Euryarchaeota_unclassified(83);p__Euryarchaeota_unclassified(83);	k__Bacteria(100);p__Firmicutes(100);c__Erysipelotrichi(100);o__Erysipelotrichales(100);f__Erysipelotrichaceae(100);g__[Eubacterium](100);s__cylindroides(100);	Bacteria(100);Firmicutes(100);Erysipelotrichia(100);Erysipelotrichales(100);Erysipelotrichaceae(100);Faecalitalea(71);
Otu00231	3361	GACGAACTGTTCGAACGTTATTCGGAATCACTGGGCTTAGGGCATGTAGGCGGCGCGATAAGCAGGGTTTGAAATCCCACAGCTCAACTGTGGAACTGGGCTCTGAACTGTCGTGCTAGAGTGAAGTAGGGGCAAGCGGAACTCGCGGTGGAGCGGTGAAATGCTTTGATATCGCGGGGAACACCGGCGGCGAAAGCGGCTTGCTTGGCTTCAACTGACGCTCAAATGCGAAAGCTAGGGTAGCGAACGGG	Bacteria(100);Planctomycetes(100);Planctomycetes_unclassified(100);Planctomycetes_unclassified(100);Planctomycetes_unclassified(100);Planctomycetes_unclassified(100);	k__Archaea(100);p__Euryarchaeota(83);p__Euryarchaeota_unclassified(83);p__Euryarchaeota_unclassified(83);p__Euryarchaeota_unclassified(83);p__Euryarchaeota_unclassified(83);p__Euryarchaeota_unclassified(83);	k__Bacteria(99);p__Planctomycetes(89);c__Planctomycetia(89);o__Pirellulales(89);f__Pirellulaceae(89);f__Pirellulaceae_unclassified(89);f__Pirellulaceae_unclassified(89);	Bacteria(99);Planctomycetes(70);Planctomycetia(70);Planctomycetales(67);Planctomycetaceae(67);Planctomycetaceae_unclassified(67);
Otu00232	3347	TACGGAGGATGCGAGCGTTATCCGGATTTATTGGGTTTAAAGGGTGCGTAGGCGGCGGTGCAAGTCAGCGGTAAAAGCCCGGGGCTCAACCCCGGCGAGCCGTTGAAACTGCAGTGCTAGAGAAGGCGAGAGGTACGCGGAATGCGCAGTGTAGCGGTGAAATGCTTAGATATTGCGCAGAACTCCGATTGCGAAGGCAGCGTACTGGCGCCTGACTGACGCTGAGGCACGAAAGCGTGGGGATCGAACAGG	Bacteria(100);Bacteroidetes(100);Bacteroidia(100);Bacteroidales(100);Bacteroidales_unclassified(100);Bacteroidales_unclassified(100);	k__Archaea(100);k__Archaea_unclassified(100);k__Archaea_unclassified(100);k__Archaea_unclassified(100);k__Archaea_unclassified(100);k__Archaea_unclassified(100);k__Archaea_unclassified(100);	k__Bacteria(100);p__Bacteroidetes(100);c__Bacteroidia(100);o__Bacteroidales(100);f__S24-7(100);f__S24-7_unclassified(100);f__S24-7_unclassified(100);	Bacteria(100);Bacteroidetes(96);Bacteroidia(81);Bacteroidales(81);Porphyromonadaceae(68);Porphyromonadaceae_unclassified(68);
Otu00233	3345	TACGGAAGGTCCGGGCGTTATCCGGATTTATTGGGTTTAAAGGGAGCGCAGGCGGAGGTGCAAGCGTGCCGTGAAAGCGCGGGGCTCAACCCCGTAGAGCGGCGCGAACTGCTCCCCTTGGTTGCGGGAAGGGAAGGCGGAACTCGTGGTGTAGCGGTGAAATGCATAGATATCACGAAGAACTCCGATCGCGAAGGCAGCCTTCCGGCCCGTGAACGACGCTCATGCTCGAAGGCGCGGGTATCAAACAGG	Bacteria(100);Bacteroidetes(100);Bacteroidia(100);Bacteroidales(100);Prevotellaceae(100);Prevotellaceae_unclassified(100);	k__Archaea(100);p__Euryarchaeota(90);p__Euryarchaeota_unclassified(90);p__Euryarchaeota_unclassified(90);p__Euryarchaeota_unclassified(90);p__Euryarchaeota_unclassified(90);p__Euryarchaeota_unclassified(90);	k__Bacteria(100);p__Bacteroidetes(100);c__Bacteroidia(100);o__Bacteroidales(100);f__[Paraprevotellaceae](100);g__YRC22(100);g__YRC22_unclassified(100);	Bacteria(100);Bacteroidetes(91);Bacteroidia(78);Bacteroidales(78);Bacteroidales_unclassified(78);Bacteroidales_unclassified(78);
Otu00234	3344	TACGTAGGTGACAAGCGTTATCCGGATTTACTGGGCGTAAAGGGCGTGTAGGCGGCTTTGCAAGTCAGAAGTGAAATTCCTGGGCTCAACCCGGGCGCTGCTTCTGAAACTGTAGAGCTTGAGTGCTGGAGGGGATAGCGGAATTCCTAGTGGAGCGGTAAAATGCGTAGATATTAGGAAGAACACCGGTGGCGAAGGCGGCTATCTGGACAGTAACTGACGCTGAGGCGCGAAAGCGTGGGGAGCAAACAGG	Bacteria(100);Firmicutes(100);Clostridia(100);Clostridiales(100);Ruminococcaceae(70);Ruminococcaceae_unclassified(70);	k__Archaea(100);p__Euryarchaeota(87);p__Euryarchaeota_unclassified(87);p__Euryarchaeota_unclassified(87);p__Euryarchaeota_unclassified(87);p__Euryarchaeota_unclassified(87);p__Euryarchaeota_unclassified(87);	k__Bacteria(100);p__Firmicutes(93);c__Clostridia(93);o__Clostridiales(93);f__Clostridiaceae(84);g__Clostridium(84);g__Clostridium_unclassified(84);	Bacteria(100);Firmicutes(93);Clostridia(91);Clostridiales(91);Ruminococcaceae(90);Saccharofermentans(74);
Otu00235	3311	TACGTAGGGGGCAAGCGTTATCCGGATTTACTGGGTGTAAAGGGAGCGTAGACGGCATGGCAAGTCTGAAGTGAAATGCGGGGGCTCAACCCCTGAACTGCTTTGGAAACTGTTAAGCTAGAGTGTCGGAGAGGTAAGTGGAATTCCTAGTGTAGCGGTGAAATGCGTAGATATTAGGAGGAACACCGGTGGCGAAGGCGGCTTACTGGACGATGACTGACGTTGAGGCTCGAAAGCGTGGGGAGCAAACAGG	Bacteria(100);Firmicutes(100);Clostridia(100);Clostridiales(100);Lachnospiraceae(100);Lachnospiraceae_unclassified(100);	k__Archaea(100);k__Archaea_unclassified(100);k__Archaea_unclassified(100);k__Archaea_unclassified(100);k__Archaea_unclassified(100);k__Archaea_unclassified(100);k__Archaea_unclassified(100);	k__Bacteria(100);p__Firmicutes(100);c__Clostridia(100);o__Clostridiales(100);f__Lachnospiraceae(100);f__Lachnospiraceae_unclassified(100);f__Lachnospiraceae_unclassified(100);	Bacteria(100);Firmicutes(100);Clostridia(100);Clostridiales(100);Lachnospiraceae(98);Lachnospiraceae_unclassified(98);
Otu00236	3276	TACGTAGGGAGCAAGCGTTATCCGGATTTACTGGGTGTAAAGGGTGCGTAGGCGGCCCTGTAAGTCAGATGTGAAATTTAGAGGCTCAACTTCTAAACTGCATTTGAAACTATAGGGCTTGAGTGAAGTAGAGGCAGGCGGAATTCCCTGTGTAGCGGTGAAATGCGTAGAGATAGGAACACCAGTGGCGAAGGCGGCCTGCTGGGCTTTAACTGACGCTGAGGCACGAAAGCGTGGGTAGCAAACAGG	Bacteria(100);Firmicutes(100);Clostridia(100);Clostridiales(100);Ruminococcaceae(100);Ruminococcaceae_unclassified(100);	k__Archaea(100);p__Euryarchaeota(86);p__Euryarchaeota_unclassified(86);p__Euryarchaeota_unclassified(86);p__Euryarchaeota_unclassified(86);p__Euryarchaeota_unclassified(86);p__Euryarchaeota_unclassified(86);	k__Bacteria(100);p__Firmicutes(98);c__Clostridia(98);o__Clostridiales(98);f__Ruminococcaceae(96);g__Ruminococcus(88);g__Ruminococcus_unclassified(88);	Bacteria(100);Firmicutes(99);Clostridia(99);Clostridiales(99);Ruminococcaceae(93);Ruminococcaceae_unclassified(93);
Otu00237	3264	TACGTAGGGGGCAAGCGTTATCCGGATTTACTGGGTGTAAAGGGAGCGTAGACGGCATAACAAGTCTGATGTGAAAGGCTGGGGCTTAACCCCGGGACTGCATTGGAAACTGTTAAGCTTGAGTGCCGGAGGGGTAAGCGGAATTCCTAGTGTAGTGGTGAAATGCGTAGATATTAGGAGGAACACCAGTGGCGAAGGCGGCTTACTGGACGGTAACTGACGTTGAGGCTCGAAAGCGTGGGTAGCAAACAGG	Bacteria(100);Firmicutes(100);Clostridia(100);Clostridiales(100);Lachnospiraceae(100);Blautia(100);	k__Archaea(100);k__Archaea_unclassified(100);k__Archaea_unclassified(100);k__Archaea_unclassified(100);k__Archaea_unclassified(100);k__Archaea_unclassified(100);k__Archaea_unclassified(100);	k__Bacteria(100);p__Firmicutes(100);c__Clostridia(100);o__Clostridiales(100);f__Lachnospiraceae(100);g__Blautia(100);g__Blautia_unclassified(100);	Bacteria(100);Firmicutes(100);Clostridia(100);Clostridiales(100);Lachnospiraceae(100);Blautia(97);
Otu00238	3253	TACGGAGGATGCAAGCGTTATCCGGATTTATTGGGTTTAAAGGGTGCGTAGGCGGAGGAGTAAGTCAGAGGTGAAATGCCGCAGCTCAACTGCGGAACTGCCTTTGATACTGCTTTTCTGGAGTTCGGATGCCGTGGGAGGAATGGGCAGTGTAGCGGTGAAATGCACAGATATTGCCCAGAACACCGATTGCGAAGGCATCTCACGAATCCGAGACTGACGCTGAGGCACGAAAGCGTGGGGATCAAACAGG	Bacteria(100);Bacteroidetes(100);Bacteroidia(98);Bacteroidales(98);Rikenellaceae(98);Rikenellaceae_RC9_gut_group(98);	k__Archaea(100);p__Euryarchaeota(98);p__Euryarchaeota_unclassified(98);p__Euryarchaeota_unclassified(98);p__Euryarchaeota_unclassified(98);p__Euryarchaeota_unclassified(98);p__Euryarchaeota_unclassified(98);	k__Bacteria(100);p__Bacteroidetes(95);p__Bacteroidetes_unclassified(95);p__Bacteroidetes_unclassified(95);p__Bacteroidetes_unclassified(95);p__Bacteroidetes_unclassified(95);p__Bacteroidetes_unclassified(95);	Bacteria(100);Bacteroidetes(94);Bacteroidetes_unclassified(94);Bacteroidetes_unclassified(94);Bacteroidetes_unclassified(94);Bacteroidetes_unclassified(94);
Otu00239	3236	TACGGAAGGTCCGGGCGTTATCCGGATTTATTGGGTTTAAAGGGAGCGTAGGCCGGATATTAAGCGTGTTGTGAAATGCAGGTGCTCAACGTCTGCACTGCAGCGCGAACTGGTATCCTTGAGTGCGCTGGAAGTCGGCGGAATTCGTCGTGTAGCGGTGAAATGCTTAGATATGACGAAGAACTCCGATTGCGAAGGCAGCTGACTGTAGCGTTACTGACGCTGAAGCTCGAAGGTGCGGGTATCGAACAGG	Bacteria(100);Bacteroidetes(100);Bacteroidia(100);Bacteroidales(100);Prevotellaceae(100);Prevotella_7(100);	k__Archaea(100);k__Archaea_unclassified(100);k__Archaea_unclassified(100);k__Archaea_unclassified(100);k__Archaea_unclassified(100);k__Archaea_unclassified(100);k__Archaea_unclassified(100);	k__Bacteria(100);p__Bacteroidetes(100);c__Bacteroidia(100);o__Bacteroidales(100);f__Prevotellaceae(97);g__Prevotella(97);g__Prevotella_unclassified(97);	Bacteria(100);Bacteroidetes(100);Bacteroidia(100);Bacteroidales(100);Prevotellaceae(100);Prevotella(100);
Otu00240	3218	TACGTAGGGGGCGGGCGTTGTCCGGAATGATTGGGCGTAAAGGGCGCGTAGGCGGCCTTGTAAGTCTGGAGTGAAAGTCCTGCTTTTAAGGTGGGAATTGCTTTGGATACTGCAAGGCTTGAGTGCAGGAGAGGTAAGTGGAATTCCCAGTGTAGCGGTGAAATGCGTAGAGATTGGGAGGAACACCAGTGGCGAAGGCGACTTACTGGACTGTAACTGACGCTGAGGCGCGAAAGTGTGGGGAGCAAACAGG	Bacteria(100);Firmicutes(100);Clostridia(100);Clostridiales(100);Christensenellaceae(100);Christensenellaceae_R-7_group(100);	k__Archaea(100);p__Euryarchaeota(80);p__Euryarchaeota_unclassified(80);p__Euryarchaeota_unclassified(80);p__Euryarchaeota_unclassified(80);p__Euryarchaeota_unclassified(80);p__Euryarchaeota_unclassified(80);	k__Bacteria(100);p__Firmicutes(94);c__Clostridia(78);o__Clostridiales(69);o__Clostridiales_unclassified(69);o__Clostridiales_unclassified(69);o__Clostridiales_unclassified(69);	Bacteria(100);Firmicutes(96);Clostridia(67);Clostridia_unclassified(67);Clostridia_unclassified(67);Clostridia_unclassified(67);
Otu00241	3211	TACGGAAGGTCCGGGCGTTATCCGGATTTATTGGGTTTAAAGGGAGCGCAGGCGGCCTTTTAAGCGTGACGTGAAATGCCGGGGCTCAACCTTGGAATTGCGTCGCGAACTGGCGGGCTTGAGTACGCTCGAGGCAGGCGGAATTCGTGGTGTAGCGGTGAAATGCTTAGATATCACGAGGAACCCCGATTGCGAAGGCAGCCTGCCGGGGTGTTACTGACGCTCATGCTCGAAGGTGCGGGTATCGAACAGG	Bacteria(100);Bacteroidetes(100);Bacteroidia(100);Bacteroidales(100);Prevotellaceae(100);Prevotella_1(100);	k__Archaea(100);p__Euryarchaeota(81);p__Euryarchaeota_unclassified(81);p__Euryarchaeota_unclassified(81);p__Euryarchaeota_unclassified(81);p__Euryarchaeota_unclassified(81);p__Euryarchaeota_unclassified(81);	k__Bacteria(100);p__Bacteroidetes(100);c__Bacteroidia(100);o__Bacteroidales(100);o__Bacteroidales_unclassified(100);o__Bacteroidales_unclassified(100);o__Bacteroidales_unclassified(100);	Bacteria(100);Bacteroidetes(99);Bacteroidia(98);Bacteroidales(98);Prevotellaceae(97);Prevotella(90);
Otu00242	3210	TACGTAGGGGGCAAGCGTTATCCGGATTTACTGGGTGTAAAGGGAGCGCAGACGGCATCGCAAGTCTGATGTGAAAGCCCGGGGCTCAACCCCGGAACTGCATTGGAAACTGCGGAGCTTGAGTGTCGGAGGGGTAAGCGGAATTCCTAGTGTAGCGGTGAAATGCGTAGATATTAGGAGGAACACCGGTGGCGAAGGCGGCTTACTGGACGACTACTGACGTTGAGGCTCGAAAGCGTGGGGAGCAAACAGG	Bacteria(100);Firmicutes(100);Clostridia(100);Clostridiales(100);Lachnospiraceae(100);Lachnospiraceae_NK3A20_group(100);	k__Archaea(100);p__Euryarchaeota(85);p__Euryarchaeota_unclassified(85);p__Euryarchaeota_unclassified(85);p__Euryarchaeota_unclassified(85);p__Euryarchaeota_unclassified(85);p__Euryarchaeota_unclassified(85);	k__Bacteria(100);p__Firmicutes(100);c__Clostridia(100);o__Clostridiales(100);f__Lachnospiraceae(100);g__Butyrivibrio(79);g__Butyrivibrio_unclassified(79);	Bacteria(100);Firmicutes(100);Clostridia(100);Clostridiales(100);Lachnospiraceae(100);Lachnospiraceae_unclassified(100);
Otu00243	3209	TACATAGGGTGCTAGCGTTGCTCGGAATTACTGGGCGTAAAGCACATGTAGGAGGATTGGTAAGTTAAAAGTGCAATCCCCGAGCTCAACTCGGGAACTGCTTTTAATACTGCCAATCTGGAGGAAGGTAGAGGACAACGGAATTCTTGGTGGAGGGGTTAAATCCGTAGATATCAAGAGGAACACCGAAAGCGAAAGCAGTTGTTTGGGCCTTTCCTGACTCTGAGATGTGAAGGCGTGGGGAGCAAACAGG	Bacteria(100);Proteobacteria(100);Proteobacteria_unclassified(100);Proteobacteria_unclassified(100);Proteobacteria_unclassified(100);Proteobacteria_unclassified(100);	k__Archaea(100);p__Euryarchaeota(83);p__Euryarchaeota_unclassified(83);p__Euryarchaeota_unclassified(83);p__Euryarchaeota_unclassified(83);p__Euryarchaeota_unclassified(83);p__Euryarchaeota_unclassified(83);	k__Bacteria(98);p__Proteobacteria(73);p__Proteobacteria_unclassified(73);p__Proteobacteria_unclassified(73);p__Proteobacteria_unclassified(73);p__Proteobacteria_unclassified(73);p__Proteobacteria_unclassified(73);	Bacteria(94);Bacteria_unclassified(94);Bacteria_unclassified(94);Bacteria_unclassified(94);Bacteria_unclassified(94);Bacteria_unclassified(94);
Otu00244	3205	TACGTAAGGTGCGAGCGTTGTTCGGAATTATTGGGCGTAAAGGGCATGTAGGCGGCCCGGTAAGTCGTGCGTGAAATCACGGGGCTCAACCCCGTGGCCGCGCGCGATACTGCTGGACTTGAGTCAGCGAGGCGGAGGCGGAATTCCTGGTGTAGGGGTGAAATCTGTAGATATCAGGAAGAACACCGGTGGCGAAGGCAGCCTCCGAGCGCATGACTGACGCTGAGGTGCGAAGGTGCGGGTATCGAACAGG	Bacteria(100);Spirochaetae(100);Spirochaetes(100);Spirochaetales(100);Spirochaetaceae(100);Termite_Treponema_cluster(100);	k__Archaea(100);p__Euryarchaeota(94);p__Euryarchaeota_unclassified(94);p__Euryarchaeota_unclassified(94);p__Euryarchaeota_unclassified(94);p__Euryarchaeota_unclassified(94);p__Euryarchaeota_unclassified(94);	k__Bacteria(99);p__Spirochaetes(83);c__Spirochaetes(83);o__Spirochaetales(82);f__Spirochaetaceae(82);g__Treponema(77);g__Treponema_unclassified(77);	Bacteria(98);Bacteria_unclassified(98);Bacteria_unclassified(98);Bacteria_unclassified(98);Bacteria_unclassified(98);Bacteria_unclassified(98);
Otu00245	3199	TACGGAGGATGCGAGCGTTATCCGGATTCATTGGGTTTAAAGGGTGCGCAGGCGGCGCTCCAAGTCAGCGGTCAAATCCGCGGGCTCAACCCGCGGCCGCCGTTGAAACTGGGGTGCTTGAGTAGGTGCGACGGACGCGGAATGCGTGGTGTAGCGGTGAAATGCATAGATATCACGCAGAACCCCGATTGCGAAGGCAGCGTCCGAGCACCCGACTGACGCTGAGGCACGAAAGCGTGGGTATCGAACAGG	Bacteria(100);Bacteroidetes(100);Bacteroidia(100);Bacteroidales(100);Bacteroidales_S24-7_group(100);Bacteroidales_S24-7_group_ge(100);	k__Archaea(100);p__Euryarchaeota(84);p__Euryarchaeota_unclassified(84);p__Euryarchaeota_unclassified(84);p__Euryarchaeota_unclassified(84);p__Euryarchaeota_unclassified(84);p__Euryarchaeota_unclassified(84);	k__Bacteria(100);p__Bacteroidetes(100);c__Bacteroidia(100);o__Bacteroidales(100);f__S24-7(100);f__S24-7_unclassified(100);f__S24-7_unclassified(100);	Bacteria(100);Bacteroidetes(99);Bacteroidia(98);Bacteroidales(98);Porphyromonadaceae(92);Barnesiella(84);
Otu00246	3188	TACGTAGGTGGCGAGCGTTATCCGGAATTATTGGGCGTAAAGGGTGCGTAGGCGGCCTGTTAAGTTTAAGGTGAAAGCGTGGGGCTCAACCCCATATAGCCTTAGATACTGGCAGGCTAGAGTACTGGAGAGGAAAGTGGAATTCCATGTGTAGCGGTAAAATGCGTAGAGATATGGAGGAACACCGGTGGCGAAGGCGGCTTTCTAGACAGTAACTGACGCTGAGGCACGAAAGCGTGGGGAGCAAATAGG	Bacteria(100);Firmicutes(100);Firmicutes_unclassified(97);Firmicutes_unclassified(97);Firmicutes_unclassified(97);Firmicutes_unclassified(97);	k__Archaea(100);p__Euryarchaeota(91);p__Euryarchaeota_unclassified(91);p__Euryarchaeota_unclassified(91);p__Euryarchaeota_unclassified(91);p__Euryarchaeota_unclassified(91);p__Euryarchaeota_unclassified(91);	k__Bacteria(100);p__Firmicutes(100);c__Erysipelotrichi(100);o__Erysipelotrichales(100);f__Erysipelotrichaceae(100);g__Bulleidia(100);s__hoa12_73A10(94);	Bacteria(100);Firmicutes(90);Erysipelotrichia(89);Erysipelotrichales(89);Erysipelotrichaceae(89);Holdemania(64);
Otu00247	3187	TACGGAGGGTGCAAGCGTTGTCCGGAATCATTGGGCGTAAAGAGTTCGTAGGCGGTTTGTTAAGTTTGGTGTTAAAGCCCGAGGCTCAACCTCGGTACGGCACTGGATACTGGCAGACTTGAATGCGGTAGAGGTAAAGGGAATTCCTGGTGTAGCGGTGAAATGCGTAGATATCAGGAGGAACATCGGTGGCGTAAGCGCTTTACTGGGCCGTTATTGACGCTGAGGAACGAAAGCCAGGGTAGCGAATGGG	Bacteria(100);Cyanobacteria(100);Cyanobacteria_unclassified(93);Cyanobacteria_unclassified(93);Cyanobacteria_unclassified(93);Cyanobacteria_unclassified(93);	k__Archaea(100);p__Euryarchaeota(89);p__Euryarchaeota_unclassified(89);p__Euryarchaeota_unclassified(89);p__Euryarchaeota_unclassified(89);p__Euryarchaeota_unclassified(89);p__Euryarchaeota_unclassified(89);	k__Bacteria(100);p__Cyanobacteria(100);c__4C0d-2(100);o__YS2(100);o__YS2_unclassified(100);o__YS2_unclassified(100);o__YS2_unclassified(100);	Bacteria(99);Proteobacteria(67);Deltaproteobacteria(60);Deltaproteobacteria_unclassified(60);Deltaproteobacteria_unclassified(60);Deltaproteobacteria_unclassified(60);
Otu00248	3130	TACGTAGGTGGCAAGCGTTGTCCGGAATTACTGGGTGTAAAGGGAGCGCAGGCGGGACGGCAAGTTGGATGTGAAATACCGCAGCTCAACTGCGGAGCTGCATCCAAAACTGTCGTTCTTGAGTGGAGTAGAGGTAGGCGGAATTCCGAGTGTAGCGGTGAAATGCAGATATTCGGAGGAACACCAGTGGCGAAGGCGGCCTACTGGGCTCTTACTGACGCTGAGGCTCGAAAGTGTGGGGAGCAAACAGG	Bacteria(100);Firmicutes(100);Clostridia(100);Clostridiales(100);Ruminococcaceae(100);Ruminococcaceae_ge(100);	k__Archaea(100);p__Euryarchaeota(90);p__Euryarchaeota_unclassified(90);p__Euryarchaeota_unclassified(90);p__Euryarchaeota_unclassified(90);p__Euryarchaeota_unclassified(90);p__Euryarchaeota_unclassified(90);	k__Bacteria(100);p__Firmicutes(85);c__Clostridia(85);o__Clostridiales(85);f__Ruminococcaceae(84);f__Ruminococcaceae_unclassified(84);f__Ruminococcaceae_unclassified(84);	Bacteria(100);Firmicutes(94);Clostridia(93);Clostridiales(93);Ruminococcaceae(91);Ruminococcaceae_unclassified(91);
Otu00249	3126	TACGTAGGTGGCAAGCGTTGTCCGGATTTACTGGGTGTAAAGGGCGTGCAGCCGGGAATGCAAGTCAGATGTGAAATCCATGGGCTTAACCCATGAACTGCATTTGAAACTGTATTTCTTGAGTACTGGAGAGGCAATCGGAATTCCTAGTGTAGCGGTGAAATGCGTAGATATTAGGAGGAACACCAGTGGCGAAGGCGGATTGCTGGACAGCAACTGACGGTGAGGCGCGAAAGTGTGGGGAGCAAACAGG	Bacteria(100);Firmicutes(100);Clostridia(100);Clostridiales(100);Ruminococcaceae(100);Ruminococcaceae_unclassified(100);	k__Archaea(100);p__Euryarchaeota(93);p__Euryarchaeota_unclassified(93);p__Euryarchaeota_unclassified(93);p__Euryarchaeota_unclassified(93);p__Euryarchaeota_unclassified(93);p__Euryarchaeota_unclassified(93);	k__Bacteria(100);p__Firmicutes(100);c__Clostridia(100);o__Clostridiales(100);f__Ruminococcaceae(100);g__Oscillospira(100);g__Oscillospira_unclassified(100);	Bacteria(100);Firmicutes(99);Clostridia(99);Clostridiales(99);Ruminococcaceae(95);Ruminococcaceae_unclassified(95);
Otu00250	3105	TACGTAGGTGGCGAGCGTTGTCCGGAATCATTGGGCGTAAAGGGAGCGCAGGCGGGGAATCAAGTCTATCTTAAAAGTTCGGGGCTCAACCCCGTGATGGGATAGAAACTGGTTCTCTTGAGTGCAGGAGAGGAAAGCGGAATTCCTAGTGTAGCGGTGAAATGCGTAGATATTAGGAGGAACACCAGTGGCGAAGGCGGCTTTCTGGACTGTAACTGACGCTGAGGCTCGAAAGCGTGGGGAGCGAACAGG	Bacteria(100);Firmicutes(100);Negativicutes(100);Selenomonadales(100);Veillonellaceae(100);Veillonellaceae_unclassified(100);	k__Archaea(100);p__Euryarchaeota(81);p__Euryarchaeota_unclassified(81);p__Euryarchaeota_unclassified(81);p__Euryarchaeota_unclassified(81);p__Euryarchaeota_unclassified(81);p__Euryarchaeota_unclassified(81);	k__Bacteria(100);p__Firmicutes(100);c__Clostridia(99);o__Clostridiales(99);f__Veillonellaceae(99);f__Veillonellaceae_unclassified(99);f__Veillonellaceae_unclassified(99);	Bacteria(100);Firmicutes(100);Negativicutes(100);Selenomonadales(100);Veillonellaceae(100);Selenomonas(67);
Otu00251	3094	TACGGAAGGTCCGAGCGTTATCCGGATTTATTGGGTTTAAAGGGAGCGCAGGCGGGACGTTAAGTCAGCCGTTAAAGTTCGGGGCCCAACCCCGTGTTGCGGTTGATACTGGTGTCCTTGAGTCCGCAAGAGGCCGGTGGAATTCGTGGTGTAGCGGTGAAATGCATAGATATCACGAGGAACTCCGATTGCGAAGGCAGCCGGCTGGGGCGCGACTGACGCTCATGCTCGAAGGCGCGGGTATCGAACAGG	Bacteria(100);Bacteroidetes(100);Bacteroidia(100);Bacteroidales(100);Bacteroidales_unclassified(92);Bacteroidales_unclassified(92);	k__Archaea(100);p__Euryarchaeota(83);p__Euryarchaeota_unclassified(83);p__Euryarchaeota_unclassified(83);p__Euryarchaeota_unclassified(83);p__Euryarchaeota_unclassified(83);p__Euryarchaeota_unclassified(83);	k__Bacteria(100);p__Bacteroidetes(100);c__Bacteroidia(100);o__Bacteroidales(100);f__[Paraprevotellaceae](100);g__YRC22(100);g__YRC22_unclassified(100);	Bacteria(98);Bacteroidetes(94);Bacteroidia(73);Bacteroidales(73);Bacteroidales_unclassified(73);Bacteroidales_unclassified(73);
Otu00252	3088	TACGTATGGTGCAAGCGTTATCCGGATTTACTGGGTGTAAAGGGTGCGTAGGTGGTTGCGCAAGTCAGAAGTGAAAACTATGGGCTCAACCCATAGACTGCTTTTGAAACTGCGTAACTAGAGTGCAGGAGAGGAAAGTGGAATTCCTAGTGTAGCGGTGAAATGCGTAGATATTAGGAGGAACACCAGTGGCGAAGGCGGCTTTCTGGACTGCAACTGACACTGAGGCACGAAAGCGTGGGGAGCAAACAGG	Bacteria(100);Firmicutes(100);Clostridia(100);Clostridiales(100);Lachnospiraceae(100);Lachnospiraceae_unclassified(100);	k__Archaea(100);p__Euryarchaeota(83);p__Euryarchaeota_unclassified(83);p__Euryarchaeota_unclassified(83);p__Euryarchaeota_unclassified(83);p__Euryarchaeota_unclassified(83);p__Euryarchaeota_unclassified(83);	k__Bacteria(100);p__Firmicutes(100);c__Clostridia(100);o__Clostridiales(100);f__Lachnospiraceae(97);g__Coprococcus(93);g__Coprococcus_unclassified(93);	Bacteria(100);Firmicutes(100);Clostridia(100);Clostridiales(100);Clostridiales_unclassified(100);Clostridiales_unclassified(100);
Otu00253	3085	TACAGAGGTCGCAAGCGTTGTTCGGATTTACTGGGCGTAAAGGGCGCGTAGGCGGCGCGGCGTGTCGAGTGTGAAATCTCCGGGCTCAACCCGGAAAGTGCGCTCGAAACTGCCGTGCTCGAGTGCGGGAGAGGGAATCGGAATGCAGGGTGTAGCGGTGAAATGCGTTGATATCCTGCAGAACACCGGATGCGAAGGCGGATTCCTGGAACGCAACTGACGCTGAGGCGCGAAAGTCGGGGGAGCAAACAGG	Bacteria(100);Bacteria_unclassified(100);Bacteria_unclassified(100);Bacteria_unclassified(100);Bacteria_unclassified(100);Bacteria_unclassified(100);	k__Archaea(100);p__Euryarchaeota(83);p__Euryarchaeota_unclassified(83);p__Euryarchaeota_unclassified(83);p__Euryarchaeota_unclassified(83);p__Euryarchaeota_unclassified(83);p__Euryarchaeota_unclassified(83);	k__Bacteria(100);p__Verrucomicrobia(100);c__Verruco-5(100);o__WCHB1-41(100);f__RFP12(100);f__RFP12_unclassified(100);f__RFP12_unclassified(100);	Bacteria(100);Verrucomicrobia(96);Subdivision5(96);Subdivision5_unclassified(96);Subdivision5_unclassified(96);Subdivision5_unclassified(96);
Otu00254	3074	TACGTAGGGAGCAAGCGTTATCCGGATTTATTGGGTGTAAAGGGTGCGTAGACGGGAAATTAAGTTAGTTGTGAAATCCCTCGGCTTAACTGAGGAACTGCAACTAAAACTGGTTTTCTTGAGTGCAGGAGAGGTAAGTGGAATTCCTAGTGTAGCGGTGAAATGCGTAGATATTAGGAGGAACACCAGTGGCGAAGGCGACTTACTGGACTGTAACTGACGTTGAGGCACGAAAGTGTGGGGAGCAAACAGG	Bacteria(100);Firmicutes(100);Clostridia(100);Clostridiales(100);Ruminococcaceae(100);Ruminococcaceae_UCG-014(100);	k__Archaea(100);p__Euryarchaeota(95);p__Euryarchaeota_unclassified(95);p__Euryarchaeota_unclassified(95);p__Euryarchaeota_unclassified(95);p__Euryarchaeota_unclassified(95);p__Euryarchaeota_unclassified(95);	k__Bacteria(100);p__Firmicutes(91);c__Clostridia(88);o__Clostridiales(88);f__Lachnospiraceae(76);f__Lachnospiraceae_unclassified(76);f__Lachnospiraceae_unclassified(76);	Bacteria(100);Firmicutes(100);Clostridia(100);Clostridiales(100);Clostridiales_unclassified(100);Clostridiales_unclassified(100);
Otu00255	3064	TACGTAGGTGGCAAGCGTTGTCCGGATTTACTGGGTGTAAAGGGCGTGTAGGCGGGAAGACAGGTCAGATGTGAAATGTCGGGGCTCAACCCCGGAACTGCATTTGAAACCGTTTTTCTTGAGTATCGGAGAGGCAGGCGGAATTCCTAGTGTAGCGGTGAAATGCGTAGATATTAGGAGGAACACCAGTGGCGAAGGCGGCCTGCTGGACGACAACTGACGCTGAGGCGCGAAAGCGTGGGGAGCAAACAGG	Bacteria(100);Firmicutes(100);Clostridia(100);Clostridiales(100);Ruminococcaceae(100);Ruminococcaceae_UCG-005(100);	k__Archaea(100);k__Archaea_unclassified(100);k__Archaea_unclassified(100);k__Archaea_unclassified(100);k__Archaea_unclassified(100);k__Archaea_unclassified(100);k__Archaea_unclassified(100);	k__Bacteria(100);p__Firmicutes(100);c__Clostridia(100);o__Clostridiales(100);f__Ruminococcaceae(100);g__Oscillospira(61);g__Oscillospira_unclassified(61);	Bacteria(100);Firmicutes(100);Clostridia(100);Clostridiales(100);Ruminococcaceae(99);Sporobacter(80);
Otu00256	3048	TACGTAGGGGGCAAGCGTTATCCGGATTTACTGGGTGTAAAGGGAGCGCAGACGGAAGGCCAAGTCAGGTGTGAAAGGCATGGGCTCAACCCATGGACTGCACTTGAAACTGGTCATCTCGAGTATCGGAGGGGCAGGCGGAATTCCTGGTGTAGCGGTGAAATGCGTAGATATCAGGAAGAACACCGGTGGCGAAGGCGGCCTGCTGGACGATAACTGACGTTGAGGCTCGAAAGCGTGGGGAGCAAACAGG	Bacteria(100);Firmicutes(100);Clostridia(100);Clostridiales(100);Lachnospiraceae(100);Lachnospiraceae_unclassified(100);	k__Archaea(100);p__Euryarchaeota(88);p__Euryarchaeota_unclassified(88);p__Euryarchaeota_unclassified(88);p__Euryarchaeota_unclassified(88);p__Euryarchaeota_unclassified(88);p__Euryarchaeota_unclassified(88);	k__Bacteria(100);p__Firmicutes(97);c__Clostridia(96);o__Clostridiales(96);f__Lachnospiraceae(95);f__Lachnospiraceae_unclassified(95);f__Lachnospiraceae_unclassified(95);	Bacteria(100);Firmicutes(100);Clostridia(100);Clostridiales(100);Lachnospiraceae(91);Lachnospiraceae_unclassified(91);
Otu00257	3037	TACGGAGGATGCGAGCGTTATCCGGATTTATTGGGTTTAAAGGGTGCGTAGGTGGTCTGTTAAGTCTGTGGTGAAAGCGTGCGGCTCAACCGTACCAAGCCATGGATACTGGCGGACTTGAGTGCAAACGAGGTAGGCGGAATGTGACGTGTAGCGGTGAAATGCTTAGATATGTCACAGAACCCCGATTGCGAAGGCAGCTTACCAGCATGCAACTGACACTGAGGCACGAAAGCGTGGGTATCAAACAGG	Bacteria(100);Bacteroidetes(100);Bacteroidetes_unclassified(100);Bacteroidetes_unclassified(100);Bacteroidetes_unclassified(100);Bacteroidetes_unclassified(100);	k__Archaea(100);k__Archaea_unclassified(100);k__Archaea_unclassified(100);k__Archaea_unclassified(100);k__Archaea_unclassified(100);k__Archaea_unclassified(100);k__Archaea_unclassified(100);	k__Bacteria(100);p__Bacteroidetes(100);c__Bacteroidia(100);o__Bacteroidales(100);f__RF16(100);f__RF16_unclassified(100);f__RF16_unclassified(100);	Bacteria(100);Bacteroidetes(100);Bacteroidia(64);Bacteroidales(64);Bacteroidales_unclassified(64);Bacteroidales_unclassified(64);
Otu00258	3015	TACGTAGGGAGCGAGCGTTATCCGGATTTATTGGGCGTAAAGCGTGCGTAGGCGGTTTATTAAGTTTAAGATAAAAGCCCGGGGCTCAACTCCGGTTCGTCTTAAAAACTGGTAGACTTGAGTGTGGTAGAGGTAAATGGAATTTCTAGTGTAGCGGTGAAATGCGTAGATATTAGAAGGAACACCAGTGGCGAAGGCGATTTACTGGGCCATAACTGACGCTGAGGCACGAAAGCGTGGGGAGCAAATAGG	Bacteria(100);Tenericutes(100);Mollicutes(100);Mollicutes_unclassified(96);Mollicutes_unclassified(96);Mollicutes_unclassified(96);	k__Archaea(100);p__Euryarchaeota(83);p__Euryarchaeota_unclassified(83);p__Euryarchaeota_unclassified(83);p__Euryarchaeota_unclassified(83);p__Euryarchaeota_unclassified(83);p__Euryarchaeota_unclassified(83);	k__Bacteria(100);p__Tenericutes(100);c__Mollicutes(100);o__RF39(100);o__RF39_unclassified(100);o__RF39_unclassified(100);o__RF39_unclassified(100);	Bacteria(100);Firmicutes(63);Firmicutes_unclassified(63);Firmicutes_unclassified(63);Firmicutes_unclassified(63);Firmicutes_unclassified(63);
Otu00259	2998	TACGGAAGGTCCGGGCGTTATCCGGATTTATTGGGTTTAAAGGGAGCGTAGGCGGGAGCTTAAGCGTGTTGTGAAAAGTCGGGGCTCAACCCCGTCCGTGCAGCGCGAACTGGGTTTCTTGAGTGCGCGGGAGGCACGCGGAATTCGTGGTGTAGCGGTGAAATGCTTAGATATCACGAAGAACTCCGATTGCGAAGGCAGCGTGCCGTAGCGTTACTGACGCTGAAGCTCGAAGGTGCGGGGATCGAACAGG	Bacteria(100);Bacteroidetes(100);Bacteroidia(100);Bacteroidales(100);Prevotellaceae(100);Prevotellaceae_unclassified(100);	k__Archaea(100);k__Archaea_unclassified(100);k__Archaea_unclassified(100);k__Archaea_unclassified(100);k__Archaea_unclassified(100);k__Archaea_unclassified(100);k__Archaea_unclassified(100);	k__Bacteria(100);p__Bacteroidetes(98);c__Bacteroidia(98);o__Bacteroidales(98);f__Prevotellaceae(78);g__Prevotella(78);g__Prevotella_unclassified(78);	Bacteria(100);Bacteroidetes(98);Bacteroidia(95);Bacteroidales(95);Prevotellaceae(86);Prevotella(80);
Otu00260	2983	TACGGAAGATGCGAGCGTTATCCGGATTTATTGGGTTTAAAGGGAGCGTAGGCGGACGCTTAAGCCTGCGGTCAAATGTCAGCGCCCAACGCTGGCCTGCCGTGGGAACTGGGTGTCTTGAATGTGCACAAGGAAGGTGGAATTCGTGGTGTAGCGGTGAAATGCTTAGATATCACGAAGAACTCCGATTGCGAAGGCAGCCTTCTGGGGCATGATTGACGCTGAGGCTCGAAAGCGCGGGAATCAAACAGG	Bacteria(100);Bacteroidetes(100);Bacteroidia(100);Bacteroidales(100);Prevotellaceae(100);Prevotellaceae_UCG-003(100);	k__Archaea(100);p__Euryarchaeota(91);p__Euryarchaeota_unclassified(91);p__Euryarchaeota_unclassified(91);p__Euryarchaeota_unclassified(91);p__Euryarchaeota_unclassified(91);p__Euryarchaeota_unclassified(91);	k__Bacteria(100);p__Bacteroidetes(98);c__Bacteroidia(93);o__Bacteroidales(93);f__[Paraprevotellaceae](81);g__CF231(68);g__CF231_unclassified(68);	Bacteria(100);Bacteroidetes(98);Bacteroidia(97);Bacteroidales(97);Prevotellaceae(72);Paraprevotella(72);
Otu00261	2976	TACGTAGGTGACAAGCGTTATCCGGATTTACTGGGCGTAAAGGGCGTGTAGGCGGTCTTACAAGTCAGATGTGAAATTCCCGGGCTCAACTTGGGCGCTGCATCTGAAACTGCAAGACTTGAGTGCTGGAGGGGATAGCGGAATTCCTAGTGGAGCGGTAAAATGCGCAGAGATTAGGAAGAACACCGGTGGCGAAGGCGGCTATCTGGACAGTAACTGACGCTGAGGCGCGAAAGCGTGGGGATCGAACAGG	Bacteria(100);Firmicutes(100);Clostridia(100);Clostridiales(100);Ruminococcaceae(100);Ruminococcaceae_unclassified(100);	k__Archaea(100);k__Archaea_unclassified(100);k__Archaea_unclassified(100);k__Archaea_unclassified(100);k__Archaea_unclassified(100);k__Archaea_unclassified(100);k__Archaea_unclassified(100);	k__Bacteria(100);p__Firmicutes(92);c__Clostridia(89);o__Clostridiales(89);f__Clostridiaceae(66);g__Clostridium(66);g__Clostridium_unclassified(66);	Bacteria(100);Firmicutes(95);Clostridia(94);Clostridiales(94);Ruminococcaceae(90);Saccharofermentans(76);
Otu00262	2974	TACGTATGGTGCAAGCGTTATTCGGATTTACTGGGTGTAAAGGGAGCGTAGACGGCATAGCAAGTCTGAAGTGAAATGCGGGGGCTCAACCCCTGAACTGCTTTGGAAACTGTTAAGCTAGAGTGTCGGAGAGGTTAGTGGAATTCCTAGTGTAGCGGTGAAATGCGTAGATATTAGGAGGAACACCGGTGGCGAAGGCGGCTAACTGGACGATAACTGACGTTGAGGCTCGAAAGCGTGGGGAGCAAACAGG	Bacteria(100);Firmicutes(100);Clostridia(100);Clostridiales(100);Lachnospiraceae(100);Lachnospiraceae_unclassified(100);	k__Archaea(100);p__Euryarchaeota(89);p__Euryarchaeota_unclassified(89);p__Euryarchaeota_unclassified(89);p__Euryarchaeota_unclassified(89);p__Euryarchaeota_unclassified(89);p__Euryarchaeota_unclassified(89);	k__Bacteria(100);p__Firmicutes(100);c__Clostridia(100);o__Clostridiales(100);f__Lachnospiraceae(100);f__Lachnospiraceae_unclassified(100);f__Lachnospiraceae_unclassified(100);	Bacteria(100);Firmicutes(100);Clostridia(100);Clostridiales(100);Lachnospiraceae(97);Lachnospiraceae_unclassified(97);
Otu00263	2948	TACGTAGGGGGCAAGCGTTATCCGGATTTACTGGGTGTAAAGGGAGCGTAGACGGTGGTACAAGTCTGAAGTGAAATCCCTCGGCTCAACTGAGGAATTGCTTTGGAAACTATACGACTTGAGTGCTGGAGAGGTAAGCGGAATTCCTGGTGTAGCGGTGAAATGCGTAGATATCAGGAAGAACATCAGTGGCGAAGGCGGCTTACTGGACAGTAACTGACGTTGAGGCTCGAAAGCGTGGGGAGCAAACAGG	Bacteria(100);Firmicutes(100);Clostridia(100);Clostridiales(100);Lachnospiraceae(100);Lachnospiraceae_unclassified(100);	k__Archaea(100);k__Archaea_unclassified(100);k__Archaea_unclassified(100);k__Archaea_unclassified(100);k__Archaea_unclassified(100);k__Archaea_unclassified(100);k__Archaea_unclassified(100);	k__Bacteria(100);p__Firmicutes(100);c__Clostridia(99);o__Clostridiales(99);f__Lachnospiraceae(99);g__Clostridium(87);s__aminophilum(80);	Bacteria(100);Firmicutes(100);Clostridia(100);Clostridiales(100);Lachnospiraceae(98);Butyrivibrio(62);
Otu00264	2932	TACGGAGGATGCAAGCGTTATCCGGATTTATCGGGTTTAAAGGGTGCGTAGGCGGGAGATCAAGTCTGTGGTGAAAAGTTCGGGCCTAACCCGGATCGTGCCATGGAAACTGGTTTTCTTGAATAGTGGTGCCGTTGGCGGAATGTGAAGTGTAGCGGTGAAATGCTTAGATATTACACAGAACACCGATTGCGAAAGCAGCTGACGAACCACCGATTGACGCTGATGCACGAAAGTGCGGGTATCGAACAGG	Bacteria(100);Bacteroidetes(100);Bacteroidia(99);Bacteroidales(99);Bacteroidales_unclassified(99);Bacteroidales_unclassified(99);	k__Archaea(100);p__Euryarchaeota(79);p__Euryarchaeota_unclassified(79);p__Euryarchaeota_unclassified(79);p__Euryarchaeota_unclassified(79);p__Euryarchaeota_unclassified(79);p__Euryarchaeota_unclassified(79);	k__Bacteria(100);p__Bacteroidetes(93);c__Bacteroidia(63);o__Bacteroidales(63);o__Bacteroidales_unclassified(63);o__Bacteroidales_unclassified(63);o__Bacteroidales_unclassified(63);	Bacteria(100);Bacteroidetes(100);Bacteroidetes_unclassified(100);Bacteroidetes_unclassified(100);Bacteroidetes_unclassified(100);Bacteroidetes_unclassified(100);
Otu00265	2931	TACGTAGGGAGCAAGCGTTGTCCGGATTTACTGGGTGTAAAGGGAGCGTAGACGGTTATGCAAGTCTGAAGTGAAAGCTCGGGGCTCAACCCCGGAACTGCTTTGGAAACTGTAAAACTGGAGTGCAGGAGAGGTAAGCGGAATTCCTAGTGTAGCGGTGAAATGCGTAGATATTAGGAGGAACACCAGAGGCGAAGGCGGCTTACTGGACTGTAACTGACGTTGAGGCTCGAAGGCGTGGGGAGCAAACAGG	Bacteria(100);Firmicutes(100);Clostridia(100);Clostridiales(100);Lachnospiraceae(100);Lachnospiraceae_unclassified(100);	k__Archaea(100);p__Euryarchaeota(94);p__Euryarchaeota_unclassified(94);p__Euryarchaeota_unclassified(94);p__Euryarchaeota_unclassified(94);p__Euryarchaeota_unclassified(94);p__Euryarchaeota_unclassified(94);	k__Bacteria(100);p__Firmicutes(100);c__Clostridia(100);o__Clostridiales(100);f__Lachnospiraceae(99);f__Lachnospiraceae_unclassified(99);f__Lachnospiraceae_unclassified(99);	Bacteria(100);Firmicutes(100);Clostridia(100);Clostridiales(100);Lachnospiraceae(99);Lachnospiraceae_unclassified(99);
Otu00266	2924	TACGGAAGGTCCAGGCGTTATCCGGATTCATTGGGTTTAAAGGGAGTGTAGGCCGCCGGTTAAGCGTGTTGTGAAAAGCAGTGGCTCAACCACTGTCGTGCAGCGCGAACTGTCCGGCTTGAGTATCATGAAAGGTTGCGGAATTCGTGGTGTAGCGGTGAAATGCTTAGATATCACGAAGACCTCCGATTGCGAAGGCAGCAGCCTGTGTGTTCACTGACGCTGAAGCTCGAAGGTGCGGGTATCGAACAGG	Bacteria(100);Bacteroidetes(100);Bacteroidia(100);Bacteroidales(100);Prevotellaceae(100);Prevotellaceae_unclassified(100);	k__Archaea(100);p__Euryarchaeota(83);p__Euryarchaeota_unclassified(83);p__Euryarchaeota_unclassified(83);p__Euryarchaeota_unclassified(83);p__Euryarchaeota_unclassified(83);p__Euryarchaeota_unclassified(83);	k__Bacteria(100);p__Bacteroidetes(98);c__Bacteroidia(95);o__Bacteroidales(95);f__Prevotellaceae(92);g__Prevotella(92);g__Prevotella_unclassified(92);	Bacteria(100);Bacteroidetes(98);Bacteroidia(97);Bacteroidales(97);Prevotellaceae(95);Prevotella(94);
Otu00267	2921	TACGTAGGTGGCGAGCGTTGTCCGGAATTATTGGGCGTAAAGGGAGCGCAGGCGGGACGGTAAGTCTATCCTAAAAGTTCGGGGCTCAACCCCGTGATGGGATGGAAACTATCGTTCTTGAGTGCAGGAGAGGAAAGCGGAATTCCTAGTGTAGCGGTGAAATGCGTAGATATTAGGAGGAACACCAGTGGCGAAGGCGGCTTTCTGGACTGTAACTGACGCTGAGGCTCGAAAGCCAGGGGAGCGAACGGG	Bacteria(100);Firmicutes(100);Negativicutes(100);Selenomonadales(100);Veillonellaceae(100);Veillonellaceae_unclassified(100);	k__Archaea(100);p__Euryarchaeota(86);p__Euryarchaeota_unclassified(86);p__Euryarchaeota_unclassified(86);p__Euryarchaeota_unclassified(86);p__Euryarchaeota_unclassified(86);p__Euryarchaeota_unclassified(86);	k__Bacteria(100);p__Firmicutes(100);c__Clostridia(100);o__Clostridiales(100);f__Veillonellaceae(100);f__Veillonellaceae_unclassified(100);f__Veillonellaceae_unclassified(100);	Bacteria(100);Firmicutes(100);Negativicutes(100);Selenomonadales(100);Veillonellaceae(100);Veillonellaceae_unclassified(100);
Otu00268	2916	TACGTAGGTGGCGAGCGTTATCCGGATTTACTGGGTGTAAAGGGCGCGTAGGCGGGAATGCAAGTCAGGTGTGTAATCTACAGGCTCAACCTGTAAACTGCACTTGAAACTGCGTTTCTTGAGTGTCGGAGAGGTTGACGGAATTCCTAGTGTAGCGGTGAAATGCGTAGATATTAGGAGGAACACCAGTGGCGAAGGCGGTCAACTGGACGATAACTGACGCTGAGGCGCGAAAGCGTGGGGAGCAAACAGG	Bacteria(100);Firmicutes(100);Clostridia(100);Clostridiales(100);Ruminococcaceae(100);Ruminococcaceae_unclassified(100);	k__Archaea(100);p__Euryarchaeota(82);p__Euryarchaeota_unclassified(82);p__Euryarchaeota_unclassified(82);p__Euryarchaeota_unclassified(82);p__Euryarchaeota_unclassified(82);p__Euryarchaeota_unclassified(82);	k__Bacteria(100);p__Firmicutes(97);c__Clostridia(97);o__Clostridiales(97);f__Ruminococcaceae(91);f__Ruminococcaceae_unclassified(91);f__Ruminococcaceae_unclassified(91);	Bacteria(100);Firmicutes(98);Clostridia(98);Clostridiales(98);Clostridiales_unclassified(98);Clostridiales_unclassified(98);
Otu00269	2914	TACGGAGGATGCGAGCGTTATCCGGATTTATTGGGTTTAAAGGGTGCGTAGGCGGTCGGGTAAGCGTAGGGTGAAAGTCCTCTGCTCAACAGGGGAAGTGCCTTCCGAACTGTCCGACTTGAATTCTCCTGCCGTGGGAGGAATGTGTGGTGTAGCGGTGAAATGCATAGAGATCACACAGAACACCGATTGCGAAGGCATCTCACGAAGGGGCGATTGACGCTGAGGCACGAAAGCGTGGGGATCAAACAGG	Bacteria(100);Bacteroidetes(100);Bacteroidia(100);Bacteroidales(100);Rikenellaceae(100);Rikenellaceae_RC9_gut_group(100);	k__Archaea(100);p__Euryarchaeota(100);p__Euryarchaeota_unclassified(100);p__Euryarchaeota_unclassified(100);p__Euryarchaeota_unclassified(100);p__Euryarchaeota_unclassified(100);p__Euryarchaeota_unclassified(100);	k__Bacteria(99);p__Bacteroidetes(96);p__Bacteroidetes_unclassified(96);p__Bacteroidetes_unclassified(96);p__Bacteroidetes_unclassified(96);p__Bacteroidetes_unclassified(96);p__Bacteroidetes_unclassified(96);	Bacteria(100);Bacteroidetes(92);Bacteroidia(72);Bacteroidales(72);Bacteroidales_unclassified(72);Bacteroidales_unclassified(72);
Otu00270	2911	TACGTAGGGGGCAAGCGTTATCCGGATTTACTGGGTGTAAAGGGAGCGTAGACGGTCTGGCAAGTCCGATGTGAAAACCCGCGGCTCAACTGCGGGATTGCATTGGAAACTGTCGGACTTGAGTACTGGAGGGGTAAGCGGAATTCCTGGTGTAGCGGTGAAATGCGTAGATATCAGGAGGAACACCGGTGGCGAAGGCGGCTTACTGGACAGTAACTGACGTTGAGGCTCGAAAGCGTGGGGAGCAAACAGG	Bacteria(100);Firmicutes(100);Clostridia(100);Clostridiales(100);Lachnospiraceae(100);Syntrophococcus(100);	k__Archaea(100);k__Archaea_unclassified(100);k__Archaea_unclassified(100);k__Archaea_unclassified(100);k__Archaea_unclassified(100);k__Archaea_unclassified(100);k__Archaea_unclassified(100);	k__Bacteria(100);p__Firmicutes(98);c__Clostridia(97);o__Clostridiales(97);f__Lachnospiraceae(97);g__Butyrivibrio(61);g__Butyrivibrio_unclassified(61);	Bacteria(100);Firmicutes(99);Clostridia(99);Clostridiales(99);Lachnospiraceae(90);Lachnospiraceae_unclassified(90);
Otu00271	2888	TACGGAAGGTCCAGGCGTTATCCGGATTTATTGGGTTTAAAGGGAGCGCAGGCGGGCTTTTAAGCGTGTTGTGAAATGTAACGGCTCAACCGTTGAATTGCAGCGCGAACTGGAGGCCTTGAGTGAGTACGACGTGTACGGAATTCGTGGTGTAGCGGTGAAATGCTTAGATATCACGAAGAACTCCGATTGCGAAGGCAGTGCACGAGTCCTTAACTGACGCTAAAGCTCGAAAGTGCGGGTATCGAACAGG	Bacteria(100);Bacteroidetes(100);Bacteroidia(100);Bacteroidales(100);Prevotellaceae(100);Prevotella_1(100);	k__Archaea(100);k__Archaea_unclassified(100);k__Archaea_unclassified(100);k__Archaea_unclassified(100);k__Archaea_unclassified(100);k__Archaea_unclassified(100);k__Archaea_unclassified(100);	k__Bacteria(100);p__Bacteroidetes(100);c__Bacteroidia(100);o__Bacteroidales(100);f__Prevotellaceae(100);g__Prevotella(100);g__Prevotella_unclassified(100);	Bacteria(100);Bacteroidetes(100);Bacteroidia(100);Bacteroidales(100);Prevotellaceae(100);Prevotella(75);
Otu00272	2863	TACGGAAGGTCCGGGCGTTATCCGGATTCATTGGGTTTAAAGGGAGCGCAGGCGGGCTGTCAAGCCAGCCGTCAAATGGCCCGGCTCAACCGGGTCTTGCGGTTGGAACTGGCGGTCTTGGGTGCACAAGAGGGAGGCGGAATTCGTGGTGTAGCGGTGAAATGCATAGATATCGAAGAACCCCGATTGCGAAGGCAGCCTCCTGGGGTGTTACCGACGCTCATGCTCGAAGGTGCGGGTATCAAACAGG	Bacteria(100);Bacteroidetes(100);Bacteroidia(100);Bacteroidales(100);Prevotellaceae(100);Prevotellaceae_unclassified(100);	k__Archaea(100);p__Euryarchaeota(84);p__Euryarchaeota_unclassified(84);p__Euryarchaeota_unclassified(84);p__Euryarchaeota_unclassified(84);p__Euryarchaeota_unclassified(84);p__Euryarchaeota_unclassified(84);	k__Bacteria(100);p__Bacteroidetes(100);c__Bacteroidia(100);o__Bacteroidales(100);f__[Paraprevotellaceae](100);g__YRC22(100);g__YRC22_unclassified(100);	Bacteria(100);Bacteroidetes(83);Bacteroidia(67);Bacteroidales(67);Bacteroidales_unclassified(67);Bacteroidales_unclassified(67);
Otu00273	2855	TACGTAGGGGGCGAGCGTTATCCGGATTTATTGGGCGTAAAGCGTGTGTAGGCGGTTTGTTAAGTTTAAGATTAAAGCCCGAGGCTTAACCTCGGTTCGTCTTAAAAACTGGCAGACTTGAGTGCAGTAGAGGCAAGTGGAATTTCTAGTGTAGCGGTTAAATGCGTAGATATTAGAAGGAACACCAGTGGCGAAGGCGGCTTGCTGGGCTGTTACTGACGCTGAGACACGAAAGCGTGGGGAGCAAATAGG	Bacteria(100);Tenericutes(100);Mollicutes(100);Mollicutes_RF9(100);Mollicutes_RF9_fa(100);Mollicutes_RF9_ge(100);	k__Archaea(100);p__Euryarchaeota(91);p__Euryarchaeota_unclassified(91);p__Euryarchaeota_unclassified(91);p__Euryarchaeota_unclassified(91);p__Euryarchaeota_unclassified(91);p__Euryarchaeota_unclassified(91);	k__Bacteria(100);p__Tenericutes(100);c__Mollicutes(100);o__RF39(100);o__RF39_unclassified(100);o__RF39_unclassified(100);o__RF39_unclassified(100);	Bacteria(100);Bacteria_unclassified(100);Bacteria_unclassified(100);Bacteria_unclassified(100);Bacteria_unclassified(100);Bacteria_unclassified(100);
Otu00274	2854	TACGGAAGGTCCGAGCGTTATCCGGATTTATTGGGTTTAAAGGGTGCGTAGGCGGGGAAGCAAGTCAGCCGTAAAATTGTTGAGCTCAACTCAATCCCGCGGTTGAAACTGCCTCCCTTGAGTACACTAGAGGGCGATGGAATTCGTGGTGTAGCGGTGAAATGCATAGATATCACGAAGAACTCCGATTGCGTAGGCAGTCGCCTGGGGTGCCACTGACGCTGAGGCACGAAGGTGCGGGTATCAAACAGG	Bacteria(100);Bacteroidetes(100);Bacteroidia(100);Bacteroidales(100);Bacteroidales_unclassified(100);Bacteroidales_unclassified(100);	k__Archaea(100);p__Euryarchaeota(97);p__Euryarchaeota_unclassified(97);p__Euryarchaeota_unclassified(97);p__Euryarchaeota_unclassified(97);p__Euryarchaeota_unclassified(97);p__Euryarchaeota_unclassified(97);	k__Bacteria(100);p__Bacteroidetes(100);c__Bacteroidia(100);o__Bacteroidales(100);f__[Paraprevotellaceae](100);g__YRC22(100);g__YRC22_unclassified(100);	Bacteria(100);Bacteroidetes(99);Bacteroidia(79);Bacteroidales(79);Bacteroidales_unclassified(79);Bacteroidales_unclassified(79);
Otu00275	2796	TACAGAGGTCCCTAGCGTTGTTCGGATTTACCGGGCGTAAAGGGCACGTAGGCTGCTAGGCGTGTCGCGTGTGAAATCTCCGGGCCCAACCCGGAAAGTGCGCGCGAAACTACCTGGCTGGAGTGCGGGAGAGGGAGTCGGAATGCAGGGTGTAGCGGTGAAATGCGTTGATATCCTGCAGAACACCGGAGGCGAAGGCGGACTCCTGGAACGTTACTGACGCTAAGGTGCGAAAGTCGGGGGAGCAAACAGG	Bacteria(100);Bacteria_unclassified(100);Bacteria_unclassified(100);Bacteria_unclassified(100);Bacteria_unclassified(100);Bacteria_unclassified(100);	k__Archaea(100);p__Euryarchaeota(91);p__Euryarchaeota_unclassified(91);p__Euryarchaeota_unclassified(91);p__Euryarchaeota_unclassified(91);p__Euryarchaeota_unclassified(91);p__Euryarchaeota_unclassified(91);	k__Bacteria(100);p__Verrucomicrobia(100);c__Verruco-5(100);o__WCHB1-41(100);f__RFP12(100);f__RFP12_unclassified(100);f__RFP12_unclassified(100);	Bacteria(98);Verrucomicrobia(86);Subdivision5(86);Subdivision5_unclassified(86);Subdivision5_unclassified(86);Subdivision5_unclassified(86);
Otu00276	2778	TACGGAGGATGCGAGCGTTATCCGGATTTATTGGGTTTAAAGGGTGCGTAGGCGGGTGATTAAGTCTGTGGTGAAAGCGTGCGGCTCAACCGTACCGAGCCATGGAAACTGGTTGTCTTGAGTATAGACGAGGTAGGCGGAATGTGATGTGTAGCGGTGAAATGCTTAGATATGTCACAGAACTCCGATTGCGAAGGCAGCTTACCAGGCTATAACTGACGCTGAGGCACGAAAGCGTGGGTATCAAACAGG	Bacteria(100);Bacteroidetes(100);Bacteroidetes_unclassified(100);Bacteroidetes_unclassified(100);Bacteroidetes_unclassified(100);Bacteroidetes_unclassified(100);	k__Archaea(100);k__Archaea_unclassified(100);k__Archaea_unclassified(100);k__Archaea_unclassified(100);k__Archaea_unclassified(100);k__Archaea_unclassified(100);k__Archaea_unclassified(100);	k__Bacteria(100);p__Bacteroidetes(100);c__Bacteroidia(100);o__Bacteroidales(100);f__RF16(100);f__RF16_unclassified(100);f__RF16_unclassified(100);	Bacteria(100);Bacteroidetes(100);Bacteroidia(84);Bacteroidales(84);Bacteroidales_unclassified(84);Bacteroidales_unclassified(84);
Otu00277	2768	TACGGAAGGTCCGGGCGTTATCCGGATTTATTGGGTTTAAAGGGAGCGTAGGCGGCATGTTAAGCGTGCTGTGAAATCCGGCGGCTCAACCGTCGAAGCGCAGCGCGAACTGGCTTGCTTGAGTGCGCGGGAGGAAGGCGGAATTCGTGGTGTAGCGGTGAAATGCTTAGATATCACGAAGAACCCCGATTGCGAAGGCAGCTTTCCGTAGCGTTACTGACGCTGAAGCTCGAAGGTGCGGGTATCGAACAGG	Bacteria(100);Bacteroidetes(100);Bacteroidia(100);Bacteroidales(100);Prevotellaceae(100);Prevotellaceae_unclassified(100);	k__Archaea(100);p__Euryarchaeota(86);p__Euryarchaeota_unclassified(86);p__Euryarchaeota_unclassified(86);p__Euryarchaeota_unclassified(86);p__Euryarchaeota_unclassified(86);p__Euryarchaeota_unclassified(86);	k__Bacteria(100);p__Bacteroidetes(100);c__Bacteroidia(100);o__Bacteroidales(100);f__Prevotellaceae(93);g__Prevotella(93);g__Prevotella_unclassified(93);	Bacteria(100);Bacteroidetes(98);Bacteroidia(96);Bacteroidales(96);Prevotellaceae(92);Prevotella(87);
Otu00278	2741	TACGGAAGGTCCGGGCGTTATCCGGATTTATTGGGTTTAAAGGGAGCGTAGGCCGGAGATTAAGCGTGTTGTGAAATGTAGTGGCTCAACCTCTGCACTGCAGCGCGAACTGGTCTTCTTGAGTACGCACAACGTGGGCGGAATTCGTGGTGTAGCGGTGAAATGCTTAGATATCACGAAGAACTCCGATTGCGAAGGCAGCTCACGGGAGCGCAACTGACGCTGAAGCTCGAAAGTGCGGGTATCGAACAGG	Bacteria(100);Bacteroidetes(100);Bacteroidia(100);Bacteroidales(100);Prevotellaceae(100);Prevotella_9(100);	k__Archaea(100);k__Archaea_unclassified(100);k__Archaea_unclassified(100);k__Archaea_unclassified(100);k__Archaea_unclassified(100);k__Archaea_unclassified(100);k__Archaea_unclassified(100);	k__Bacteria(100);p__Bacteroidetes(100);c__Bacteroidia(100);o__Bacteroidales(100);f__Prevotellaceae(100);g__Prevotella(100);s__copri(100);	Bacteria(100);Bacteroidetes(100);Bacteroidia(100);Bacteroidales(100);Prevotellaceae(100);Prevotella(100);
Otu00279	2729	TACGTAGGTGGCGAGCGTTATCCGGATTTACTGGGTGTAAAGGGCGTGTAGGCGGCTCTGCAAGTCAGAAGTGAAATTCCCGGGCTTAACTTGGGCGCTGCTTCTGAAACTGCAGAACTTGAGTACTGGAGAGGATAGTGGAATTCCTAGTGTAGCGGTAAAATGCGTAGATATTAGGAGGAACACCAGTGGCGAAGGCGGCTATCTGGACAGTAACTGACGCTGAGGCGCGAAAGCGTGGGGAGCAAACAGG	Bacteria(100);Firmicutes(100);Clostridia(100);Clostridiales(100);Ruminococcaceae(100);uncultured(100);	k__Archaea(100);p__Euryarchaeota(84);p__Euryarchaeota_unclassified(84);p__Euryarchaeota_unclassified(84);p__Euryarchaeota_unclassified(84);p__Euryarchaeota_unclassified(84);p__Euryarchaeota_unclassified(84);	k__Bacteria(100);p__Firmicutes(100);c__Clostridia(100);o__Clostridiales(100);f__Clostridiaceae(94);g__Clostridium(94);g__Clostridium_unclassified(94);	Bacteria(100);Firmicutes(100);Clostridia(100);Clostridiales(100);Ruminococcaceae(100);Saccharofermentans(97);
Otu00280	2729	TACGTAGGGGGCAAGCGTTATCCGGATTCATTGGGCGTAAAGCGCTCGTAGGCGGTCCGTTAGGTCGGGAGTTAAATCCGGGGGCTCAACCCCCGCCCGCTCCCGATACCGGCGGACTTGAGTTTGGTAGGGGAAAGTGGAATTCCCAGTGTAGCGGTGGAATGCGCAGATATTGGGAAGAACACCAGTGGCGAAGGCGGCTTTCTGGGCCACAACTGACGCTGAGGAGCGAAAGCTAGGGGAGCGAACAGG	Bacteria(100);Actinobacteria(100);Coriobacteriia(100);Coriobacteriales(100);Coriobacteriaceae(100);Coriobacteriaceae_unclassified(100);	k__Archaea(100);p__Euryarchaeota(88);p__Euryarchaeota_unclassified(88);p__Euryarchaeota_unclassified(88);p__Euryarchaeota_unclassified(88);p__Euryarchaeota_unclassified(88);p__Euryarchaeota_unclassified(88);	k__Bacteria(100);p__Actinobacteria(100);c__Coriobacteriia(100);o__Coriobacteriales(100);f__Coriobacteriaceae(100);g__Atopobium(95);g__Atopobium_unclassified(95);	Bacteria(100);Actinobacteria(100);Actinobacteria(100);Coriobacteriales(100);Coriobacteriaceae(100);Olsenella(73);
Otu00281	2701	TACGGAGGATGCGAGCGTTATCCGGATTTATTGGGTTTAAAGGGTGCGCAGGCGGCACGTCAAGTCAGCGGTCAAAATGCGGCGCTCAACGCCGTACCGCCGTTGAAACTGGCGGGCTCGAGTGCGTGGGAGGATGGCGGAATGCGCGGTGTAGCGGTGAAATGCATAGATATCGCGCAGAACGCCGATTGCGAAGGCAGCTGTCCATCACGCCACTGACGCTCATGCACGAAAGCGTGGGTATCGAACAGG	Bacteria(100);Bacteroidetes(100);Bacteroidia(100);Bacteroidales(100);Bacteroidales_unclassified(94);Bacteroidales_unclassified(94);	k__Archaea(100);p__Euryarchaeota(94);p__Euryarchaeota_unclassified(94);p__Euryarchaeota_unclassified(94);p__Euryarchaeota_unclassified(94);p__Euryarchaeota_unclassified(94);p__Euryarchaeota_unclassified(94);	k__Bacteria(100);p__Bacteroidetes(100);c__Bacteroidia(100);o__Bacteroidales(100);f__S24-7(100);f__S24-7_unclassified(100);f__S24-7_unclassified(100);	Bacteria(100);Bacteroidetes(99);Bacteroidia(83);Bacteroidales(83);Porphyromonadaceae(76);Porphyromonadaceae_unclassified(76);
Otu00282	2696	TACGTAGGTGGCAAGCGTTGTCCGGAATTATTGGGCGTAAAGCGCATGTAGGCGGCGTGTTAAGTCTGTCGTGAAACTGCGGGGCTCAGCCCCGTATGGCGATGGAAACTGATGTGCTTGAGTGCAGGAGAGGAAAGGGGAACTCCCAGTGTAGCGGTGAAATGCGTAGATATTGGGAAGAACACCGGTGGCGAAGGCGCCTTTCTGGACTGTGTCTGACGCTGAGACGCGAAAGCTAGGGGAGCGAACAGG	Bacteria(100);Firmicutes(100);Negativicutes(100);Selenomonadales(100);Acidaminococcaceae(100);uncultured(100);	k__Archaea(100);p__Euryarchaeota(89);p__Euryarchaeota_unclassified(89);p__Euryarchaeota_unclassified(89);p__Euryarchaeota_unclassified(89);p__Euryarchaeota_unclassified(89);p__Euryarchaeota_unclassified(89);	k__Bacteria(100);p__Firmicutes(100);c__Clostridia(100);o__Clostridiales(100);f__Veillonellaceae(100);g__Succiniclasticum(100);g__Succiniclasticum_unclassified(100);	Bacteria(100);Firmicutes(100);Negativicutes(100);Selenomonadales(100);Acidaminococcaceae(100);Succiniclasticum(98);
Otu00283	2684	TACGTATGGAGCAAGCGTTATCCGGATTTACTGGGTGTAAAGGGTGCGTAGGCGGTCTGCCAAGTCAGATGTGAAATACCGGGGCTCAACCCCGGAGCTGCATTTGAAACTGGCGGACTGGAGTCCGGGAGAGGCAGGCGGAATTCCTAGTGTAGCGGTGAAATGCGTAGATATTAGGAAGAACACCAGTGGCGAAGGCGGCCTGCTGGACCGGTACTGACGCTGAGGCACGAAAGCGTGGGGAGCAAACAGG	Bacteria(100);Firmicutes(100);Clostridia(100);Clostridiales(100);Lachnospiraceae(100);Lachnospiraceae_ge(100);	k__Archaea(100);k__Archaea_unclassified(100);k__Archaea_unclassified(100);k__Archaea_unclassified(100);k__Archaea_unclassified(100);k__Archaea_unclassified(100);k__Archaea_unclassified(100);	k__Bacteria(100);p__Firmicutes(95);c__Clostridia(95);o__Clostridiales(95);o__Clostridiales_unclassified(95);o__Clostridiales_unclassified(95);o__Clostridiales_unclassified(95);	Bacteria(100);Firmicutes(96);Clostridia(96);Clostridiales(96);Clostridiales_unclassified(96);Clostridiales_unclassified(96);
Otu00284	2678	TACGGAGGGCGCAAGCGTTAATCGGAATAACTGGGCGTAAAGCGCACGCAGGCGGTCATGCAAGTCAGATGTGAAATCCCAGCGCTTAACGTTGGGCGGTCATTTGAAACTGCAAGACTAGAGTACTATAAGGGGAGCTGGAATTCCAGGTGTAGCGGTGAAATGCGTAGATATCTGGAAGAACACCGGTGGCGAAGGCGAGCTTCTGGATAGTAACTGACGCTCAGGTGCGAAAGCGTGGGGAGCAAACAGG	Bacteria(100);Proteobacteria(100);Gammaproteobacteria(100);Gammaproteobacteria_unclassified(100);Gammaproteobacteria_unclassified(100);Gammaproteobacteria_unclassified(100);	k__Archaea(100);p__Euryarchaeota(94);p__Euryarchaeota_unclassified(94);p__Euryarchaeota_unclassified(94);p__Euryarchaeota_unclassified(94);p__Euryarchaeota_unclassified(94);p__Euryarchaeota_unclassified(94);	k__Bacteria(100);p__Proteobacteria(100);c__Gammaproteobacteria(100);o__Aeromonadales(100);f__Succinivibrionaceae(100);g__Succinimonas(100);s__amylolytica(100);	Bacteria(100);Proteobacteria(100);Gammaproteobacteria(100);Aeromonadales(100);Succinivibrionaceae(100);Succinimonas(100);
Otu00285	2670	TACGTAGGGAGCAAGCGTTATCCGGATTTATTGGGTGTAAAGGGTGCGTAGATGGGATGGCAAGTTAGTTGTGAAATACCAAGGCTTAACTTTGGAACTGCAACTAAAACTATCGTTCTTGAGTACTGGAGGGGAAAGTGGAATTCTTAGTGTAGCGGTGAAATGCGTAGATATTAGGAAGAACACCGGTGGCGAAAGCGACTTTCTGGACAGCAACTGACATTGAGGCACGAAAGTGTGGGGAGCAAACAGG	Bacteria(100);Firmicutes(100);Clostridia(100);Clostridiales(100);Clostridiales_unclassified(100);Clostridiales_unclassified(100);	k__Archaea(100);p__Euryarchaeota(87);p__Euryarchaeota_unclassified(87);p__Euryarchaeota_unclassified(87);p__Euryarchaeota_unclassified(87);p__Euryarchaeota_unclassified(87);p__Euryarchaeota_unclassified(87);	k__Bacteria(100);k__Bacteria_unclassified(100);k__Bacteria_unclassified(100);k__Bacteria_unclassified(100);k__Bacteria_unclassified(100);k__Bacteria_unclassified(100);k__Bacteria_unclassified(100);	Bacteria(100);Firmicutes(74);Clostridia(64);Clostridia_unclassified(64);Clostridia_unclassified(64);Clostridia_unclassified(64);
Otu00286	2635	TACGTAGGGAGCGAGCGTTGTCCGGAATTACTGGGTGTAAAGGGAGCGTAGGCGGGACTGCAAGTCAGGTGTGAAATGTAGGGGCTTAACCCCTACCCTGCACTTGAAACTGTGGTTCTTGAGTGAAGTAGAGGTAAGCGGAATTCCTAGTGTAGCGGTGAAATGCGTAGATATTAGGAGGAACATCAGTGGCGAAGGCGGCTTACTGGGCTTTAACTGACGCTGAGGCACGAAAGCGTGGGTAGCAAACAGG	Bacteria(100);Firmicutes(100);Clostridia(100);Clostridiales(100);Ruminococcaceae(100);Ruminococcus_1(100);	k__Archaea(100);p__Euryarchaeota(86);p__Euryarchaeota_unclassified(86);p__Euryarchaeota_unclassified(86);p__Euryarchaeota_unclassified(86);p__Euryarchaeota_unclassified(86);p__Euryarchaeota_unclassified(86);	k__Bacteria(100);p__Firmicutes(100);c__Clostridia(100);o__Clostridiales(100);f__Ruminococcaceae(100);g__Ruminococcus(100);s__albus(100);	Bacteria(100);Firmicutes(100);Clostridia(100);Clostridiales(99);Ruminococcaceae(99);Ruminococcus(95);
Otu00287	2614	TACGTAGGGGGCAAGCGTTATCCGGATTTACTGGGTGTAAAGGGAGCGTAGACGGTAGTGCAAGTCTGAAGTGAAAATCCGCGGCTCAACTGCGGAATTGCTTTGGAAACTGTATAACTAGAGTACCGGAGGGGTAAGCGGAATTCCTGGTGTAGCGGTGAAATGCGTAGATATCAGGAGGAACACCGGTGGCGAAGGCGGCTTACTGGACGGCAACTGACGTTGAGGCTCGAAAGCGTGGGGAGCAAACAGG	Bacteria(100);Firmicutes(100);Clostridia(100);Clostridiales(100);Lachnospiraceae(100);Syntrophococcus(100);	k__Archaea(100);k__Archaea_unclassified(100);k__Archaea_unclassified(100);k__Archaea_unclassified(100);k__Archaea_unclassified(100);k__Archaea_unclassified(100);k__Archaea_unclassified(100);	k__Bacteria(100);p__Firmicutes(100);c__Clostridia(100);o__Clostridiales(100);f__Lachnospiraceae(100);g__Butyrivibrio(82);g__Butyrivibrio_unclassified(82);	Bacteria(100);Firmicutes(100);Clostridia(100);Clostridiales(100);Lachnospiraceae(99);Lachnospiraceae_unclassified(99);
Otu00288	2612	TACGAGGGGTGCAAGCGTTGTTCGGAATCACTGGGCGTAAAGGGAGCGTAGGCGGATGTTCAAGCGGATTGTACAATACCGGGGCCCAACCCCGGACCTGCAGTCCGAACTGGACTTCTTGGATAGTTCAGGGGCAAGCGGAATTCCTGGTGTAGCGGTGGAATGCGTAGAGATCAGGAAGAACACCGATGGCGAAGGCAGCTTGCTGGGGACTTATCGACGCTCATGCTCGAAAGTGCGGGTAGCAAACAGG	Bacteria(100);Fibrobacteres(100);Fibrobacteria(100);Fibrobacterales(100);Fibrobacteraceae(100);Fibrobacter(100);	k__Archaea(100);p__Euryarchaeota(94);c__Methanomicrobia(61);c__Methanomicrobia_unclassified(61);c__Methanomicrobia_unclassified(61);c__Methanomicrobia_unclassified(61);c__Methanomicrobia_unclassified(61);	k__Bacteria(100);p__Fibrobacteres(100);c__Fibrobacteria(100);o__Fibrobacterales(100);f__Fibrobacteraceae(100);g__Fibrobacter(100);s__succinogenes(100);	Bacteria(100);Fibrobacteres(100);Fibrobacteria(100);Fibrobacterales(100);Fibrobacteraceae(100);Fibrobacter(100);
Otu00289	2609	TACGTAGGTGGCGAGCGTTGTCCGGAATTATTGGGCGTAAAGAGTGAGCAGGCGGTTGATTAAGTCTGAGGTTAAAGCGTGGGGCTCAACCCCATAAAGCCTTGGAAACTGATCGACTAGAGTACGGGAGAAGTGAAGGGAACTCCATGTGTAGCGGTGAAATGCGTAGATATATGGAAGAACACCAGTGGCGAAGGCGCTTCACTAGCCCGAAACTGACGCTCAGTCACGAAAGCGTGGGTAGCAAATAGG	Bacteria(100);Bacteria_unclassified(100);Bacteria_unclassified(100);Bacteria_unclassified(100);Bacteria_unclassified(100);Bacteria_unclassified(100);	k__Archaea(100);p__Euryarchaeota(89);p__Euryarchaeota_unclassified(89);p__Euryarchaeota_unclassified(89);p__Euryarchaeota_unclassified(89);p__Euryarchaeota_unclassified(89);p__Euryarchaeota_unclassified(89);	k__Bacteria(100);p__Firmicutes(100);c__Erysipelotrichi(100);o__Erysipelotrichales(100);f__Erysipelotrichaceae(100);g__RFN20(100);g__RFN20_unclassified(100);	Bacteria(100);Bacteria_unclassified(100);Bacteria_unclassified(100);Bacteria_unclassified(100);Bacteria_unclassified(100);Bacteria_unclassified(100);
Otu00290	2608	TACGTAGGTGGCAAGCGTTATCCGGATTTATTGGGCGTAAAGGGTGCGCAGGCGGTCTGTTTAGTCTGAGGTGAAAGCGTTGAGCTTAACTCAATTAAGCCTCGGATACTGGCAGACTAGAGTGCAGAAGAGGGTTATGGAATTCCATGTGTAGCGGTAAAATGCGTAGATATATGGAGGAACACCGGCGGCGAAGGCGGTAACCTGGTCTGTTACTGACGCTCAGGCACGAAAGCGTGGGGAGCAAATAGG	Bacteria(100);Firmicutes(100);Erysipelotrichia(99);Erysipelotrichales(99);Erysipelotrichaceae(99);uncultured(78);	k__Archaea(100);p__Euryarchaeota(98);p__Euryarchaeota_unclassified(98);p__Euryarchaeota_unclassified(98);p__Euryarchaeota_unclassified(98);p__Euryarchaeota_unclassified(98);p__Euryarchaeota_unclassified(98);	k__Bacteria(100);p__Firmicutes(100);c__Erysipelotrichi(100);o__Erysipelotrichales(100);f__Erysipelotrichaceae(100);g__p-75-a5(100);g__p-75-a5_unclassified(100);	Bacteria(100);Firmicutes(85);Erysipelotrichia(71);Erysipelotrichales(71);Erysipelotrichaceae(71);Erysipelotrichaceae_unclassified(71);
Otu00291	2601	TACGGAGGATGCAAGCGTTATCCGGATTTATTGGGTTTAAAGGGTGCGCAGGCGGTTGGTTAAGTCAGCGGTGAAATGCCATAGCTCAACTATGGAGCTGCCGTTGATACTGGCCGACTCGAGTACGGACGGCGCCGGCGGAATGTGTCATGTAGCGGTGAAATGCTTAGATATGCCACAGAACACCGATCGCGAAGGCAGCTGGCGAGGCCGGTACTGACGCTCAGGCACGAAAGCGTGGGGATCAAACAGG	Bacteria(100);Bacteroidetes(100);Sphingobacteriia(100);Sphingobacteriales(100);Sphingobacteriales_unclassified(100);Sphingobacteriales_unclassified(100);	k__Archaea(100);p__Euryarchaeota(88);p__Euryarchaeota_unclassified(88);p__Euryarchaeota_unclassified(88);p__Euryarchaeota_unclassified(88);p__Euryarchaeota_unclassified(88);p__Euryarchaeota_unclassified(88);	k__Bacteria(98);p__Bacteroidetes(97);p__Bacteroidetes_unclassified(97);p__Bacteroidetes_unclassified(97);p__Bacteroidetes_unclassified(97);p__Bacteroidetes_unclassified(97);p__Bacteroidetes_unclassified(97);	Bacteria(100);Bacteroidetes(92);Bacteroidetes_unclassified(92);Bacteroidetes_unclassified(92);Bacteroidetes_unclassified(92);Bacteroidetes_unclassified(92);
Otu00292	2595	CACGTAAGTTGCGAGCGTTGTTCGGAATTATCGGGCGTAAAGGGCATGTAGGCGGTAATGCAAGTCTGGTGTGAAATACCGGGGCTTAACCCCGGAACTGCGTTGGAAACTGCATTACTTGAGTGACTGAGGGGCAGGCAGAATTCCTGGTGTAGGGGTGAAATCTGTAGATATCAGGAAGAATACCAATGGCGAAGGCAGCCTGCCAGCAGATGACTGACGCTGAGGTGCGAAGGTGCGGGGAGCAAACAGG	Bacteria(100);Spirochaetae(100);Spirochaetes(100);Spirochaetales(100);Spirochaetaceae(100);Spirochaetaceae_unclassified(95);	k__Archaea(100);k__Archaea_unclassified(100);k__Archaea_unclassified(100);k__Archaea_unclassified(100);k__Archaea_unclassified(100);k__Archaea_unclassified(100);k__Archaea_unclassified(100);	k__Bacteria(100);p__Spirochaetes(99);c__Spirochaetes(99);o__Spirochaetales(99);f__Spirochaetaceae(99);g__Treponema(99);g__Treponema_unclassified(99);	Bacteria(100);Spirochaetes(94);Spirochaetia(94);Spirochaetales(94);Spirochaetaceae(94);Treponema(91);
Otu00293	2537	TACGGAGGGTGCAAGCGTTAATCGGAATTACTGGGCGTAAAGCGCGCGTAGGTTGTTTTGTAAGTCAGAGGTGTAATCCCACGGCTTAACCGTGGAACTGCCTTTGATACTGCATAACTTGGATCCGGGAGAGGACAGCGGAATTCCAGGTGTAGGAGTGAAATCCGTAGATATCTGGAAGAACATCAGTGGCGAAGGCGGCTGTCTGGACCGGTATTGACGCTGAGGCGCGAAAGCGTGGGTAGCAAACAGG	Bacteria(100);Proteobacteria(100);Deltaproteobacteria(100);Desulfovibrionales(100);Desulfovibrionaceae(100);Desulfovibrio(100);	k__Archaea(100);p__Euryarchaeota(92);p__Euryarchaeota_unclassified(92);p__Euryarchaeota_unclassified(92);p__Euryarchaeota_unclassified(92);p__Euryarchaeota_unclassified(92);p__Euryarchaeota_unclassified(92);	k__Bacteria(100);p__Proteobacteria(100);c__Deltaproteobacteria(100);o__Desulfovibrionales(100);f__Desulfovibrionaceae(100);g__Desulfovibrio(100);s__D168(100);	Bacteria(100);Proteobacteria(90);Deltaproteobacteria(66);Desulfovibrionales(61);Desulfovibrionales_unclassified(61);Desulfovibrionales_unclassified(61);
Otu00294	2520	TACGTAGGGAGCAAGCGTTATCCGGATTTACTGGGTGTAAAGGGCGTGTAGGCGGGAGTGCAAGTCAGATGTGAAAACTATGGGCTCAACCCATAGCCTGCATTTGAAACTGTACTTCTTGAGTACTGGAGAGGCAGGCGGAATTCCGTGTGTAGCGGTGAAATGCGTAGATATACGGAGGAACACCAGTGGCGAAGGCGGCCTGCTGGACAGCAACTGACGCTAAGGCGCGAAAGCGTGGGGAGCAAACAGG	Bacteria(100);Firmicutes(100);Clostridia(100);Clostridiales(100);Ruminococcaceae(100);Ruminococcaceae_unclassified(100);	k__Archaea(100);p__Euryarchaeota(77);p__Euryarchaeota_unclassified(77);p__Euryarchaeota_unclassified(77);p__Euryarchaeota_unclassified(77);p__Euryarchaeota_unclassified(77);p__Euryarchaeota_unclassified(77);	k__Bacteria(100);p__Firmicutes(100);c__Clostridia(100);o__Clostridiales(100);f__Ruminococcaceae(100);g__Oscillospira(100);g__Oscillospira_unclassified(100);	Bacteria(100);Firmicutes(100);Clostridia(100);Clostridiales(100);Ruminococcaceae(100);Intestinimonas(97);
Otu00295	2512	TACGGAGGATGCGAGCGTTATCCGGATTTATTGGGTTTAAAGGGTGCGTAGGCGGAATGTTAAGTCAGTGGTGAAAGCGTGCGGCTCAACCGTACCGAGCCATTGAAACTGGCGTTCTTGAGTGCAAGCGAGGTAAGCGGAATGTGACGTGTAGCGGTGAAATGCTTAGATATGTCCCAGAACTCCGATTGCGAAGGCAGCTTACCAGTATGTAACTGACGCTGAGGCACGAAAGCGTGGGTATCAAACAGG	Bacteria(100);Bacteroidetes(100);Bacteroidia(100);Bacteroidales(100);Bacteroidales_unclassified(100);Bacteroidales_unclassified(100);	k__Archaea(100);p__Euryarchaeota(92);p__Euryarchaeota_unclassified(92);p__Euryarchaeota_unclassified(92);p__Euryarchaeota_unclassified(92);p__Euryarchaeota_unclassified(92);p__Euryarchaeota_unclassified(92);	k__Bacteria(100);p__Bacteroidetes(100);c__Bacteroidia(100);o__Bacteroidales(100);f__RF16(100);f__RF16_unclassified(100);f__RF16_unclassified(100);	Bacteria(100);Bacteroidetes(100);Bacteroidia(83);Bacteroidales(83);Bacteroidales_unclassified(83);Bacteroidales_unclassified(83);
Otu00296	2501	TACGTAGGCGGCAAGCGTTGTCCGGAATCATTGGGCGTAAAGGGAGCGCAGGTGGGACGGTAAGTCTTTCTTAAAAGTGCGGGGCTCACCCCCGTGAGGGGAAAGAAACTATCGTTCTTGAGTGCAGGAGAGGAAAGCGGAATTCCTAGTGTAGCGGTGAAATGCGTAGATATTAGGAAGAACACCAGTGGCGAAGGCGGCTTTCTGGACTGTAACTGACACTGAGGCTCGAAAGCCAGGGGAGCGAACGGG	Bacteria(100);Firmicutes(100);Negativicutes(100);Selenomonadales(100);Veillonellaceae(100);Veillonellaceae_unclassified(100);	k__Archaea(100);p__Euryarchaeota(86);p__Euryarchaeota_unclassified(86);p__Euryarchaeota_unclassified(86);p__Euryarchaeota_unclassified(86);p__Euryarchaeota_unclassified(86);p__Euryarchaeota_unclassified(86);	k__Bacteria(100);p__Firmicutes(100);c__Clostridia(100);o__Clostridiales(100);f__Veillonellaceae(100);g__Schwartzia(96);g__Schwartzia_unclassified(96);	Bacteria(100);Firmicutes(100);Negativicutes(100);Selenomonadales(100);Veillonellaceae(100);Schwartzia(100);
Otu00297	2497	TACGGAAGGTCAGGGCGTTATCCGGATTTATTGGGTTTAAAGGGAGCGCAGGCGGGCTGTTAAGCCGGCTGTGAAAGTGCGGGGCCCAACCCCGTATTGCGGTCGGAACTGATGGTCTTGAGTGCACGCAGGGACGCTGGAATTCACGGTGTAGCGGTGAAATGCTTAGATATCGTGAAGAACTCCGAAGGCGAAGGCAGGTGTCCGGAGTGCTACTGACGCTGAGGCTCGAAAGTGCGGGTATCGAACAGG	Bacteria(100);Bacteroidetes(100);Bacteroidia(100);Bacteroidales(100);Prevotellaceae(100);Alloprevotella(100);	k__Archaea(100);p__Euryarchaeota(86);p__Euryarchaeota_unclassified(86);p__Euryarchaeota_unclassified(86);p__Euryarchaeota_unclassified(86);p__Euryarchaeota_unclassified(86);p__Euryarchaeota_unclassified(86);	k__Bacteria(100);p__Bacteroidetes(97);c__Bacteroidia(97);o__Bacteroidales(97);f__[Paraprevotellaceae](97);g__[Prevotella](97);g__[Prevotella]_unclassified(97);	Bacteria(100);Bacteroidetes(89);Bacteroidia(88);Bacteroidales(88);Prevotellaceae(88);Alloprevotella(88);
Otu00298	2480	TACGGAAGGTCCGAGCGTTATCCGGATTTATTGGGTTTAAAGGGAGCGTAGGCGGGATGCCAAGTCAGTTGTGAAAGTCCGCGGCTCAACCGTGGAATTGCAGTTGAAACTGGTATTCTTGAGTGTACATAACGAAGGTGGAATTTGTGGTGTAGCGGTGAAATGCTTAGATATCACGAAGAACTCCGATTGCGAAGGCAGCCTTCGGGGGTACTACTGACGCTGAGGCTCGAAAGTGCGGGAATCAAACAGG	Bacteria(100);Bacteroidetes(100);Bacteroidia(100);Bacteroidales(100);Prevotellaceae(100);Prevotellaceae_unclassified(100);	k__Archaea(100);k__Archaea_unclassified(100);k__Archaea_unclassified(100);k__Archaea_unclassified(100);k__Archaea_unclassified(100);k__Archaea_unclassified(100);k__Archaea_unclassified(100);	k__Bacteria(100);p__Bacteroidetes(98);c__Bacteroidia(94);o__Bacteroidales(94);o__Bacteroidales_unclassified(94);o__Bacteroidales_unclassified(94);o__Bacteroidales_unclassified(94);	Bacteria(100);Bacteroidetes(98);Bacteroidia(98);Bacteroidales(98);Bacteroidales_unclassified(98);Bacteroidales_unclassified(98);
Otu00299	2479	TACGTAGGGGGCGAGCGTTGTCCGGAATGATTGGGCGTAAAGGGCGCGTAGGCGGCCTGTTAAGTCTGGAGTGAAAGTCCTGTTTTCAAGATGGGAATTGCTTTGGATACTGATGGGCTTGAGTGCAGGAGAGGTTATCGGAATTCCCGGTGTAGCGGTGAAATGCGTAGAGATCGGGAGGAACACCAGTGGCGAAGGCGGGTAACTGGACTGCAACTGACGCTGAGGCGCGAAAGCGTGGGGAGCAAACAGG	Bacteria(100);Firmicutes(100);Clostridia(100);Clostridiales(100);Christensenellaceae(100);Christensenellaceae_R-7_group(100);	k__Archaea(100);k__Archaea_unclassified(100);k__Archaea_unclassified(100);k__Archaea_unclassified(100);k__Archaea_unclassified(100);k__Archaea_unclassified(100);k__Archaea_unclassified(100);	k__Bacteria(100);p__Firmicutes(84);p__Firmicutes_unclassified(84);p__Firmicutes_unclassified(84);p__Firmicutes_unclassified(84);p__Firmicutes_unclassified(84);p__Firmicutes_unclassified(84);	Bacteria(100);Firmicutes(83);Firmicutes_unclassified(83);Firmicutes_unclassified(83);Firmicutes_unclassified(83);Firmicutes_unclassified(83);
Otu00300	2467	GACGTAGGTGGCAAGCGTTACTCGGAATTACTAGGCGTAAAGCGCGCGTAGGCGGAATGTTAAGTCTATTGTGTAATCTCTGGGCTCAACCCAGAAACTGCAACAGAAACTGGCATTCTTGAGTGAGGCAGAGGAAATCGGAATTCCTAGTGTAGCAGTGAAATGCGTAGATATTAGGAGGAACACCGGTGGCGAAAGCGGATTTCTGGGCCTTTACTGACGCTCAAGTGCGAAAGCTAGGGGAGCAAACGGG	Bacteria(100);Elusimicrobia(100);Elusimicrobia(100);Elusimicrobiales(100);Elusimicrobiaceae(100);Elusimicrobium(100);	k__Archaea(100);p__Euryarchaeota(95);c__Thermoplasmata(62);o__Methanomassiliicoccales(62);f__Methanomassiliicoccaceae(62);f__Methanomassiliicoccaceae_unclassified(62);f__Methanomassiliicoccaceae_unclassified(62);	k__Bacteria(100);p__Elusimicrobia(100);c__Elusimicrobia(100);o__Elusimicrobiales(100);f__Elusimicrobiaceae(100);f__Elusimicrobiaceae_unclassified(100);f__Elusimicrobiaceae_unclassified(100);	Bacteria(100);Elusimicrobia(100);Elusimicrobia(100);Elusimicrobiales(100);Elusimicrobiaceae(100);Elusimicrobium(100);
Otu00301	2466	TACGGAAGATCCGAGCGTTATCCGGATTTATTGGGTTTAAAGGGAGCGTAGGCGGAATGCTAAGTCAGTTGTGAAATACTGCGGCTCAACCGTAGAATTGCAGTTGAAACTGGCATTCTTGAGTGTACATAAGGATGGTGGAATTTGTGGTGTAGCGGTGAAATGCATAGATATCACGAAGAACTCCGATTGCGAAGGCAGCCATCTGGGTTACGACTGACGCTGAGGCTCGAAAGTGCGGGTATCAAACAGG	Bacteria(100);Bacteroidetes(100);Bacteroidia(100);Bacteroidales(100);Bacteroidales_unclassified(99);Bacteroidales_unclassified(99);	k__Archaea(100);p__Euryarchaeota(81);p__Euryarchaeota_unclassified(81);p__Euryarchaeota_unclassified(81);p__Euryarchaeota_unclassified(81);p__Euryarchaeota_unclassified(81);p__Euryarchaeota_unclassified(81);	k__Bacteria(99);p__Bacteroidetes(98);c__Bacteroidia(82);o__Bacteroidales(82);o__Bacteroidales_unclassified(82);o__Bacteroidales_unclassified(82);o__Bacteroidales_unclassified(82);	Bacteria(100);Bacteroidetes(100);Bacteroidia(97);Bacteroidales(97);Bacteroidales_unclassified(97);Bacteroidales_unclassified(97);
Otu00302	2438	TACGTAGGGAGCGAGCGTTGTCCGGATTTACTGGGTGTAAAGGGTGCGTAGGCGGCCGAGCAAGTCAGTTGTGAAAACTATGGGCTTAACCCATAACGTGCAATTGAAACTGTCCGGCTTGAGTGAAGTAGAGGTAGGCGGAATTCCCGGTGTAGCGGTGAAATGCGTAGAGATCGGGAGGAACACCAGTGGCGAAGGCGGCCTACTGGGCTTTAACTGACGCTGAGGCACGAAAGCATGGGTAGCAAACAGG	Bacteria(100);Firmicutes(100);Clostridia(100);Clostridiales(100);Ruminococcaceae(100);Caproiciproducens(100);	k__Archaea(100);p__Euryarchaeota(97);p__Euryarchaeota_unclassified(97);p__Euryarchaeota_unclassified(97);p__Euryarchaeota_unclassified(97);p__Euryarchaeota_unclassified(97);p__Euryarchaeota_unclassified(97);	k__Bacteria(100);p__Firmicutes(100);c__Clostridia(100);o__Clostridiales(100);f__Ruminococcaceae(100);g__Ruminococcus(100);g__Ruminococcus_unclassified(100);	Bacteria(100);Firmicutes(99);Clostridia(99);Clostridiales(98);Ruminococcaceae(98);Clostridium_IV(96);
Otu00303	2432	CACGTAAGGCGCGAGCGTTGTTCGGAATCATTGGGCGTAAAGGGCGTGTAGGCGGCCGCGCAAGTCTGGAGTGAAATCCCCGGGCCCAACCCGGGGGCCGCTCTGGAAACTGCGCGGCTGGAGTCGCCGAGGCGCGGCCGGAATTCCAGGTGTAGGGGTGAAATCTGTAGATATCTGGAAGAACACCGGTGGCGAAGGCAGGCCGCGAGCGGACGACTGACGCTGAGGCGCGAAGGCGCGGGGAGCGAACAGG	Bacteria(100);Spirochaetae(100);Spirochaetes(100);Spirochaetales(100);Spirochaetaceae(100);Sphaerochaeta(100);	k__Archaea(100);p__Euryarchaeota(90);p__Euryarchaeota_unclassified(90);p__Euryarchaeota_unclassified(90);p__Euryarchaeota_unclassified(90);p__Euryarchaeota_unclassified(90);p__Euryarchaeota_unclassified(90);	k__Bacteria(100);p__Spirochaetes(98);c__Spirochaetes(98);o__Spirochaetales(98);f__Spirochaetaceae(98);g__Treponema(95);g__Treponema_unclassified(95);	Bacteria(98);Spirochaetes(72);Spirochaetia(72);Spirochaetales(72);Spirochaetaceae(72);Sphaerochaeta(61);
Otu00304	2423	TACGGAAGATGCGAGCGTTATCCGGATTTATTGGGTTTAAAGGGAGCGTAGGCGGACGCTTAAGTCTGCGGTAAAATGTCGTTGCTCAACATCGGCGTGCCGTGGAAACTGGGTGTCTTGAATGTGCACAAGGTGGATGGAATTCGTGGTGTAGCGGTGAAATGCTTAGATATCACGAAGAACTCCGATTGCGAAGGCAGTCCACTGGGGCATGATTGACGCTGAGGCTCGAAAGTGCGGGAATCAAACAGG	Bacteria(100);Bacteroidetes(100);Bacteroidia(100);Bacteroidales(100);Prevotellaceae(100);Prevotellaceae_UCG-003(100);	k__Archaea(100);p__Euryarchaeota(87);p__Euryarchaeota_unclassified(87);p__Euryarchaeota_unclassified(87);p__Euryarchaeota_unclassified(87);p__Euryarchaeota_unclassified(87);p__Euryarchaeota_unclassified(87);	k__Bacteria(99);p__Bacteroidetes(87);c__Bacteroidia(73);o__Bacteroidales(73);o__Bacteroidales_unclassified(73);o__Bacteroidales_unclassified(73);o__Bacteroidales_unclassified(73);	Bacteria(100);Bacteroidetes(100);Bacteroidia(95);Bacteroidales(95);Prevotellaceae(66);Paraprevotella(63);
Otu00305	2412	TACGTATGGAGCAAGCGTTATCCGGATTTACTGGGTGTAAAGGGAGCGTAGACGGTTTGCCAAGTCTGATGTGAAAGGTGTGGGCTCAACCCGCAAACTGCATTGGAAACTGGTAGACTGGAGTGTCGGAGAGGTAAGTGGAATTCCTAGTGTAGCGGTGAAATGCGTAGATATTAGGAGGAACACCAGCGGCGAAGGCGGCTTACTGGACGATAACTGACGTTGAGGCTCGAAAGCGTGGGGAGCAAACAGG	Bacteria(100);Firmicutes(100);Clostridia(100);Clostridiales(100);Lachnospiraceae(100);Lachnospiraceae_unclassified(100);	k__Archaea(100);p__Euryarchaeota(80);p__Euryarchaeota_unclassified(80);p__Euryarchaeota_unclassified(80);p__Euryarchaeota_unclassified(80);p__Euryarchaeota_unclassified(80);p__Euryarchaeota_unclassified(80);	k__Bacteria(100);p__Firmicutes(100);c__Clostridia(100);o__Clostridiales(100);f__Lachnospiraceae(100);f__Lachnospiraceae_unclassified(100);f__Lachnospiraceae_unclassified(100);	Bacteria(100);Firmicutes(100);Clostridia(100);Clostridiales(100);Lachnospiraceae(99);Lactonifactor(70);
Otu00306	2412	CACGTAGGGGGCGAGCGTTATCCGGAATTACTGGGCGTAAAGAGTGCGTAGGTGGCTTTTTAAGCGCGGGGTCTAAGGCTATGGCCTAACCATAGTCCGCCCTGCGAACTGGAGAGCTTGAGTACAGGAGGGGAAAGCGGAATTCCTAGTGTAGCGGTGAAATGCGTAGATATTAGGAGGAACACCAGTGGCGAAGGCGGCTTTCTGGACTGAAACTGACACTGAGGCACGAAAGCGTGGGTAGCAAACAGG	Bacteria(100);Firmicutes(100);Clostridia(100);Clostridiales(100);Family_XIII(100);Family_XIII_ge(100);	k__Archaea(100);k__Archaea_unclassified(100);k__Archaea_unclassified(100);k__Archaea_unclassified(100);k__Archaea_unclassified(100);k__Archaea_unclassified(100);k__Archaea_unclassified(100);	k__Bacteria(100);p__Firmicutes(100);c__Clostridia(99);o__Clostridiales(99);f__[Mogibacteriaceae](97);f__[Mogibacteriaceae]_unclassified(97);f__[Mogibacteriaceae]_unclassified(97);	Bacteria(100);Firmicutes(100);Clostridia(100);Clostridiales(100);Eubacteriaceae(100);Eubacterium(100);
Otu00307	2407	TACGTAGGGAGCGAGCGTTATCCGGATTTATTGGGTGTAAAGGGTGCGTAGGCGGTTTATTAAGTCTATGGTTTAAGTCCGAAGCTTAACTTCGGTGCGCCATAGAAACTGATTTACTTGAGTATAGTAGAGGCAAGTGGAATTTCTAGTGTAGCGGTTAAATGCGTAGATATTAGAAGGAACACCAGTGGCGAAGGCGACTTGCTGGGCTATCACTGACGCTGAGGCACGAAAGCGTGGGGAGCAAACAGG	Bacteria(100);Tenericutes(100);Mollicutes(100);Mollicutes_RF9(100);Mollicutes_RF9_fa(100);Mollicutes_RF9_ge(100);	k__Archaea(100);p__Euryarchaeota(95);p__Euryarchaeota_unclassified(95);p__Euryarchaeota_unclassified(95);p__Euryarchaeota_unclassified(95);p__Euryarchaeota_unclassified(95);p__Euryarchaeota_unclassified(95);	k__Bacteria(100);p__Tenericutes(100);c__Mollicutes(100);o__RF39(100);o__RF39_unclassified(100);o__RF39_unclassified(100);o__RF39_unclassified(100);	Bacteria(99);Firmicutes(73);Firmicutes_unclassified(73);Firmicutes_unclassified(73);Firmicutes_unclassified(73);Firmicutes_unclassified(73);
Otu00308	2405	TACGGGGGGTGCAAGCGTTAATCGGAATAACTGGGCGTAAAGGGCATGCAGGCGGTACGACAAGTAGGATGTGAAAGGCCCGGGCTTAACCTGGGAACTGCATCTTAAACTGTCGAACTAGAGTATTGCAGGGGGAGACGGAATTCCAGGTGTAGCGGTGGAATGCGTAGATATCTGGAAGAACACCAAAGGCGAAGGCAGTCTCCTGGGCAAATACTGACGCTCATATGCGAAAGCGTGGGTAGCAAACAGG	Bacteria(100);Proteobacteria(100);Gammaproteobacteria(100);Gammaproteobacteria_unclassified(100);Gammaproteobacteria_unclassified(100);Gammaproteobacteria_unclassified(100);	k__Archaea(100);p__Euryarchaeota(85);p__Euryarchaeota_unclassified(85);p__Euryarchaeota_unclassified(85);p__Euryarchaeota_unclassified(85);p__Euryarchaeota_unclassified(85);p__Euryarchaeota_unclassified(85);	k__Bacteria(100);p__Proteobacteria(99);c__Gammaproteobacteria(99);o__Aeromonadales(90);f__Succinivibrionaceae(90);g__Succinivibrio(84);g__Succinivibrio_unclassified(84);	Bacteria(100);Proteobacteria(100);Gammaproteobacteria(100);Aeromonadales(100);Succinivibrionaceae(100);Succinivibrio(100);
Otu00309	2400	TACGGGGGGTGCGAGCGTTGTCCGGAATCATTGGGCGTAAAGAGTTCGTAGGTGGTATGTTAAGTCTGGTGTTAAAGGCAGAGGCTCAACTTCTGTATGGCACTGGATACTGGCAAACTGGAATGCGGTAGAGGTAAAGGGAATTCCTGGTGTAGCGGTGAAATGCGTAGATATCAGGAGGAACATCGGAGGCGTAAGCGCTTTACTGGGCCGTAATTGACACTGAGGAACGAAAGCCGGGGTAGCAAATGGG	Bacteria(100);Cyanobacteria(99);Melainabacteria(98);Melainabacteria_unclassified(97);Melainabacteria_unclassified(97);Melainabacteria_unclassified(97);	k__Archaea(100);k__Archaea_unclassified(100);k__Archaea_unclassified(100);k__Archaea_unclassified(100);k__Archaea_unclassified(100);k__Archaea_unclassified(100);k__Archaea_unclassified(100);	k__Bacteria(100);p__Cyanobacteria(100);c__4C0d-2(100);o__YS2(100);o__YS2_unclassified(100);o__YS2_unclassified(100);o__YS2_unclassified(100);	Bacteria(96);Bacteria_unclassified(96);Bacteria_unclassified(96);Bacteria_unclassified(96);Bacteria_unclassified(96);Bacteria_unclassified(96);
Otu00310	2391	TACGTAGGGGGCAAGCGTTATCCGGATTTACTGGGTGTAAAGGGAGCGCAGGCGGCCATGCAAGTCAGAAGTGAAAACCCACGGCTTAACTGTGGGACTGCTTTTGAAACTGTAAGGCTGGATTCCAGGAGAGGTAAGCGGAATTCCTAGTGTAGCGGTGAAATGCTTAGATATTAGGAAGAACACCGGTGGCGAAGGCGGCTTACTGGACTGGCAATGACGCTGAGGCTCGAAAGCGTGGGGAGCAAACAGG	Bacteria(100);Firmicutes(100);Clostridia(100);Clostridiales(100);Lachnospiraceae(100);Coprococcus_1(100);	k__Archaea(100);p__Euryarchaeota(93);p__Euryarchaeota_unclassified(93);p__Euryarchaeota_unclassified(93);p__Euryarchaeota_unclassified(93);p__Euryarchaeota_unclassified(93);p__Euryarchaeota_unclassified(93);	k__Bacteria(100);p__Firmicutes(100);c__Clostridia(99);o__Clostridiales(99);f__Lachnospiraceae(98);f__Lachnospiraceae_unclassified(98);f__Lachnospiraceae_unclassified(98);	Bacteria(100);Firmicutes(99);Clostridia(98);Clostridiales(98);Lachnospiraceae(92);Lachnospiraceae_unclassified(92);
Otu00311	2386	GACGAACTGTTCTAACGTTATTCGGAATCACTGGGCTTAAAGGGCGCGTAGGCGGTTTTTTAAGCGGGGTCTGAAATCCCTCGGCTCAACCGAGGAACTGGGCTTCGAACTGGAGAACTAGAGTGAAGTAGGGGTAAGCGGAACTTGCGGTGGAGCGGTGAAATGCTTTGATATCGCAAGGAACACCGGTGGCGAAGGCGGCTTACTGGGCTTCAACTGACGCTCAAGCGCGAAAGCTAGGGTAGCGAACGGG	Bacteria(100);Planctomycetes(100);Planctomycetacia(100);Planctomycetales(100);Planctomycetaceae(100);Termite_planctomycete_cluster(100);	k__Archaea(100);p__Euryarchaeota(77);p__Euryarchaeota_unclassified(77);p__Euryarchaeota_unclassified(77);p__Euryarchaeota_unclassified(77);p__Euryarchaeota_unclassified(77);p__Euryarchaeota_unclassified(77);	k__Bacteria(100);p__Planctomycetes(99);c__Planctomycetia(99);o__Pirellulales(99);f__Pirellulaceae(99);f__Pirellulaceae_unclassified(99);f__Pirellulaceae_unclassified(99);	Bacteria(98);Planctomycetes(93);Planctomycetia(93);Planctomycetales(93);Planctomycetaceae(93);Planctomycetaceae_unclassified(93);
Otu00312	2379	TACAGAGGTCGCAAGCGTTGTTCGGATTTACTGGGCGTAAAGGGCACGTAGGCTGCGAGGCGTGTCGAGTGTGAAATCTCCGGGCCCAACCCGGAAAGTGCGCTCGAAACTACCCCGCTGGAGTACGGGAGAGGGAAGGGGAATGCAGGGTGTAGCGGTGAAATGCGTTGATATCCTGCAGAACACCGGAGGCGAAGGCGCCTTCCTGGAACGTTACTGACGCTAAGGTGCGAAAGTCGGGGGAGCAAACAGG	Bacteria(100);Bacteria_unclassified(100);Bacteria_unclassified(100);Bacteria_unclassified(100);Bacteria_unclassified(100);Bacteria_unclassified(100);	k__Archaea(100);p__Euryarchaeota(84);p__Euryarchaeota_unclassified(84);p__Euryarchaeota_unclassified(84);p__Euryarchaeota_unclassified(84);p__Euryarchaeota_unclassified(84);p__Euryarchaeota_unclassified(84);	k__Bacteria(100);p__Verrucomicrobia(100);c__Verruco-5(100);o__WCHB1-41(100);f__RFP12(100);f__RFP12_unclassified(100);f__RFP12_unclassified(100);	Bacteria(99);Verrucomicrobia(79);Subdivision5(78);Subdivision5_unclassified(78);Subdivision5_unclassified(78);Subdivision5_unclassified(78);
Otu00313	2377	TACGTAGGGGACAAGCGTTATCCGGATTTACTGGGTGTAAAGGGAGCGTAGGCGGCCAGCCAAGTCAGAAGTGAAATCCCGCGGCTCAACTGCGGGTTTGCTTTTGAAACTGGAGGGCTTGAGTACTGGAGGGGCAAGCGGAATTCCTGGTGTAGCGGTGAAATGCATAGATATCAGGAAGAACACCGGAGGCGAAGGCGGCTTGCTGGACAGAGACTGACGCTGAGGCTCGAAGGCGTGGGGAGCAAACAGG	Bacteria(100);Firmicutes(100);Clostridia(100);Clostridiales(100);Lachnospiraceae(100);Lachnospiraceae_unclassified(100);	k__Archaea(100);p__Euryarchaeota(96);p__Euryarchaeota_unclassified(96);p__Euryarchaeota_unclassified(96);p__Euryarchaeota_unclassified(96);p__Euryarchaeota_unclassified(96);p__Euryarchaeota_unclassified(96);	k__Bacteria(100);p__Firmicutes(83);c__Clostridia(80);o__Clostridiales(73);f__Lachnospiraceae(72);f__Lachnospiraceae_unclassified(72);f__Lachnospiraceae_unclassified(72);	Bacteria(100);Firmicutes(95);Clostridia(94);Clostridiales(94);Lachnospiraceae(92);Lachnospiraceae_unclassified(92);
Otu00314	2368	TACGGAGGATGCGAGCGTTATCCGGATTTATTGGGTTTAAAGGGTGCGTAGGCGGGACGTCAAGTCAGCGGTGAAATACTGTGGCTCAACCATAGCATTGCCGTTGAAACTGGCGACCTTGAGTGCGGCAGAGGTAGGCGGAATGTGTGGTGTAGCGGTGAAATGCTTAGATATCACACAGAACACCGATTGCGAAGGCAGCTTACTGGAGCGCAACTGACGCTGAGGCACGAAAGCGTGGGTATCGAACAGG	Bacteria(100);Bacteroidetes(100);Bacteroidia(100);Bacteroidales(100);Bacteroidales_unclassified(100);Bacteroidales_unclassified(100);	k__Archaea(100);p__Euryarchaeota(87);p__Euryarchaeota_unclassified(87);p__Euryarchaeota_unclassified(87);p__Euryarchaeota_unclassified(87);p__Euryarchaeota_unclassified(87);p__Euryarchaeota_unclassified(87);	k__Bacteria(100);p__Bacteroidetes(100);c__Bacteroidia(100);o__Bacteroidales(100);f__Porphyromonadaceae(97);g__Paludibacter(97);g__Paludibacter_unclassified(97);	Bacteria(100);Bacteroidetes(100);Bacteroidia(93);Bacteroidales(93);Porphyromonadaceae(68);Porphyromonadaceae_unclassified(68);
Otu00315	2366	TACGGAAGGTCCGGGCGTTATCCGGATTTATTGGGTTTAAAGGGAGCGCAGGCCGGGTGCTAAGCGTGCTGTGAAATGCCGCGGCTCAACCGTGGCAGTGCAGCGCGAACTGGCTCTCTTGAGTGTGCGGTAGGAAGGCGGAATTCGTGGTGTAGCGGTGAAATGCTTAGATATCACGAAGAACCCCGATTGCGAAGGCAGCTTTCCGCAGCATTACTGACGCTGAGGCTCGAAGGTGCGGGTATCGAACAGG	Bacteria(100);Bacteroidetes(100);Bacteroidia(100);Bacteroidales(100);Prevotellaceae(100);Prevotellaceae_unclassified(100);	k__Archaea(100);p__Euryarchaeota(88);p__Euryarchaeota_unclassified(88);p__Euryarchaeota_unclassified(88);p__Euryarchaeota_unclassified(88);p__Euryarchaeota_unclassified(88);p__Euryarchaeota_unclassified(88);	k__Bacteria(100);p__Bacteroidetes(100);c__Bacteroidia(100);o__Bacteroidales(100);f__Prevotellaceae(99);g__Prevotella(99);g__Prevotella_unclassified(99);	Bacteria(100);Bacteroidetes(100);Bacteroidia(99);Bacteroidales(99);Prevotellaceae(97);Prevotella(81);
Otu00316	2308	TACGGAGGATGCAAGCGTTATCCGGATTTATTGGGTTTAAAGGGTGCGTAGGCGGATGATTAAGCGTGAGGTGAAATGCCCGGGCTCAACCTGGGGACTGCCTCGCGAACTGGTTGTCTTGAATGCTCCTGCCGTGGGAGGAATGTGTGGTGTAGCGGTGAAATGCATAGAGATCACACAGAACACCGATTGCGAAGGCATCTCACGAAGGGGTGATTGACGCTGAGGCACGAAAGCGTGGGGATCAAACAGG	Bacteria(100);Bacteroidetes(100);Bacteroidia(100);Bacteroidales(100);Rikenellaceae(100);Rikenellaceae_RC9_gut_group(100);	k__Archaea(100);k__Archaea_unclassified(100);k__Archaea_unclassified(100);k__Archaea_unclassified(100);k__Archaea_unclassified(100);k__Archaea_unclassified(100);k__Archaea_unclassified(100);	k__Bacteria(100);p__Bacteroidetes(97);p__Bacteroidetes_unclassified(97);p__Bacteroidetes_unclassified(97);p__Bacteroidetes_unclassified(97);p__Bacteroidetes_unclassified(97);p__Bacteroidetes_unclassified(97);	Bacteria(100);Bacteroidetes(100);Bacteroidia(60);Bacteroidales(60);Bacteroidales_unclassified(60);Bacteroidales_unclassified(60);
Otu00317	2305	TACGTAGGGAGCGAGCGTTATCCGGAATTACTGGGTGTAAAGGGTGCGTAGGCGGTCTGACAAGTCAGCTGTGAAACCCCTCGGCTCAACTGAGGGCATGCAGTTGAAACTATGAGACTGGAGTACAGGAGAGGAAAGCGGAATTTCTAGTGTAGCGGTGAAATGCGTAGATATTAGGAAGAACACCGGTGGCGAAGGCGGCTTTCTGGACTGAAACTGACGCTGAGGCACGAAAGCGTGGGTAGCAAACAGG	Bacteria(100);Firmicutes(100);Clostridia(100);Clostridiales(100);Clostridiales_unclassified(100);Clostridiales_unclassified(100);	k__Archaea(100);k__Archaea_unclassified(100);k__Archaea_unclassified(100);k__Archaea_unclassified(100);k__Archaea_unclassified(100);k__Archaea_unclassified(100);k__Archaea_unclassified(100);	k__Bacteria(100);p__Firmicutes(93);c__Clostridia(90);o__Clostridiales(90);o__Clostridiales_unclassified(90);o__Clostridiales_unclassified(90);o__Clostridiales_unclassified(90);	Bacteria(100);Firmicutes(93);Clostridia(88);Clostridiales(87);Clostridiales_unclassified(87);Clostridiales_unclassified(87);
Otu00318	2297	TACGTAGGTGGCGAGCGTTATCCGGAATTACTGGGTGTAGAGGGTGTGTAGGCGGGATTGCAAGTCAGGCGTGAAATCATAAGGCTCAACCTTGTGACTGCGCTTGAAACTGTAATTCTTGAGAGTGAGAGAGGTAAACGGAATTCCTGGTGTAGTAGTGAAATGCGTAGATATCAGGAGGAACACCGGTGGCGAAGGCGGTTTACTGGACCACAACTGACGCTGAGACACGAAAGCGTGGGGAGCAAACAGG	Bacteria(100);Firmicutes(100);Clostridia(100);Clostridiales(100);Ruminococcaceae(100);Ruminococcaceae_UCG-010(100);	k__Archaea(100);p__Euryarchaeota(94);p__Euryarchaeota_unclassified(94);p__Euryarchaeota_unclassified(94);p__Euryarchaeota_unclassified(94);p__Euryarchaeota_unclassified(94);p__Euryarchaeota_unclassified(94);	k__Bacteria(100);k__Bacteria_unclassified(100);k__Bacteria_unclassified(100);k__Bacteria_unclassified(100);k__Bacteria_unclassified(100);k__Bacteria_unclassified(100);k__Bacteria_unclassified(100);	Bacteria(100);Bacteria_unclassified(100);Bacteria_unclassified(100);Bacteria_unclassified(100);Bacteria_unclassified(100);Bacteria_unclassified(100);
Otu00319	2295	TACGTAGGGAGCAAGCGTTATCCGGATTTATTGGGTGTAAAGGGTGCGTAGACGGAAAGGCAAGTTAGTTGTGAAATCCCTTGGCTTAACTGAGGAACTGCAACTAAAACTATCATTCTTGAGTACTGGAGGGGAAAGCGGAATTCCTAGTGTAGCGGTGAAATGCGTAGATATTAGGAAGAACACCGGTGGCGAAGGCGGCTTTCTGGACAGTAACTGACGTTGAGGCACGAAAGTGTGGGGAGCAAACAGG	Bacteria(100);Firmicutes(100);Clostridia(100);Clostridiales(100);Ruminococcaceae(100);Ruminococcaceae_UCG-014(100);	k__Archaea(100);p__Euryarchaeota(90);p__Euryarchaeota_unclassified(90);p__Euryarchaeota_unclassified(90);p__Euryarchaeota_unclassified(90);p__Euryarchaeota_unclassified(90);p__Euryarchaeota_unclassified(90);	k__Bacteria(100);p__Firmicutes(81);c__Clostridia(70);o__Clostridiales(70);o__Clostridiales_unclassified(70);o__Clostridiales_unclassified(70);o__Clostridiales_unclassified(70);	Bacteria(100);Firmicutes(91);Clostridia(86);Clostridiales(84);Clostridiales_unclassified(84);Clostridiales_unclassified(84);
Otu00320	2288	TACGGAGGATGCAAGCGTTATCCGGATTTATTGGGTTTAAAGGGTGCGTAGGCTGTGCAGCAAGTCAGAGGTGAAAGCCCGGCGCCTAACGCCGGAACTGCCTTTGATACTGTTGCGCTGGAATACGGATGCCGTGGGAGGAATGAGTAGTGTAGCGGTGAAATGCATAGATATTACTCAGAACACCGATTGCGAAGGCATCTCACGAATCCGTCATTGACGCTGAGGCACGAAAGCGTGGGGATCGAACAGG	Bacteria(100);Bacteroidetes(100);Bacteroidia(100);Bacteroidales(100);Rikenellaceae(100);Rikenellaceae_RC9_gut_group(100);	k__Archaea(100);p__Euryarchaeota(84);p__Euryarchaeota_unclassified(84);p__Euryarchaeota_unclassified(84);p__Euryarchaeota_unclassified(84);p__Euryarchaeota_unclassified(84);p__Euryarchaeota_unclassified(84);	k__Bacteria(100);p__Bacteroidetes(99);p__Bacteroidetes_unclassified(99);p__Bacteroidetes_unclassified(99);p__Bacteroidetes_unclassified(99);p__Bacteroidetes_unclassified(99);p__Bacteroidetes_unclassified(99);	Bacteria(100);Bacteroidetes(98);Bacteroidetes_unclassified(98);Bacteroidetes_unclassified(98);Bacteroidetes_unclassified(98);Bacteroidetes_unclassified(98);
Otu00321	2286	TACGTAGGGAGCAAGCGTTGTCCGGATTTACTGGGTGTAAAGGGAGCGCAGGCGGGATTGCAAGTCAGGTGTGAAATACATGGGCTCAACCCATGGGCTGCACTTGAAACTGTAGTTCTTGAGTGAAGTAGAGGTAAGCGGAATTCCTAGTGTAGCGGTGAAATGCGTAGATATTAGGAGGAACATCGGTGGCGAAGGCGGCTTACTGGGCTTTTACTGACGCTGAGGCTCGAAAGCGTGGGGAGCAAACAGG	Bacteria(100);Firmicutes(100);Clostridia(100);Clostridiales(100);Ruminococcaceae(100);Ruminococcus_1(100);	k__Archaea(100);p__Euryarchaeota(92);p__Euryarchaeota_unclassified(92);p__Euryarchaeota_unclassified(92);p__Euryarchaeota_unclassified(92);p__Euryarchaeota_unclassified(92);p__Euryarchaeota_unclassified(92);	k__Bacteria(100);p__Firmicutes(100);c__Clostridia(100);o__Clostridiales(100);f__Ruminococcaceae(99);g__Ruminococcus(99);g__Ruminococcus_unclassified(99);	Bacteria(100);Firmicutes(100);Clostridia(100);Clostridiales(100);Ruminococcaceae(100);Ruminococcus(100);
Otu00322	2250	TACGGAGGATGCGAGCGTTATCCGGATTCATTGGGTATAAAGGGTGCGTAGGCGGCCCCCCAAGTCAGCGGTGAAATGTCCGGGCCCAACCCGGAGGGTGCCGTTGATACTGGGGGGCTGGAGTACGGACGCCGGCGGAGGAATGAGTGGTGTAGCGGTGAAATGCATAGATATCACTCAGAACACCGATTGCGAAGGCATCCGCCGAGGCCGTTACTGACGCTGAGGCACGAAAGCGTGGGGATAGAACAGG	Bacteria(100);Bacteroidetes(100);Bacteroidetes_unclassified(100);Bacteroidetes_unclassified(100);Bacteroidetes_unclassified(100);Bacteroidetes_unclassified(100);	k__Archaea(100);k__Archaea_unclassified(100);k__Archaea_unclassified(100);k__Archaea_unclassified(100);k__Archaea_unclassified(100);k__Archaea_unclassified(100);k__Archaea_unclassified(100);	k__Bacteria(100);p__Bacteroidetes(98);c__Bacteroidia(61);o__Bacteroidales(61);o__Bacteroidales_unclassified(61);o__Bacteroidales_unclassified(61);o__Bacteroidales_unclassified(61);	Bacteria(100);Bacteroidetes(97);Bacteroidia(67);Bacteroidales(67);Bacteroidales_unclassified(67);Bacteroidales_unclassified(67);
Otu00323	2247	TACGGAAGGTCCGGGCGTTATCCGGATTTATTGGGTTTAAAGGGAGCGCAGGCGGAAGTGCAAGTCAGCCGTGAAATCGCGTGGCTCAACCACGCTGAGCGGTTGAAACTGTTCTTCTTGAGTGCGGTGAAGGAAGGCGGAATTCGTGGTGTAGCGGTGAAATGCATAGATATCACGAAGAACTCCGATTGCGTAGGCAGCTTTCCGTACCGTTACTGACGCTCATGCACGAAGGTGCGGGTATCAAACAGG	Bacteria(100);Bacteroidetes(100);Bacteroidia(100);Bacteroidales(100);Bacteroidales_unclassified(99);Bacteroidales_unclassified(99);	k__Archaea(100);p__Euryarchaeota(94);p__Euryarchaeota_unclassified(94);p__Euryarchaeota_unclassified(94);p__Euryarchaeota_unclassified(94);p__Euryarchaeota_unclassified(94);p__Euryarchaeota_unclassified(94);	k__Bacteria(100);p__Bacteroidetes(99);c__Bacteroidia(98);o__Bacteroidales(98);f__[Paraprevotellaceae](91);g__YRC22(91);g__YRC22_unclassified(91);	Bacteria(100);Bacteroidetes(100);Bacteroidia(91);Bacteroidales(91);Bacteroidales_unclassified(91);Bacteroidales_unclassified(91);
Otu00324	2245	TACGTAGGGGGCGAGCGTTATCCGGAATTACTGGGTGTAAAGGGTGCGTAGGCGGCATACTAAGTCAGCTGTGAAACCCCGTGGCTCAACTACGGGCTTGCAGTTGAAACTGGTGAGCTGGAGTACAGGAGGGGAAAGCGGAATTACTAGTGTAGCGGTGAAATGCGTAGATATTAGTAAGAACACCGGAGGCGAAGGCGGCTTTCTGGACTGAAACTGACGCTGAGGCACGAAAGCGTGGGGAGCAAACAGG	Bacteria(100);Firmicutes(100);Clostridia(100);Clostridiales(100);Clostridiales_unclassified(100);Clostridiales_unclassified(100);	k__Archaea(100);k__Archaea_unclassified(100);k__Archaea_unclassified(100);k__Archaea_unclassified(100);k__Archaea_unclassified(100);k__Archaea_unclassified(100);k__Archaea_unclassified(100);	k__Bacteria(100);p__Firmicutes(86);c__Clostridia(76);o__Clostridiales(70);o__Clostridiales_unclassified(70);o__Clostridiales_unclassified(70);o__Clostridiales_unclassified(70);	Bacteria(100);Firmicutes(85);Clostridia(83);Clostridiales(80);Clostridiales_unclassified(80);Clostridiales_unclassified(80);
Otu00325	2213	TACGTAGGTGGCAAGCGTTGTCCGGATTTACTGGGTGTAAAGGGCGTGTAGGCGGAGATGCAAGTCAGGAGTGAAATCTAGGGGCTCAACCCCTAAACTGCTTTTGAAACTGTATCCCTTGAGTATCGGAGAGGCAGGCGGAATTCCTAGTGTAGCGGTGAAATGCGTAGATATTAGGAGGAACACCAGTGGCGAAGGCGGCCTGCTGGACGACAACTGACGCTGAGGCGCGAAAGCGTGGGGAGCAAACAGG	Bacteria(100);Firmicutes(100);Clostridia(100);Clostridiales(100);Ruminococcaceae(100);Ruminococcaceae_UCG-005(100);	k__Archaea(100);p__Euryarchaeota(77);p__Euryarchaeota_unclassified(77);p__Euryarchaeota_unclassified(77);p__Euryarchaeota_unclassified(77);p__Euryarchaeota_unclassified(77);p__Euryarchaeota_unclassified(77);	k__Bacteria(100);p__Firmicutes(100);c__Clostridia(100);o__Clostridiales(100);f__Ruminococcaceae(100);g__Oscillospira(77);g__Oscillospira_unclassified(77);	Bacteria(100);Firmicutes(100);Clostridia(100);Clostridiales(100);Ruminococcaceae(97);Sporobacter(74);
Otu00326	2201	TACGTAGGTGACAAGCGTTATCCGGATTTACTGGGCGTAAAGCGAGCGCAGGCTGATTTACAAGTCTGGTGTTAAATGCATTTGCTCAACAAATGTATGCATTGGAAACTGTAAGTCTAGAGTGTGATAGGGAGTTCTGGAACTCCATATGGAGCGGTGGAATGTGTAGATATATGGAAGAACACCTGTGGCGAAAGCGAGAACTTAGGTCACAACTGACGCTTAGGCTCGAAAGTGTGGGGATCAAATAGG	Bacteria(100);Tenericutes(100);Mollicutes(100);Mycoplasmatales(100);Mycoplasmataceae(100);uncultured(100);	k__Archaea(100);k__Archaea_unclassified(100);k__Archaea_unclassified(100);k__Archaea_unclassified(100);k__Archaea_unclassified(100);k__Archaea_unclassified(100);k__Archaea_unclassified(100);	k__Bacteria(100);p__Tenericutes(100);c__Mollicutes(100);o__Mycoplasmatales(100);f__Mycoplasmataceae(100);g__Mycoplasma(100);g__Mycoplasma_unclassified(100);	Bacteria(98);Bacteria_unclassified(98);Bacteria_unclassified(98);Bacteria_unclassified(98);Bacteria_unclassified(98);Bacteria_unclassified(98);
Otu00327	2182	TACGGAGGATGCGAGCGTTATCCGGATTCATTGGGTTTAAAGGGAGCGTAGGCGGAGCGCCAAGTCAGCTGTGAAATCCCGCGGCTCAACCGTGGAACTGCAGTTGAAACTGGCGCCCTTGAGTGCACATGAGGATGGTGGAATTCGTGGTGTAGCGGTGAAATGCTTAGATATCACGAAGAACTCCGATTGCGAAGGCAGCTGTCTGGGGTGCCACTGACGCTGAGGCTCGAAAGTGCGGGTATCAAACAGG	Bacteria(100);Bacteroidetes(100);Bacteroidia(100);Bacteroidales(100);Prevotellaceae(100);Prevotellaceae_unclassified(100);	k__Archaea(100);p__Euryarchaeota(82);p__Euryarchaeota_unclassified(82);p__Euryarchaeota_unclassified(82);p__Euryarchaeota_unclassified(82);p__Euryarchaeota_unclassified(82);p__Euryarchaeota_unclassified(82);	k__Bacteria(100);p__Bacteroidetes(98);c__Bacteroidia(96);o__Bacteroidales(96);o__Bacteroidales_unclassified(96);o__Bacteroidales_unclassified(96);o__Bacteroidales_unclassified(96);	Bacteria(100);Bacteroidetes(100);Bacteroidia(100);Bacteroidales(100);Bacteroidales_unclassified(100);Bacteroidales_unclassified(100);
Otu00328	2182	TACGGAGGATGCGAGCGTTATCCGGATTTATTGGGTTTAAAGGGTGCGTAGGCGGTTTGTCAAGTCAGCGGTGAAACGCAAGGGCTTAACCCTTGACCTGCCGTTGAAACTGATGGACTAGAATGCGGATGCTGTGGGAGGAATGTGTGGTGTAGCGGTGAAATGCATAGATATCACACAGAACACCGATTGCGAAGGCATCTCACAAATCCGTGATTGACGCTGAGGCACGAAAGTGTGGGGATCAAACAGG	Bacteria(100);Bacteroidetes(100);Bacteroidia(100);Bacteroidales(100);Rikenellaceae(100);Rikenellaceae_RC9_gut_group(100);	k__Archaea(100);p__Euryarchaeota(100);p__Euryarchaeota_unclassified(100);p__Euryarchaeota_unclassified(100);p__Euryarchaeota_unclassified(100);p__Euryarchaeota_unclassified(100);p__Euryarchaeota_unclassified(100);	k__Bacteria(100);p__Bacteroidetes(99);p__Bacteroidetes_unclassified(99);p__Bacteroidetes_unclassified(99);p__Bacteroidetes_unclassified(99);p__Bacteroidetes_unclassified(99);p__Bacteroidetes_unclassified(99);	Bacteria(100);Bacteroidetes(100);Bacteroidia(74);Bacteroidales(74);Porphyromonadaceae(64);Porphyromonadaceae_unclassified(64);
Otu00329	2161	TACAGAGGCCAAGAGCGTTGTTCGGATTTACTGGGCGTAAAGGGCGCGTAGGCGGCAAGGCGTGTCAAGTGTGAAATCTCCGGGCCCAACCCGGAAAGTGCGCTTGAAACTACCATGCTTTGAGTCCGGGAGGGGGAATCGGAATACAGGGTGTAGCGGTGAAATGCGTTGATATCCTGTAGAACACCGGAGGCGAAGGCGGATTCCTTGAACGGTACTGACGCTGAGGCGCGAAAGTCGGGGGAGCAAACAGG	Bacteria(100);Bacteria_unclassified(100);Bacteria_unclassified(100);Bacteria_unclassified(100);Bacteria_unclassified(100);Bacteria_unclassified(100);	k__Archaea(100);p__Euryarchaeota(86);p__Euryarchaeota_unclassified(86);p__Euryarchaeota_unclassified(86);p__Euryarchaeota_unclassified(86);p__Euryarchaeota_unclassified(86);p__Euryarchaeota_unclassified(86);	k__Bacteria(100);p__Verrucomicrobia(100);c__Verruco-5(100);o__WCHB1-41(100);f__RFP12(100);f__RFP12_unclassified(100);f__RFP12_unclassified(100);	Bacteria(100);Verrucomicrobia(62);Subdivision5(61);Subdivision5_unclassified(61);Subdivision5_unclassified(61);Subdivision5_unclassified(61);
Otu00330	2138	TACGTAGGTGGCAAGCGTTGTCCGGATTTATTGGGCGTAAAGGGAACGCAGGCGGTCTTTTAAGTCTGATGTGAAAGCCTTCGGCTTAACCGAAGTAGTGCATTGGAAACTGGAAGACTTGAGTGCAGAGGAGAGTGGAACTCCATGTGTAGCGGTGAAATGCGTAGATATATGGAAGAACACCAGTGGCGAAAGCGGCTCTCTGGTCTGTAACTGACGCTGAGGTTCGAAAGCGTGGGTAGCAAACAGG	Bacteria(100);Firmicutes(100);Bacilli(100);Lactobacillales(100);Lactobacillaceae(100);Lactobacillus(100);	k__Archaea(100);p__Euryarchaeota(94);p__Euryarchaeota_unclassified(94);p__Euryarchaeota_unclassified(94);p__Euryarchaeota_unclassified(94);p__Euryarchaeota_unclassified(94);p__Euryarchaeota_unclassified(94);	k__Bacteria(100);p__Firmicutes(100);c__Bacilli(100);o__Lactobacillales(100);f__Lactobacillaceae(100);g__Lactobacillus(100);s__ruminis(87);	Bacteria(100);Firmicutes(100);Bacilli(100);Lactobacillales(100);Lactobacillaceae(98);Lactobacillus(97);
Otu00331	2123	TACGGAGGATCCGAGCGTTATCCGGATTTATTGGGTTTAAAGGGTGCGCAGGCGGGCTGCTAAGTCTCCGGTGAAATGTCAGGGCTCAACCTTGGCACTGCCGGAGATACTGGCGGCCTTGAGAGTGGCGGAGGTATCCGGAATGTGTGGTGTAGCGGTGAAATGCATAGATATCACACAGAACACCGATTGCGAAGGCAGGATACCATACCATATCTGACGCTGAGGCACGAAAGCGTGGGGATCGAACAGG	Bacteria(100);Bacteroidetes(100);Bacteroidetes_unclassified(100);Bacteroidetes_unclassified(100);Bacteroidetes_unclassified(100);Bacteroidetes_unclassified(100);	k__Archaea(100);k__Archaea_unclassified(100);k__Archaea_unclassified(100);k__Archaea_unclassified(100);k__Archaea_unclassified(100);k__Archaea_unclassified(100);k__Archaea_unclassified(100);	k__Bacteria(100);p__Bacteroidetes(97);p__Bacteroidetes_unclassified(97);p__Bacteroidetes_unclassified(97);p__Bacteroidetes_unclassified(97);p__Bacteroidetes_unclassified(97);p__Bacteroidetes_unclassified(97);	Bacteria(100);Bacteroidetes(100);Bacteroidia(61);Bacteroidales(61);Bacteroidales_unclassified(61);Bacteroidales_unclassified(61);
Otu00332	2098	TACGTAGGGAGCAAGCGTTATCCGGATTTATTGGGTGTAAAGGGTGCGTAGACGGACATGCAAGTTGGCTGTGAAATCCCGAGGCTCAACCTCGGAACTGCAACCAAAACTACATATCTTGAGTACTGGAGGGGAAAGCGGAATTCCTAGTGTAGCGGTGAAATGCGTAGATATTAGGAAGAACACCGGTGGCGAAGGCGGCTTTCTGGACAGCAACTGACGTTGAGGCACGAAAGTGTGGGTAGCAAACAGG	Bacteria(100);Firmicutes(100);Clostridia(100);Clostridiales(100);Clostridiales_unclassified(100);Clostridiales_unclassified(100);	k__Archaea(100);p__Euryarchaeota(96);p__Euryarchaeota_unclassified(96);p__Euryarchaeota_unclassified(96);p__Euryarchaeota_unclassified(96);p__Euryarchaeota_unclassified(96);p__Euryarchaeota_unclassified(96);	k__Bacteria(99);p__Firmicutes(67);p__Firmicutes_unclassified(67);p__Firmicutes_unclassified(67);p__Firmicutes_unclassified(67);p__Firmicutes_unclassified(67);p__Firmicutes_unclassified(67);	Bacteria(100);Firmicutes(91);Clostridia(83);Clostridiales(77);Clostridiales_unclassified(77);Clostridiales_unclassified(77);
Otu00333	2092	TACGGAGGATGCGAGCGTTATCCGGATTTATTGGGTTTAAAGGGTGCGCAGGCGGCGCGTCAAGTCAGCGGTCAAACTGCGGGGCTCAACCCCGTATCGCCGTTGAAACTGGCGAGCTGGAGTTCGTGCGACGGAGGCGGAATGCGCGGTGTAGCGGTGAAATGCATAGATATCGCGCAGAACCCCGATTGCGAAGGCAGCTTCCGAGCACGCGACTGACGCTCATGCACGAAAGCGTGGGTATCGAACAGG	Bacteria(100);Bacteroidetes(100);Bacteroidia(100);Bacteroidales(100);Bacteroidales_S24-7_group(100);Bacteroidales_S24-7_group_ge(100);	k__Archaea(100);p__Euryarchaeota(95);p__Euryarchaeota_unclassified(95);p__Euryarchaeota_unclassified(95);p__Euryarchaeota_unclassified(95);p__Euryarchaeota_unclassified(95);p__Euryarchaeota_unclassified(95);	k__Bacteria(100);p__Bacteroidetes(100);c__Bacteroidia(100);o__Bacteroidales(100);f__S24-7(100);f__S24-7_unclassified(100);f__S24-7_unclassified(100);	Bacteria(100);Bacteroidetes(98);Bacteroidia(95);Bacteroidales(95);Porphyromonadaceae(93);Porphyromonadaceae_unclassified(93);
Otu00334	2092	TACGTAGGGAGCAAGCGTTGCTCGGAATGACCGGGCGTAAAGCACATGTAGGAGGATTTGTAAGTTAAAAGTGCAATCCCCAAGCTTAACTTGGGACCTGCTTTTAATACTGCTAATCTGGAGGAAGATAGAGGACAACGGAATTCTTAGTGGAGGGGTTAAATCCGTAGATATTAAGAGGAACACCGAAAGCGAAAGCAGTTGTTTGGGTCTTTCCTGACTCTGAGATGTGAAAGCGTGGGGAGCAAACAGG	Bacteria(100);Proteobacteria(100);Proteobacteria_unclassified(100);Proteobacteria_unclassified(100);Proteobacteria_unclassified(100);Proteobacteria_unclassified(100);	k__Archaea(100);p__Euryarchaeota(91);c__Thermoplasmata(60);o__Methanomassiliicoccales(60);f__Methanomassiliicoccaceae(60);f__Methanomassiliicoccaceae_unclassified(60);f__Methanomassiliicoccaceae_unclassified(60);	k__Bacteria(99);p__Proteobacteria(69);p__Proteobacteria_unclassified(69);p__Proteobacteria_unclassified(69);p__Proteobacteria_unclassified(69);p__Proteobacteria_unclassified(69);p__Proteobacteria_unclassified(69);	Bacteria(99);Bacteria_unclassified(99);Bacteria_unclassified(99);Bacteria_unclassified(99);Bacteria_unclassified(99);Bacteria_unclassified(99);
Otu00335	2088	TACGTAGGGAGCGAGCGTTGTCCGGAATTACTGGGTGTAAAGGGAGCGCAGGCGGGACTGCAAGTCAGATGTGAAAGGAGGGGGCTTAACCCCCTAACTGCATTTGAAACTGTGGTTCTTGAGTGAAGTAGAGGTAAGCGGAATTCCTAGTGTAGCGGTGAAATGCGTAGATATTAGGAGGAACATCAGTGGCGAAGGCGGCTTACTGGGCTTTAACTGACGCTGAGGCTCGAAAGCGTGGGGAGCAAACAGG	Bacteria(100);Firmicutes(100);Clostridia(100);Clostridiales(100);Ruminococcaceae(100);Ruminococcus_1(100);	k__Archaea(100);p__Euryarchaeota(87);p__Euryarchaeota_unclassified(87);p__Euryarchaeota_unclassified(87);p__Euryarchaeota_unclassified(87);p__Euryarchaeota_unclassified(87);p__Euryarchaeota_unclassified(87);	k__Bacteria(100);p__Firmicutes(100);c__Clostridia(100);o__Clostridiales(100);f__Ruminococcaceae(99);g__Ruminococcus(99);s__albus(99);	Bacteria(100);Firmicutes(100);Clostridia(100);Clostridiales(100);Ruminococcaceae(98);Ruminococcus(96);
Otu00336	2077	TACGGAGGATGCAAGCGTTATCCGGATTTATTGGGTTTAAAGGGTGCGTAGGCGGGATTTTAAGCGTGAGGTGAAATGCCACGGCTCAACCGTGGAACTGCCTCGCGAACTGGGATTCTTGAATGCCCCTGCCGTGGGAGGAATGTGTGGTGTAGCGGTGAAATGCATAGAGATCACACAGAACACCGATTGCGAAGGCATCTCACGAAGGGGTGATTGACGCTGAGGCACGAAAGCGTGGGGATCAAACAGG	Bacteria(100);Bacteroidetes(100);Bacteroidia(100);Bacteroidales(100);Rikenellaceae(100);Rikenellaceae_RC9_gut_group(100);	k__Archaea(100);k__Archaea_unclassified(100);k__Archaea_unclassified(100);k__Archaea_unclassified(100);k__Archaea_unclassified(100);k__Archaea_unclassified(100);k__Archaea_unclassified(100);	k__Bacteria(100);p__Bacteroidetes(99);p__Bacteroidetes_unclassified(99);p__Bacteroidetes_unclassified(99);p__Bacteroidetes_unclassified(99);p__Bacteroidetes_unclassified(99);p__Bacteroidetes_unclassified(99);	Bacteria(100);Bacteroidetes(95);Bacteroidia(60);Bacteroidales(60);Bacteroidales_unclassified(60);Bacteroidales_unclassified(60);
Otu00337	2064	TACGGAAGATGCGAGCGTTATCCGGAATCATTGGGTTTAAAGGGAGCGTAGGCGGCCTTTTGAGTCAGCGGTTAAATGTCAGCGCCCAACGTTGGCGTGCCGTTGATACTGGAGGGCTTGAGTTCACACAAGGAAGGTGGAATTCGTCGTGTAGCGGTGAAATGCTTAGATATGACGAGGAACCCCGATTGCGAAGGCATCCTTCTGGGGTGTTACTGACGCTGAGGCGCGAAAGTGTGGGGAGCAAACAGG	Bacteria(100);Bacteroidetes(100);Bacteroidia(100);Bacteroidales(100);Prevotellaceae(100);Prevotellaceae_UCG-003(100);	k__Archaea(100);p__Euryarchaeota(93);p__Euryarchaeota_unclassified(93);p__Euryarchaeota_unclassified(93);p__Euryarchaeota_unclassified(93);p__Euryarchaeota_unclassified(93);p__Euryarchaeota_unclassified(93);	k__Bacteria(100);p__Bacteroidetes(99);c__Bacteroidia(95);o__Bacteroidales(95);f__[Paraprevotellaceae](95);g__CF231(95);g__CF231_unclassified(95);	Bacteria(100);Bacteroidetes(80);Bacteroidetes_unclassified(80);Bacteroidetes_unclassified(80);Bacteroidetes_unclassified(80);Bacteroidetes_unclassified(80);
Otu00338	2049	TACGGAGGATCCGAGCGTTATCCGGATTTATTGGGTTTAAAGGGAGCGTAGGCGGAGGATCAAGTCAGCTGTGAAATGTAGATGCTCAACATCTGCACTGCAGTTGAAACTGGTTCCCTTGAGTGCGTAAGAGGCAGGCGGAATTCGTCGTGTAGCGGTGAAATGCTTAGATATGACGAAGAACTCCGATCGCGAAGGCAGCTTGCCGGGCCGCGACTGACGCTGAAGCTCGAAGGTGCGGGTATCGAACAGG	Bacteria(100);Bacteroidetes(100);Bacteroidia(100);Bacteroidales(100);Prevotellaceae(100);Prevotella(100);	k__Archaea(100);p__Euryarchaeota(90);p__Euryarchaeota_unclassified(90);p__Euryarchaeota_unclassified(90);p__Euryarchaeota_unclassified(90);p__Euryarchaeota_unclassified(90);p__Euryarchaeota_unclassified(90);	k__Bacteria(100);p__Bacteroidetes(100);c__Bacteroidia(100);o__Bacteroidales(100);f__Bacteroidaceae(100);g__BF311(100);g__BF311_unclassified(100);	Bacteria(100);Bacteroidetes(100);Bacteroidia(100);Bacteroidales(100);Prevotellaceae(97);Prevotella(77);
Otu00339	2041	TACGTAGGGGGCGAGCGTTGTCCGGAATGATTGGGCGTAAAGGGCGCGTAGGCGGCCCGGTAAGTCTGGAGTGAAAGTCCTGCCTTCAAGGTGGGAATTGCTTTGGATACTGTCGGGCTTGAGTGCAGGAGAGGTAAGTGGAATTCCCAGTGTAGCGGTGAAATGCGTAGAGATTGGGAGGAACACCAGTGGCGAAGGCGACTTACTGGACAGTAACTGACGCTGAGGCGCGAAAGCGTGGGGAGCAAACAGG	Bacteria(100);Firmicutes(100);Clostridia(100);Clostridiales(100);Christensenellaceae(100);Christensenellaceae_R-7_group(100);	k__Archaea(100);k__Archaea_unclassified(100);k__Archaea_unclassified(100);k__Archaea_unclassified(100);k__Archaea_unclassified(100);k__Archaea_unclassified(100);k__Archaea_unclassified(100);	k__Bacteria(100);p__Firmicutes(87);c__Clostridia(63);o__Clostridiales(62);o__Clostridiales_unclassified(62);o__Clostridiales_unclassified(62);o__Clostridiales_unclassified(62);	Bacteria(100);Firmicutes(88);Firmicutes_unclassified(88);Firmicutes_unclassified(88);Firmicutes_unclassified(88);Firmicutes_unclassified(88);
Otu00340	2024	TACGGAGGATGCGAGCGTTATCCGGATTTATTGGGTTTAAAGGGTGCGTAGGCGGAGCGTTAAGTCAGCGGTGAAATGTCCCGGCTCAACCGGGGAGCTGCCGTTGATACTGTCGCACTAGGGTCCGAACGGCGCCGGCGGAATATGTAATGTAGCGGTGAAATGCATAGATATTACATAGAACACCGATCGCGAAGGCAGCTGGCGAGGACGGCACCGACGCTGAGGCACGAAGGCGTGGGGATCGAACAGG	Bacteria(100);Bacteroidetes(100);Bacteroidetes_unclassified(100);Bacteroidetes_unclassified(100);Bacteroidetes_unclassified(100);Bacteroidetes_unclassified(100);	k__Archaea(100);p__Crenarchaeota(61);c__Thermoprotei(61);o__Sulfolobales(61);f__Sulfolobaceae(61);g__Sulfolobus(61);s__Sulfolobusthuringiensis(61);	k__Bacteria(100);p__Bacteroidetes(94);p__Bacteroidetes_unclassified(94);p__Bacteroidetes_unclassified(94);p__Bacteroidetes_unclassified(94);p__Bacteroidetes_unclassified(94);p__Bacteroidetes_unclassified(94);	Bacteria(100);Bacteroidetes(99);Bacteroidetes_unclassified(99);Bacteroidetes_unclassified(99);Bacteroidetes_unclassified(99);Bacteroidetes_unclassified(99);
Otu00341	2005	CACGTAAGGCGCGAGCGTTGTTCGGAATCATTGGGCGTAAAGGGCATGTAGGCGGCCGTGCAAGTCTGGAGTGAAAGGCGGGGGCCCAACCCCCGGACAGCTCTGGAAACTGCGCGGCTGGAGTCGCCGAGGCGGGGCCGGAATTCCAGGTGTAGGGGTGAAATCTGTAGATATCTGGAAGAACACCGGTGGCGAAGGCAGGCCCCGAGCGGACGACTGACGCTGAGGTGCGAAGGTGCGGGGAGCGAACAGG	Bacteria(100);Spirochaetae(100);Spirochaetes(100);Spirochaetales(100);Spirochaetaceae(100);Sphaerochaeta(100);	k__Archaea(100);p__Euryarchaeota(81);p__Euryarchaeota_unclassified(81);p__Euryarchaeota_unclassified(81);p__Euryarchaeota_unclassified(81);p__Euryarchaeota_unclassified(81);p__Euryarchaeota_unclassified(81);	k__Bacteria(100);p__Spirochaetes(95);c__Spirochaetes(95);o__Spirochaetales(91);f__Spirochaetaceae(91);g__Treponema(87);g__Treponema_unclassified(87);	Bacteria(99);Spirochaetes(76);Spirochaetia(76);Spirochaetales(76);Spirochaetaceae(76);Spirochaetaceae_unclassified(76);
Otu00342	2001	TACGTATGGAGCAAGCGTTATCCGGAATTACTGGGCGTAAAGAGTGCGTAGGTGGCTTTGCAAGCGTAGGGTATAAGGCGACAGCCCAACTGTCGTTGGCCCCGCGAACTGTAAGGCTTGAGTACAGGAGGGGAAGGCGGAATTCCTAGTGTAGCGGTGAAATGCGTAGATATTAGGAGGAACACCAGTGGCGAAGGCGGCCTTCTGGACTGTAACTGACACTGAGGCACGAAAGCGTGGGTAGCAAACAGG	Bacteria(100);Firmicutes(100);Clostridia(100);Clostridiales(100);Family_XIII(100);Family_XIII_ge(100);	k__Archaea(100);p__Euryarchaeota(87);p__Euryarchaeota_unclassified(87);p__Euryarchaeota_unclassified(87);p__Euryarchaeota_unclassified(87);p__Euryarchaeota_unclassified(87);p__Euryarchaeota_unclassified(87);	k__Bacteria(100);p__Firmicutes(93);c__Clostridia(92);o__Clostridiales(92);f__[Mogibacteriaceae](70);f__[Mogibacteriaceae]_unclassified(70);f__[Mogibacteriaceae]_unclassified(70);	Bacteria(100);Firmicutes(99);Clostridia(98);Clostridiales(98);Eubacteriaceae(90);Eubacterium(90);
Otu00343	1990	TACGGAAGGTCCGGGCGTTATCCGGATTTATTGGGTTTAAAGGGAGCGTAGGCGGCATGTTAAGCGTGCTGTGAAATGCGTCGGCTCAACCGCCGCAGTGCAGCGCGAACTGGCTTGCTTGAGTTCGCTGAAGGAAGGCGGAATTCGTGGTGTAGCGGTGAAATGCTTAGATATCACGAAGAACCCCGATTGCGAAGGCAGCTTTCCGTAGCGTTACTGACGCTGAAGCTCGAAGGTGCGGGTATCGAACAGG	Bacteria(100);Bacteroidetes(100);Bacteroidia(100);Bacteroidales(100);Prevotellaceae(100);Prevotellaceae_unclassified(100);	k__Archaea(100);p__Euryarchaeota(86);p__Euryarchaeota_unclassified(86);p__Euryarchaeota_unclassified(86);p__Euryarchaeota_unclassified(86);p__Euryarchaeota_unclassified(86);p__Euryarchaeota_unclassified(86);	k__Bacteria(100);p__Bacteroidetes(100);c__Bacteroidia(100);o__Bacteroidales(100);f__Prevotellaceae(99);g__Prevotella(99);g__Prevotella_unclassified(99);	Bacteria(100);Bacteroidetes(100);Bacteroidia(98);Bacteroidales(98);Prevotellaceae(92);Prevotella(83);
Otu00344	1988	TACGTAGGGTGCAAGCGTTGTCCGGAATCATTGGGCGTAAAGGGCTCGTAGGCGGTTCGTCGCGTCCGGTGTGAAAGCCCATCGCTTAACGGTGGGTCTGCGCCGGGTACGGGCGGGCTTGAGTGCGGCAGGGGAGGCTGGAATTCCCGGTGTAACGGTGGAATGTGTAGATATCGGGAAGAACACCGATGGCGAAGGCAGGTCTCTGGGCCGTCACTGACGCTGAGGAGCGAAAGCGTGGGGAGCGAACAGG	Bacteria(100);Actinobacteria(100);Actinobacteria(100);Bifidobacteriales(100);Bifidobacteriaceae(100);Bifidobacterium(100);	k__Archaea(100);p__Euryarchaeota(96);p__Euryarchaeota_unclassified(96);p__Euryarchaeota_unclassified(96);p__Euryarchaeota_unclassified(96);p__Euryarchaeota_unclassified(96);p__Euryarchaeota_unclassified(96);	k__Bacteria(100);p__Actinobacteria(100);c__Actinobacteria(100);o__Bifidobacteriales(100);f__Bifidobacteriaceae(100);g__Bifidobacterium(83);g__Bifidobacterium_unclassified(83);	Bacteria(100);Actinobacteria(100);Actinobacteria(100);Bifidobacteriales(100);Bifidobacteriaceae(100);Pseudoscardovia(100);
Otu00345	1985	TACGTAGGGTGCAAGCGTTATCCGGATTTACTGGGTGTAAAGGGCGAGTAGACGGCGTTGCAAGTCAGATGTGAAATCTTGGGGCTCAACTTCAAAATTGCATCTGAAACTGTAATGCTAGAGTGCAGGAGAGGTAAACGGAATTCCTAGTGTAGCGGTGAAATGCGTAGATATTAGGAAGAACATCAGTGGCGAAGGCGGTTTACTGGACTGTAACTGACGTTGAGGCGCGAAAGCGTGGGGAGCAAACAGG	Bacteria(100);Firmicutes(100);Clostridia(100);Clostridiales(100);Lachnospiraceae(100);Lachnospiraceae_unclassified(100);	k__Archaea(100);p__Euryarchaeota(89);p__Euryarchaeota_unclassified(89);p__Euryarchaeota_unclassified(89);p__Euryarchaeota_unclassified(89);p__Euryarchaeota_unclassified(89);p__Euryarchaeota_unclassified(89);	k__Bacteria(100);p__Firmicutes(80);c__Clostridia(80);o__Clostridiales(80);f__Lachnospiraceae(66);f__Lachnospiraceae_unclassified(66);f__Lachnospiraceae_unclassified(66);	Bacteria(100);Firmicutes(96);Clostridia(96);Clostridiales(96);Lachnospiraceae(70);Lachnospiraceae_unclassified(70);
Otu00346	1983	TACGTAGGGAGCAAGCGTTGTCCGGATTTACTGGGTGTAAAGGGTGCGTAGGCGGCTTTGCAAGTCAGCTGTGAAATCTGTGGGCTCAACCCACAAATTGCAGTTGAAACTGCAGAGCTTGAGTGAAGTAGAGGTAGGCGGAATTCCCAGTGTAGCGGTGAAATGCGTAGAGATTGGGAGGAACACCAGTGGCGAAGGCGGCCTACTGGGCTTTAACTGACGCTGAGGCACGAAAGCATGGGTAGCAAACAGT	Bacteria(100);Firmicutes(100);Clostridia(100);Clostridiales(100);Ruminococcaceae(100);Caproiciproducens(100);	k__Archaea(100);p__Euryarchaeota(93);p__Euryarchaeota_unclassified(93);p__Euryarchaeota_unclassified(93);p__Euryarchaeota_unclassified(93);p__Euryarchaeota_unclassified(93);p__Euryarchaeota_unclassified(93);	k__Bacteria(100);p__Firmicutes(100);c__Clostridia(100);o__Clostridiales(100);f__Ruminococcaceae(100);g__Ruminococcus(100);g__Ruminococcus_unclassified(100);	Bacteria(100);Firmicutes(94);Clostridia(94);Clostridiales(94);Ruminococcaceae(87);Clostridium_IV(74);
Otu00347	1974	TACGTAGGGGACAAGCGTTATCCGGATTTACTGGGTGTAAAGGGAGCGTAGGCGGCAAAGCAAGTCAGAAGTGAAAGCCCGCGGCTCAACTGCGGGACTGCTTTTGAAACTGTTTAGCTAGAGTACTGGAGGGGCAAGCGGAATTCCTGGTGTAGCGGTGAAATGCGTAGATATCAGGAAGAACACCGGAGGCGAAGGCGGCTTGCTGGACAGATACTGACGCTGAGGCTCGAAGGCGTGGGGAGCAAACAGG	Bacteria(100);Firmicutes(100);Clostridia(100);Clostridiales(100);Lachnospiraceae(100);Lachnospiraceae_unclassified(100);	k__Archaea(100);p__Euryarchaeota(97);p__Euryarchaeota_unclassified(97);p__Euryarchaeota_unclassified(97);p__Euryarchaeota_unclassified(97);p__Euryarchaeota_unclassified(97);p__Euryarchaeota_unclassified(97);	k__Bacteria(100);p__Firmicutes(93);c__Clostridia(93);o__Clostridiales(93);f__Lachnospiraceae(93);f__Lachnospiraceae_unclassified(93);f__Lachnospiraceae_unclassified(93);	Bacteria(100);Firmicutes(100);Clostridia(99);Clostridiales(99);Lachnospiraceae(99);Lachnospiraceae_unclassified(99);
Otu00348	1972	TACAGAGGTCCCGAGCGTTGTTCGGATTTACTGGGCGTAAAGGGCGCGTAGGCGGCGGAACGTGTCGGATGTGAAAGCTCCGGGCTCAACCCGGAAAGTGCGTCCGAAACTGTTGCGCTGGAGTCCGGGAGAGGTGGCCGGAATGCAGGGTGTAGCGGTGAAATGCGTTGATATCCTGCAGAACACCGGAGGCGAAGGCGGGCCACTGGAACGGTACTGACGCTGAGGCGCGAAAGTCGGGGGAGCAAACAGG	Bacteria(100);Bacteria_unclassified(100);Bacteria_unclassified(100);Bacteria_unclassified(100);Bacteria_unclassified(100);Bacteria_unclassified(100);	k__Archaea(100);p__Euryarchaeota(83);p__Euryarchaeota_unclassified(83);p__Euryarchaeota_unclassified(83);p__Euryarchaeota_unclassified(83);p__Euryarchaeota_unclassified(83);p__Euryarchaeota_unclassified(83);	k__Bacteria(100);p__Verrucomicrobia(95);c__Verruco-5(95);o__WCHB1-41(95);f__RFP12(95);f__RFP12_unclassified(95);f__RFP12_unclassified(95);	Bacteria(100);Verrucomicrobia(91);Subdivision5(91);Subdivision5_unclassified(91);Subdivision5_unclassified(91);Subdivision5_unclassified(91);
Otu00349	1964	TACGTAGGGGGCAAGCGTTATCCGGATTTACTGGGTGTAAAGGGCGCGTAGCCGGGGGAGCAAGTCAGATGTGAAAACTATAGGCTTAACCTGTAGCCTGCATTTGAAACTGTTCTTCTTGAGTACTGGAGAGGCAGTCGGAATTCCGTGTGTAGCGGTGAAATGCGTAGATATACGGAAGAACACCAGTGGCGAAGGCGGACTGCTGGACAGCAACTGACGGTGAGGCGCGAAAGCGTGGGGAGCAAACAGG	Bacteria(100);Firmicutes(100);Clostridia(100);Clostridiales(100);Ruminococcaceae(100);Ruminococcaceae_unclassified(100);	k__Archaea(100);k__Archaea_unclassified(100);k__Archaea_unclassified(100);k__Archaea_unclassified(100);k__Archaea_unclassified(100);k__Archaea_unclassified(100);k__Archaea_unclassified(100);	k__Bacteria(99);p__Firmicutes(97);c__Clostridia(96);o__Clostridiales(96);f__Ruminococcaceae(91);g__Oscillospira(86);g__Oscillospira_unclassified(86);	Bacteria(100);Firmicutes(99);Clostridia(99);Clostridiales(99);Ruminococcaceae(93);Ruminococcaceae_unclassified(93);
Otu00350	1959	TACGGAAGGTCCGGGCGTTATCCGGATTTATTGGGTTTAAAGGGAGCGTAGGCGGGATGTCAAGCGTGCTGTGAAAAGCTGCGGCTCAACCGTAGTCGTGCAGCGCGAACTGGCTTCCTTGAGTGCGCGGGAGGCACGCGGAATTCGTGGTGTAGCGGTGAAATGCTTAGATATCACGAAGAACCCCGATTGCGAAGGCAGCGTGCCGTAGCGTTACTGACGCTGAAGCTCGAAGGTGCGGGTATCGAACAGG	Bacteria(100);Bacteroidetes(100);Bacteroidia(100);Bacteroidales(100);Prevotellaceae(100);Prevotellaceae_unclassified(100);	k__Archaea(100);k__Archaea_unclassified(100);k__Archaea_unclassified(100);k__Archaea_unclassified(100);k__Archaea_unclassified(100);k__Archaea_unclassified(100);k__Archaea_unclassified(100);	k__Bacteria(100);p__Bacteroidetes(100);c__Bacteroidia(100);o__Bacteroidales(100);f__Prevotellaceae(91);g__Prevotella(91);g__Prevotella_unclassified(91);	Bacteria(100);Bacteroidetes(100);Bacteroidia(95);Bacteroidales(95);Prevotellaceae(90);Prevotella(80);
Otu00351	1953	TACGTAGGGGGCAAGCGTTATCCGGATTTACTGGGTGTAAAGGGAGCGTAGGCGGTGATGCAAGTCAGAAGTGAAAACCCGGGGCTCAACCCCGCGGATTGCTTTTGAGACTGTGTGACTGGAGTACAGGAGGGGCAGGCGGAATTCCTGGTGTAGCGGTGAAATGCGTAGATATCAGGAGGAACACCGGTGGCGAAGGCGGCCTGCTGGACTGTAACTGACGCTGAGGCTCGAAGGCGTGGGGAGCAAACAGG	Bacteria(100);Firmicutes(100);Clostridia(100);Clostridiales(100);Lachnospiraceae(100);Lachnospiraceae_FCS020_group(100);	k__Archaea(100);p__Euryarchaeota(96);p__Euryarchaeota_unclassified(96);p__Euryarchaeota_unclassified(96);p__Euryarchaeota_unclassified(96);p__Euryarchaeota_unclassified(96);p__Euryarchaeota_unclassified(96);	k__Bacteria(100);p__Firmicutes(91);c__Clostridia(91);o__Clostridiales(91);f__Lachnospiraceae(90);f__Lachnospiraceae_unclassified(90);f__Lachnospiraceae_unclassified(90);	Bacteria(100);Firmicutes(98);Clostridia(98);Clostridiales(98);Lachnospiraceae(97);Lachnospiraceae_unclassified(97);
Otu00352	1947	TACGTAGGGGGCAAGCGTTATCCGGATTTACTGGGTGTAAAGGGAGCGCAGACGGCAGATCAAGTCTGATGTGAAATCCCGGGGCTCAACCCCGGAACTGCATTGGAAACTGGTCAGCTGGAGTGTCGGAGAGGTAAGCGGAATTCCTAGTGTAGCGGTGAAATGCGTAGATATTAGGAGGAACACCAGCGGCGAAGGCGGCTTACTGGACGATCACTGACGCTGAGGCACGAAAGCGTGGGGAGCAAACAGG	Bacteria(100);Firmicutes(100);Clostridia(100);Clostridiales(100);Lachnospiraceae(100);Lachnospiraceae_NK3A20_group(100);	k__Archaea(100);k__Archaea_unclassified(100);k__Archaea_unclassified(100);k__Archaea_unclassified(100);k__Archaea_unclassified(100);k__Archaea_unclassified(100);k__Archaea_unclassified(100);	k__Bacteria(100);p__Firmicutes(99);c__Clostridia(99);o__Clostridiales(99);f__Lachnospiraceae(99);f__Lachnospiraceae_unclassified(99);f__Lachnospiraceae_unclassified(99);	Bacteria(100);Firmicutes(99);Clostridia(99);Clostridiales(99);Lachnospiraceae(89);Lachnospiraceae_unclassified(89);
Otu00353	1941	TACGTAGGTGGCGAGCGTTGTCCGGATTTACTGGGTGTAAAGGGCGCGTAGGCGGGATGACAAGTCAGGTGTGAAATCTATGGGCTCAACCCATAAACTGCACTTGAAACTGTTGTTCTTGAGTGTCGGAGAGGTAGATGGAATTCCTAGTGTAGCGGTGAAATGCGTAGATATTAGGAGGAACACCAGTGGCGAAGGCGATCTACTGGACGATAACTGACGCTGAGGCGCGAAAGCGTGGGGAGCAAATAGG	Bacteria(100);Firmicutes(100);Clostridia(100);Clostridiales(100);Ruminococcaceae(100);Ruminococcaceae_NK4A214_group(100);	k__Archaea(100);p__Euryarchaeota(85);p__Euryarchaeota_unclassified(85);p__Euryarchaeota_unclassified(85);p__Euryarchaeota_unclassified(85);p__Euryarchaeota_unclassified(85);p__Euryarchaeota_unclassified(85);	k__Bacteria(100);p__Firmicutes(97);c__Clostridia(96);o__Clostridiales(96);o__Clostridiales_unclassified(96);o__Clostridiales_unclassified(96);o__Clostridiales_unclassified(96);	Bacteria(100);Firmicutes(99);Clostridia(99);Clostridiales(98);Ruminococcaceae(84);Ruminococcus(61);
Otu00354	1934	TACGTAGGGAGCAAGCGTTATCCGGATTTACTGGGTGTAAAGGGCGTGTAGGCGGGAAAGCAAGTCAGATGTGAAAACTATGGGCTCAACCCATAGCCTGCATTTGAAACTGTTTTTCTTGAGTACTGGAGAGGCAGGCGGAATTCCGTGTGTAGCGGTGAAATGCGTAGATATACGGAGGAACACCAGTGGCGAAGGCGGCCTGCTGGACAGCAACTGACGCTAAGGCGCGAAAGCGTGGGGAGCAAACAGG	Bacteria(100);Firmicutes(100);Clostridia(100);Clostridiales(100);Ruminococcaceae(100);Ruminococcaceae_unclassified(100);	k__Archaea(100);p__Euryarchaeota(86);p__Euryarchaeota_unclassified(86);p__Euryarchaeota_unclassified(86);p__Euryarchaeota_unclassified(86);p__Euryarchaeota_unclassified(86);p__Euryarchaeota_unclassified(86);	k__Bacteria(100);p__Firmicutes(100);c__Clostridia(100);o__Clostridiales(100);f__Ruminococcaceae(100);g__Oscillospira(100);g__Oscillospira_unclassified(100);	Bacteria(100);Firmicutes(100);Clostridia(100);Clostridiales(100);Ruminococcaceae(98);Intestinimonas(80);
Otu00355	1928	TACGTAAGGGACGAGCGTTGTCCGGAATCACTGGGCGTAAAGGGCGCGTAGGCGGTTTTATAAGTCAGATGTGAAAGGTACCGGCTCAACCGGTGACGTGCATTTGAAACTGTAAGACTTGAGTACTGAAGAGGCAAGCGGAATTCCTAGTGTAGCGGTGAAATGCGTAGATATTAGGAAGAACACCGGTGGCGAAGGCGGCTTGCTGGGCAGATACTGACGCTGAGGTGCGAAAGCATGGGGAGCGAACAGG	Bacteria(100);Firmicutes(100);Clostridia(100);Clostridiales(100);Eubacteriaceae(100);Pseudoramibacter(100);	k__Archaea(100);p__Euryarchaeota(93);p__Euryarchaeota_unclassified(93);p__Euryarchaeota_unclassified(93);p__Euryarchaeota_unclassified(93);p__Euryarchaeota_unclassified(93);p__Euryarchaeota_unclassified(93);	k__Bacteria(100);p__Firmicutes(100);c__Clostridia(100);o__Clostridiales(100);f__Eubacteriaceae(100);g__Pseudoramibacter_Eubacterium(100);g__Pseudoramibacter_Eubacterium_unclassified(100);	Bacteria(100);Firmicutes(100);Clostridia(100);Clostridiales(100);Eubacteriaceae(100);Pseudoramibacter(100);
Otu00356	1909	TACGTAGGTGGCAAGCGTTATCCGGATTTACTGGGTGTAAAGGGCGCGTAGGCGGGGATGCAAGTCAGATGTGAAATCTATGGGCTTAACCCATAAACTGCATTTGAAACTGTGTCTCTTGAGTGCTGGAGAGGTAGACGGAATTCCTTGTGTAGCGGTGAAATGCGTAGATATAAGGAAGAACACCAGTGGCGAAGGCGGTCTACTGGACAGTAACTGACGCTGAGGCGCGAAAGCGTGGGGAGCAAACAGG	Bacteria(100);Firmicutes(100);Clostridia(100);Clostridiales(100);Ruminococcaceae(100);Ruminococcaceae_unclassified(93);	k__Archaea(100);p__Euryarchaeota(78);p__Euryarchaeota_unclassified(78);p__Euryarchaeota_unclassified(78);p__Euryarchaeota_unclassified(78);p__Euryarchaeota_unclassified(78);p__Euryarchaeota_unclassified(78);	k__Bacteria(100);p__Firmicutes(100);c__Clostridia(100);o__Clostridiales(100);f__Clostridiaceae(75);g__02d06(74);g__02d06_unclassified(74);	Bacteria(100);Firmicutes(98);Clostridia(98);Clostridiales(97);Ruminococcaceae(97);Ruminococcaceae_unclassified(97);
Otu00357	1903	TACGTAGGGAGCGAGCGTTGTCCGGAATTACTGGGTGTAAAGGGAGTGCAGGCGGGCTTGCAAGTCAGATGTGAAATGTAGGGGCTCAACCCCTGAACTGCATTTGAAACTGTAGGTCTTGAGTGAAGTAGAGGTAAGCGGAATTCCTAGTGTAGCGGTGAAATGCGTAGATATTAGGAGGAACATCAGTGGCGAAGGCGGCTTACTGGGCTTTAACTGACGCTGAGGCTCGAAAGCGTGGGGAGCAAACAGG	Bacteria(100);Firmicutes(100);Clostridia(100);Clostridiales(100);Ruminococcaceae(100);Ruminococcus_1(100);	k__Archaea(100);k__Archaea_unclassified(100);k__Archaea_unclassified(100);k__Archaea_unclassified(100);k__Archaea_unclassified(100);k__Archaea_unclassified(100);k__Archaea_unclassified(100);	k__Bacteria(100);p__Firmicutes(100);c__Clostridia(100);o__Clostridiales(100);f__Ruminococcaceae(100);g__Ruminococcus(100);s__albus(100);	Bacteria(100);Firmicutes(100);Clostridia(100);Clostridiales(100);Ruminococcaceae(100);Ruminococcus(100);
Otu00358	1897	TACGGAAGGTCCGGGCGTTATCCGGATTTATTGGGTTTAAAGGGAGCGCAGGCCGGAAGGTAAGCGTGACGTGAAATGCCGCGGCTCAACCGTGGAAGTGCGTCGCGAACTGCCTTTCTTGAGTATGTTCGACGTAGGCGGAATTCGTGGTGTAGCGGTGAAATGCTTAGATATCACGAAGAACCCCGATTGCGAAGGCAGCCTACGAGGCCATTACTGACGCTAAAGCTCGAAGGTGCGGGTATCGAACAGG	Bacteria(100);Bacteroidetes(100);Bacteroidia(100);Bacteroidales(100);Prevotellaceae(100);Prevotella_1(100);	k__Archaea(100);p__Euryarchaeota(73);p__Euryarchaeota_unclassified(73);p__Euryarchaeota_unclassified(73);p__Euryarchaeota_unclassified(73);p__Euryarchaeota_unclassified(73);p__Euryarchaeota_unclassified(73);	k__Bacteria(100);p__Bacteroidetes(100);c__Bacteroidia(100);o__Bacteroidales(100);f__Prevotellaceae(99);g__Prevotella(99);g__Prevotella_unclassified(99);	Bacteria(100);Bacteroidetes(100);Bacteroidia(100);Bacteroidales(100);Prevotellaceae(100);Prevotella(99);
Otu00359	1894	TACGGAAGGTCCGGGCGTTATCCGGATTTATTGGGTTTAAAGGGAGCGCAGGCGGGTGCTTAAGCGTGCTGTGAAATGTACCGGCTCAACCGGTGACGTGCAGCGCGAACTGGGTGCCTTGAGTGAGTGCGAGGTATGCGGAATTCGTGGTGTAGCGGTGAAATGCTTAGATATCACGAAGAACCCCGATTGCGAAGGCAGCGTACCAGTCCTTTACTGACGCTAAAGCTCGAAGGTGCGGGTATCGAACAGG	Bacteria(100);Bacteroidetes(100);Bacteroidia(100);Bacteroidales(100);Prevotellaceae(100);Prevotella_1(100);	k__Archaea(100);p__Euryarchaeota(91);p__Euryarchaeota_unclassified(91);p__Euryarchaeota_unclassified(91);p__Euryarchaeota_unclassified(91);p__Euryarchaeota_unclassified(91);p__Euryarchaeota_unclassified(91);	k__Bacteria(100);p__Bacteroidetes(100);c__Bacteroidia(100);o__Bacteroidales(100);f__Prevotellaceae(99);g__Prevotella(99);g__Prevotella_unclassified(99);	Bacteria(100);Bacteroidetes(100);Bacteroidia(100);Bacteroidales(100);Prevotellaceae(98);Prevotella(95);
Otu00360	1890	TACGGAGGATCCGAGCGTTATCCGGATTTATTGGGTTTAAAGGGTGCGCAGGCGGCCTTTTAAGTCAGCGGTAAAATCGTGGGGCTCAACCCCATCCTGCCGTTGATACTGGATGGCTTGATTGCGGTCGAGGTAGGCGGAATTCGTCGTGTAGCGGTGAAATGCATAGATATGACGAAGAACACCGATTGCGTAGGCAGCTTACCAGACCGCAAATGACGCTCAGGCACGAAAGTGCGGGGATCGAACAGG	Bacteria(100);Bacteroidetes(100);Bacteroidetes_unclassified(100);Bacteroidetes_unclassified(100);Bacteroidetes_unclassified(100);Bacteroidetes_unclassified(100);	k__Archaea(100);p__Euryarchaeota(84);p__Euryarchaeota_unclassified(84);p__Euryarchaeota_unclassified(84);p__Euryarchaeota_unclassified(84);p__Euryarchaeota_unclassified(84);p__Euryarchaeota_unclassified(84);	k__Bacteria(100);p__Bacteroidetes(97);p__Bacteroidetes_unclassified(97);p__Bacteroidetes_unclassified(97);p__Bacteroidetes_unclassified(97);p__Bacteroidetes_unclassified(97);p__Bacteroidetes_unclassified(97);	Bacteria(100);Bacteroidetes(99);Bacteroidetes_unclassified(99);Bacteroidetes_unclassified(99);Bacteroidetes_unclassified(99);Bacteroidetes_unclassified(99);
Otu00361	1872	TACGGAAGGTCCGGGCGTTATCCGGATTTATTGGGTTTAAAGGGAGCGCAGGCGGGTTGTTAAGCGTGACGTGAATGTAGGGGCTCAACCTTTGAATTGCGTCGCGAACTGGCGACCTTGAGTGGGTACGACGTGGACGGAATTCGTGGTGTAGCGGTGAAATGCTTAGATATCACGAAGAACTCCGATTGCGAAGGCAGTCCCCGAGTCCTCAACTGACGCTAAAGCTCGAAAGTGCGGGTATCGAACAGG	Bacteria(100);Bacteroidetes(100);Bacteroidia(100);Bacteroidales(100);Prevotellaceae(100);Prevotella_1(100);	k__Archaea(100);p__Euryarchaeota(87);p__Euryarchaeota_unclassified(87);p__Euryarchaeota_unclassified(87);p__Euryarchaeota_unclassified(87);p__Euryarchaeota_unclassified(87);p__Euryarchaeota_unclassified(87);	k__Bacteria(100);p__Bacteroidetes(99);c__Bacteroidia(99);o__Bacteroidales(99);f__Prevotellaceae(96);g__Prevotella(96);g__Prevotella_unclassified(96);	Bacteria(100);Bacteroidetes(100);Bacteroidia(96);Bacteroidales(96);Prevotellaceae(89);Prevotella(71);
Otu00362	1868	TACGGAAGATGCGAGCGTTATCCGGATTTATTGGGTTTAAAGGGAGCGTAGGCGGATGCTTAAGTCTGCGGTAAAATGTCGGCGCTCAACGCCGGCCCGCCGTGGAAACTGGGTATCTTGAATGTGCACAAGGTGGATGGAATTCGTGGTGTAGCGGTGAAATGCTTAGATATCACGAAGAACTCCGATTGCGAAGGCAGTCCACTGGGGCATGATTGACGCTGAGGCTCGAAAGTGCGGGAATCAAACAGG	Bacteria(100);Bacteroidetes(100);Bacteroidia(100);Bacteroidales(100);Prevotellaceae(100);Prevotellaceae_UCG-003(100);	k__Archaea(100);p__Euryarchaeota(91);p__Euryarchaeota_unclassified(91);p__Euryarchaeota_unclassified(91);p__Euryarchaeota_unclassified(91);p__Euryarchaeota_unclassified(91);p__Euryarchaeota_unclassified(91);	k__Bacteria(96);p__Bacteroidetes(92);c__Bacteroidia(80);o__Bacteroidales(80);o__Bacteroidales_unclassified(80);o__Bacteroidales_unclassified(80);o__Bacteroidales_unclassified(80);	Bacteria(100);Bacteroidetes(98);Bacteroidia(95);Bacteroidales(95);Prevotellaceae(62);Prevotellaceae_unclassified(62);
Otu00363	1853	TACGTAGGGGGCAAGCGTTATCCGGATTTACTGGGTGTAAAGGGAGCGTAGGCGGCAGTACAAGTCGGGAGTGAAAACTCGGGGCTCAACCCCGAGACTGCTCTCGAAACTGTGCAGCTAGAGTGCAGGAGGGGCAGGCGGAATTCCTGGTGTAGCGGTGAAATGCGTAGATATCAGGAGGAACACCGGTGGCGAAGGCGGCCTGCTGGACTGTAACTGACGCTAAGGCTCGAAAGCGTGGGGAGCAAACAGG	Bacteria(100);Firmicutes(100);Clostridia(100);Clostridiales(100);Lachnospiraceae(100);Howardella(100);	k__Archaea(100);p__Euryarchaeota(90);p__Euryarchaeota_unclassified(90);p__Euryarchaeota_unclassified(90);p__Euryarchaeota_unclassified(90);p__Euryarchaeota_unclassified(90);p__Euryarchaeota_unclassified(90);	k__Bacteria(100);p__Firmicutes(86);c__Clostridia(84);o__Clostridiales(84);f__Lachnospiraceae(70);f__Lachnospiraceae_unclassified(70);f__Lachnospiraceae_unclassified(70);	Bacteria(100);Firmicutes(100);Clostridia(100);Clostridiales(100);Lachnospiraceae(100);Lachnospiraceae_unclassified(100);
Otu00364	1848	TACGTAGGGAGCAAGCGTTGTCCGGATTTACTGGGTGTAAAGGGTGCGTAGGTGGTTTTGTGGGTCAGGCGTGAAATTTAGAGGCTCAACCTCTGAACTGCGTTTGAAACTATAAGACTTGAGTTAAGTAGGGGCAGATGGAATTCCCGGTGTAGCGGTGAAATGCGTAGATATCGGGAGGAATACCTGTGGCGAAGGCGATCTGCTGGGCTTTTACTGACACTGAGGCACGAAAGCGTGGGTAGCAAACAGG	Bacteria(100);Firmicutes(100);Clostridia(100);Clostridiales(100);Ruminococcaceae(100);Ruminococcaceae_unclassified(99);	k__Archaea(100);p__Euryarchaeota(94);p__Euryarchaeota_unclassified(94);p__Euryarchaeota_unclassified(94);p__Euryarchaeota_unclassified(94);p__Euryarchaeota_unclassified(94);p__Euryarchaeota_unclassified(94);	k__Bacteria(100);k__Bacteria_unclassified(100);k__Bacteria_unclassified(100);k__Bacteria_unclassified(100);k__Bacteria_unclassified(100);k__Bacteria_unclassified(100);k__Bacteria_unclassified(100);	Bacteria(100);Firmicutes(71);Clostridia(71);Clostridiales(70);Clostridiales_unclassified(70);Clostridiales_unclassified(70);
Otu00365	1846	TACGTAGGGAGCAAGCGTTGTCCGGATTTACTGGGTGTAAAGGGTGCGTAGGCGGGCTTGCAAGTCAGCTGTGAAATCTATGGGCTCAACCCATAAATTGCAGTTGAAACTGTAGGTCTTGAGTGAAGTAGAGGCAGGCGGAATTCCCAGTGTAGCGGTGAAATGCGTAGAGATTGGGAGGAACACCAGTGGCGAAGGCGGCCTGCTGGGCTTTAACTGACGCTGAGGCACGAAAGCATGGGTAGCAAACAGG	Bacteria(100);Firmicutes(100);Clostridia(100);Clostridiales(100);Ruminococcaceae(100);Ruminococcaceae_unclassified(100);	k__Archaea(100);p__Euryarchaeota(98);c__Methanococci(62);o__Methanococcales(62);o__Methanococcales_unclassified(62);o__Methanococcales_unclassified(62);o__Methanococcales_unclassified(62);	k__Bacteria(100);p__Firmicutes(100);c__Clostridia(100);o__Clostridiales(100);f__Ruminococcaceae(100);g__Ruminococcus(96);g__Ruminococcus_unclassified(96);	Bacteria(100);Firmicutes(99);Clostridia(98);Clostridiales(98);Ruminococcaceae(97);Clostridium_IV(67);
Otu00366	1838	CACGTAGGTGGCGAGCGTTGTTCGGATTTATTGGGCGTAAAGGGCGCGTAGGCGGAGGCTCAAGCTTGGTGTAAAATACCCCGGCTCAACTGGGGAGATGCGCTGAGAACTGAGCCACTAGAGTCCAGGAGGGGGAGCCGGAATTCCAGGTGTAGGGGTGAAATCTGTAGATATCTGGAAGAACACCGGTGGCGAAGGCGGGCTCCTGGCCATGGACTGACGCTGAGGCGCGAAAGTGTGGGGAGCGAACAGG	Bacteria(100);Bacteria_unclassified(100);Bacteria_unclassified(100);Bacteria_unclassified(100);Bacteria_unclassified(100);Bacteria_unclassified(100);	k__Archaea(100);k__Archaea_unclassified(100);k__Archaea_unclassified(100);k__Archaea_unclassified(100);k__Archaea_unclassified(100);k__Archaea_unclassified(100);k__Archaea_unclassified(100);	k__Bacteria(100);p__Spirochaetes(76);c__Spirochaetes(76);o__Spirochaetales(72);f__Spirochaetaceae(72);f__Spirochaetaceae_unclassified(72);f__Spirochaetaceae_unclassified(72);	Bacteria(100);Bacteria_unclassified(100);Bacteria_unclassified(100);Bacteria_unclassified(100);Bacteria_unclassified(100);Bacteria_unclassified(100);
Otu00367	1815	TACGTAGGTGGCAAGCGTTGTCCGGATTTACTGGGTGTAAAGGGCGTGTAGCCGGGTTGGCAAGTCAGATGTGAAATCTATGGGCTTAACTCATAAACTGCATTTGAAACTGCTGATCTTGAGTATCGGAGAGGCAATCGGAATTCCTAGTGTAGCGGTGAAATGCGTAGATATTAGGAGGAACACCAGTGGCGAAGGCGGATTGCTGGACGACAACTGACGGTGAGGCGCGAAAGCGTGGGGAGCAAACAGG	Bacteria(100);Firmicutes(100);Clostridia(100);Clostridiales(100);Ruminococcaceae(100);Ruminococcaceae_UCG-002(100);	k__Archaea(100);p__Euryarchaeota(82);p__Euryarchaeota_unclassified(82);p__Euryarchaeota_unclassified(82);p__Euryarchaeota_unclassified(82);p__Euryarchaeota_unclassified(82);p__Euryarchaeota_unclassified(82);	k__Bacteria(100);p__Firmicutes(100);c__Clostridia(100);o__Clostridiales(100);f__Ruminococcaceae(100);g__Oscillospira(84);g__Oscillospira_unclassified(84);	Bacteria(100);Firmicutes(100);Clostridia(100);Clostridiales(100);Ruminococcaceae(98);Ruminococcaceae_unclassified(98);
Otu00368	1815	TACGGAGGGTGCAAGCGTTACTCGGAATCACTGGGCGTAAAGGACGCGTAGGCGGATTATCAAGTCTCTTGTGAAATCTAACGGCTTAACCGTTAAACTGCTTGGGAAACTGGTAATCTAGAGTAAGGGAGAGGTAGATGGAATTCTTGGTGTAGGGGTAAAATCCGTAGAGATCAAGAAGAATACCCATTGCGAAGGCGATCTACTGGAACTTAACTGACGCTCAGGTGCGAAAGCGTGGGGAGCAAACAGG	Bacteria(100);Proteobacteria(100);Epsilonproteobacteria(100);Campylobacterales(100);Campylobacteraceae(100);Campylobacter(100);	k__Archaea(100);p__Euryarchaeota(83);p__Euryarchaeota_unclassified(83);p__Euryarchaeota_unclassified(83);p__Euryarchaeota_unclassified(83);p__Euryarchaeota_unclassified(83);p__Euryarchaeota_unclassified(83);	k__Bacteria(100);p__Proteobacteria(100);c__Epsilonproteobacteria(100);o__Campylobacterales(100);f__Campylobacteraceae(100);g__Campylobacter(100);g__Campylobacter_unclassified(100);	Bacteria(100);Proteobacteria(100);Epsilonproteobacteria(100);Campylobacterales(100);Campylobacteraceae(100);Campylobacter(100);
Otu00369	1809	TACGGAGGATGCAAGCGTTATCCGGATTTATTGGGTTTAAAGGGTGCGTAGGCGGATGCGTAAGTCAGGGGTGAAATACCGGGGCTCAACCTCGGAACTGCCTTTGATACTGCTTTTCTGGAGTCCGGATGCCGTGGGAGGAATGGGCAGTGTAGCGGTGAAATGCATAGATATTGCCCAGAACACCGATTGCGAAGGCATCTCACGAATCCGGGACTGACGCTGAGGCACGAAAGCGTGGGGATCAAACAGG	Bacteria(100);Bacteroidetes(100);Bacteroidia(100);Bacteroidales(100);Rikenellaceae(100);Rikenellaceae_unclassified(61);	k__Archaea(100);p__Euryarchaeota(95);p__Euryarchaeota_unclassified(95);p__Euryarchaeota_unclassified(95);p__Euryarchaeota_unclassified(95);p__Euryarchaeota_unclassified(95);p__Euryarchaeota_unclassified(95);	k__Bacteria(100);p__Bacteroidetes(98);p__Bacteroidetes_unclassified(98);p__Bacteroidetes_unclassified(98);p__Bacteroidetes_unclassified(98);p__Bacteroidetes_unclassified(98);p__Bacteroidetes_unclassified(98);	Bacteria(100);Bacteroidetes(94);Bacteroidetes_unclassified(94);Bacteroidetes_unclassified(94);Bacteroidetes_unclassified(94);Bacteroidetes_unclassified(94);
Otu00370	1794	TACGGAGGATGCAAGCGTTATCCGGATTTATTGGGTTTAAAGGGTGCGTAGGCTGTTCGACAAGTCAGGGGTGAAAGCCCAGTGCCTAACACTGGAACTGCCTTTGATACTGCCGAGCTGGAATACGGATGCCGTGGGAGGAATGAGTAGTGTAGCGGTGAAATGCATAGATATTACTCAGAACACCGATTGCGAAGGCATCTCACGAATCCGTCATTGACGCTGAGGCACGAAAGCGTGGGGATCAAACAGG	Bacteria(100);Bacteroidetes(100);Bacteroidia(100);Bacteroidales(100);Rikenellaceae(100);Rikenellaceae_RC9_gut_group(100);	k__Archaea(100);p__Euryarchaeota(96);p__Euryarchaeota_unclassified(96);p__Euryarchaeota_unclassified(96);p__Euryarchaeota_unclassified(96);p__Euryarchaeota_unclassified(96);p__Euryarchaeota_unclassified(96);	k__Bacteria(100);p__Bacteroidetes(99);p__Bacteroidetes_unclassified(99);p__Bacteroidetes_unclassified(99);p__Bacteroidetes_unclassified(99);p__Bacteroidetes_unclassified(99);p__Bacteroidetes_unclassified(99);	Bacteria(100);Bacteroidetes(99);Bacteroidetes_unclassified(99);Bacteroidetes_unclassified(99);Bacteroidetes_unclassified(99);Bacteroidetes_unclassified(99);
Otu00371	1788	TACGTAGGTGGCAAGCGTTGTCCGGAATTATTGGGCGTAAAGCGCGCGCAGGCGGTTTCTTAAGTCTGATGTGAAAGCCCCCGGCTCAACCGGGGAGGGTCATTGGAAACTGGGGAACTTGAGTGCAGAAGAGGAGAGTGGAATTCCACGTGTAGCGGTGAAATGCGTAGAGATGTGGAGGAACACCAGTGGCGAAGGCGACTCTCTGGTCTGTAACTGACGCTGAGGCGCGAAAGCGTGGGGAGCGAACAGG	Bacteria(100);Firmicutes(100);Bacilli(100);Bacillales(100);Bacillaceae(100);Bacillus(100);	k__Archaea(100);k__Archaea_unclassified(100);k__Archaea_unclassified(100);k__Archaea_unclassified(100);k__Archaea_unclassified(100);k__Archaea_unclassified(100);k__Archaea_unclassified(100);	k__Bacteria(100);p__Firmicutes(100);c__Bacilli(100);o__Bacillales(99);f__Bacillaceae(98);f__Bacillaceae_unclassified(98);f__Bacillaceae_unclassified(98);	Bacteria(100);Firmicutes(100);Bacilli(100);Bacillales(99);Bacillaceae_1(97);Bacillus(97);
Otu00372	1780	TACGAGGGGTGCAAGCGTTGTTCGGAATTACTGGGCGTAAAGGGCGTGCAGGCGGCCACCGTAAGTTAAATGTGAAATCCCTGGGCTTAACCCAGGACGTGCGTTTAAGACTGCGGGGCTCGAATACGGGAGAGGATCGTGGAATTCCTGGTGTAGAGGTGAAATTCGTAGAGATCAGGAGGAACACTCGTGGCGAAGGCGACGATCTGGACCGATATTGACGCTGAGACGCGAAAGCGTGGGTAGCAAACAGG	Bacteria(100);Proteobacteria(100);Deltaproteobacteria(100);Deltaproteobacteria_unclassified(100);Deltaproteobacteria_unclassified(100);Deltaproteobacteria_unclassified(100);	k__Archaea(100);k__Archaea_unclassified(100);k__Archaea_unclassified(100);k__Archaea_unclassified(100);k__Archaea_unclassified(100);k__Archaea_unclassified(100);k__Archaea_unclassified(100);	k__Bacteria(100);p__Proteobacteria(96);c__Deltaproteobacteria(83);c__Deltaproteobacteria_unclassified(83);c__Deltaproteobacteria_unclassified(83);c__Deltaproteobacteria_unclassified(83);c__Deltaproteobacteria_unclassified(83);	Bacteria(97);Proteobacteria(90);Proteobacteria_unclassified(90);Proteobacteria_unclassified(90);Proteobacteria_unclassified(90);Proteobacteria_unclassified(90);
Otu00373	1776	TACGTAGGGGGCAAGCGTTATCCGGATTTACTGGGTGTAAAGGGAGCGTAGACGGCATGGCAAGTCAGATGTGAAAGCCCGGGGCTCAACCCCGGAACTGCATTTGAAACTGTCAAGCTTGAGTGCAGGAGAGGTAAGTGGAATTCCTAGTGTAGCGGTGAAATGCGTAGATATTAGGAGGAACACCGGTGGCGAAGGCGGCTTACTGGACTGTAACTGACGTTGAGGCTCGAAAGCGTGGGGAGCAAACAGG	Bacteria(100);Firmicutes(100);Clostridia(100);Clostridiales(100);Lachnospiraceae(100);Lachnospiraceae_unclassified(100);	k__Archaea(100);p__Euryarchaeota(87);p__Euryarchaeota_unclassified(87);p__Euryarchaeota_unclassified(87);p__Euryarchaeota_unclassified(87);p__Euryarchaeota_unclassified(87);p__Euryarchaeota_unclassified(87);	k__Bacteria(100);p__Firmicutes(100);c__Clostridia(100);o__Clostridiales(100);f__Lachnospiraceae(100);g__Anaerostipes(77);g__Anaerostipes_unclassified(77);	Bacteria(100);Firmicutes(100);Clostridia(100);Clostridiales(100);Lachnospiraceae(100);Clostridium_XlVa(83);
Otu00374	1773	TACGTAGGGGGCGAGCGTTGTCCGGAATGATTGGGCGTAAAGGGCGCGTAGGCGGCCTGTTAAGTCTGGAGTGAAAGTCCTGGTTTTAAGCTGGGAATTGCTTTGGATACTGATGGGCTTGAGTGCAGGAGAGGTAAGTGGAATTCCCAGTGTAGCGGTGAAATGCGTAGAGATTGGGAGGAACACCAGTGGCGAAGGCGACTTACTGGACTGTAACTGACGCTGAGGCGCGAAAGTGTGGGGAGCAAACAGG	Bacteria(100);Firmicutes(100);Clostridia(100);Clostridiales(100);Christensenellaceae(99);Christensenellaceae_R-7_group(99);	k__Archaea(100);p__Euryarchaeota(83);p__Euryarchaeota_unclassified(83);p__Euryarchaeota_unclassified(83);p__Euryarchaeota_unclassified(83);p__Euryarchaeota_unclassified(83);p__Euryarchaeota_unclassified(83);	k__Bacteria(100);p__Firmicutes(92);p__Firmicutes_unclassified(92);p__Firmicutes_unclassified(92);p__Firmicutes_unclassified(92);p__Firmicutes_unclassified(92);p__Firmicutes_unclassified(92);	Bacteria(100);Firmicutes(100);Clostridia(65);Clostridiales(63);Clostridiales_unclassified(63);Clostridiales_unclassified(63);
Otu00375	1769	AACGTAGGAGACGAGCGTTATCCGGATTTACTGGGCGTAAAGCGCGTGTAGGAGGCAGCACAAGTTGGATGTTAAATATCCCGGCTTAACCGGGAGGGGTCGTTCAAAACTGTGCAGCTAGAGTACGGGAGGGGTAATCGGAACTCCGGGAGTAGCGGTGAAATGCGTAGATATCCGGAAGAACACCAGAGGCGAAAGCGGATTACTGGCCCGAAACTGACACTAAGACGCGAAAGCCAGGGTAGCAAACGGG	Bacteria(100);Chloroflexi(100);Anaerolineae(100);Anaerolineales(100);Anaerolineaceae(100);Anaerolineaceae_unclassified(100);	k__Archaea(100);k__Archaea_unclassified(100);k__Archaea_unclassified(100);k__Archaea_unclassified(100);k__Archaea_unclassified(100);k__Archaea_unclassified(100);k__Archaea_unclassified(100);	k__Bacteria(99);p__Chloroflexi(90);c__Anaerolineae(90);o__Anaerolineales(90);f__Anaerolinaceae(90);g__SHD-231(75);g__SHD-231_unclassified(75);	Bacteria(98);Chloroflexi(83);Anaerolineae(77);Anaerolineales(77);Anaerolineaceae(77);Anaerolineaceae_unclassified(77);
Otu00376	1762	TACGTAGGGGGCAAGCGTTGTCCGGAATGATTGGGTGTAAAGGGAGCGTAGACGGCGGTGCAAGTCTGATGTGAAAGGCAGGGGCTCAACTCCTGGACTGCATTGGAAACTGTACTGCTAGAGTGCCGGAGAGGTAAGCGGAATTCCTAGTGTAGCGGTGAAATGCGTAGATATTAGGAGGAACACCAGTGGCGAAGGCGGCTTACTGGACGGTAACTGACGTTGAGGCTCGAAAGCGTGGGGAGCAAACAGG	Bacteria(100);Firmicutes(100);Clostridia(100);Clostridiales(100);Lachnospiraceae(100);Blautia(100);	k__Archaea(100);p__Euryarchaeota(82);p__Euryarchaeota_unclassified(82);p__Euryarchaeota_unclassified(82);p__Euryarchaeota_unclassified(82);p__Euryarchaeota_unclassified(82);p__Euryarchaeota_unclassified(82);	k__Bacteria(100);p__Firmicutes(100);c__Clostridia(99);o__Clostridiales(99);f__Lachnospiraceae(99);f__Lachnospiraceae_unclassified(99);f__Lachnospiraceae_unclassified(99);	Bacteria(100);Firmicutes(100);Clostridia(100);Clostridiales(100);Lachnospiraceae(100);Lachnospiraceae_unclassified(100);
Otu00377	1748	TACGGAGGATGCGAGCGTTATCCGGATTTATTGGGTTTAAAGGGTGCGCAGGCGGCAGGTCAAGTCAGCGGTCAAACTGCGGGGCTCAACCCCGTATCGCCGTTGAAACTGGCCCGCTGGAGTTCGTGCGAGGATGGCGGAATGCGCGGTGTAGCGGTGAAATGCATAGATATCGCGCAGAACCCCGATTGCGAAGGCAGCTGTCCAGCACGCGACTGACGCTCATGCACGAAAGCGTGGGTATCGAACAGG	Bacteria(100);Bacteroidetes(100);Bacteroidia(100);Bacteroidales(100);Bacteroidales_S24-7_group(100);Bacteroidales_S24-7_group_ge(100);	k__Archaea(100);k__Archaea_unclassified(100);k__Archaea_unclassified(100);k__Archaea_unclassified(100);k__Archaea_unclassified(100);k__Archaea_unclassified(100);k__Archaea_unclassified(100);	k__Bacteria(100);p__Bacteroidetes(100);c__Bacteroidia(100);o__Bacteroidales(100);f__S24-7(100);f__S24-7_unclassified(100);f__S24-7_unclassified(100);	Bacteria(100);Bacteroidetes(98);Bacteroidia(95);Bacteroidales(95);Porphyromonadaceae(93);Porphyromonadaceae_unclassified(93);
Otu00378	1746	TACGTAGGTGGCGAGCGTTATCCGGATTTATTGGGCGTAAAGCGTCCGCAGACGGTTTGTTAAGTATAGAATCAAAGCCCGGAGCTTAACTCCGGTTAGTTCTATAAACTGGCAGGCTTGAGTACAGTAGAGGCAAGTGGAATTTCTAGTGTAGCGGTAAAATGCGTAGATATTAGAAGGAACACCAGTGGCGAAGGCGACTTGCTGGGCTGTTACTGACGTTCATGGACGAAAGCGTGGGGAGCAAATAGG	Bacteria(100);Bacteria_unclassified(85);Bacteria_unclassified(85);Bacteria_unclassified(85);Bacteria_unclassified(85);Bacteria_unclassified(85);	k__Archaea(100);p__Euryarchaeota(86);p__Euryarchaeota_unclassified(86);p__Euryarchaeota_unclassified(86);p__Euryarchaeota_unclassified(86);p__Euryarchaeota_unclassified(86);p__Euryarchaeota_unclassified(86);	k__Bacteria(100);p__Tenericutes(100);c__Mollicutes(100);o__RF39(100);o__RF39_unclassified(100);o__RF39_unclassified(100);o__RF39_unclassified(100);	Bacteria(100);Firmicutes(73);Firmicutes_unclassified(73);Firmicutes_unclassified(73);Firmicutes_unclassified(73);Firmicutes_unclassified(73);
Otu00379	1746	TACAGAGGGTGCAAGCGTTGTTCGGAATTACTGGGCGTAAAGGGCGTGTAGGCGGTTAAATAAGTCAGATGTTAAAGACCCGGGCTTAACCTGGGGGCTGCGTTTGAAACTGTTAGACTAGAGAGCAGGAGGGGAGAATGGAATTTCCGGTGTAGAGGTAAAATTCGTAGATATCGGAAGGAACACCAGTGGCGAAGGCGATTCTCTGGACTGCAACTGACGCTGAGGCGCGAAAGCGTGGGGAGCAAACAGT	Bacteria(100);Proteobacteria(100);Proteobacteria_unclassified(100);Proteobacteria_unclassified(100);Proteobacteria_unclassified(100);Proteobacteria_unclassified(100);	k__Archaea(100);p__Euryarchaeota(80);p__Euryarchaeota_unclassified(80);p__Euryarchaeota_unclassified(80);p__Euryarchaeota_unclassified(80);p__Euryarchaeota_unclassified(80);p__Euryarchaeota_unclassified(80);	k__Bacteria(98);p__Proteobacteria(71);p__Proteobacteria_unclassified(71);p__Proteobacteria_unclassified(71);p__Proteobacteria_unclassified(71);p__Proteobacteria_unclassified(71);p__Proteobacteria_unclassified(71);	Bacteria(99);Proteobacteria(64);Proteobacteria_unclassified(64);Proteobacteria_unclassified(64);Proteobacteria_unclassified(64);Proteobacteria_unclassified(64);
Otu00380	1744	TACAGAGGTCGCAAGCGTTGTTCGGATTTACTGGGCGTAAAGCGTGCGCAGGCGGTGGACCATGTCCGACGTGAAATCCCGGGGCTCAGCTCCGGAAGTGCGTCGGAAACCGGTCCGCTGGAGACCGGGAAGGGAGTCTGGAACACACGGTGTAGCGGTGAAATGCGTTGATATCGTGTGGAACACCGGAAGCGAAGGCGAGACTCTGGAACGGATCTGACGCTCATGCACGAAAGCGTGGGGAGCAAACAGG	Bacteria(100);Bacteria_unclassified(100);Bacteria_unclassified(100);Bacteria_unclassified(100);Bacteria_unclassified(100);Bacteria_unclassified(100);	k__Archaea(100);p__Euryarchaeota(77);p__Euryarchaeota_unclassified(77);p__Euryarchaeota_unclassified(77);p__Euryarchaeota_unclassified(77);p__Euryarchaeota_unclassified(77);p__Euryarchaeota_unclassified(77);	k__Bacteria(100);p__Verrucomicrobia(100);c__Verruco-5(100);o__WCHB1-41(100);f__WCHB1-25(100);f__WCHB1-25_unclassified(100);f__WCHB1-25_unclassified(100);	Bacteria(99);Bacteria_unclassified(99);Bacteria_unclassified(99);Bacteria_unclassified(99);Bacteria_unclassified(99);Bacteria_unclassified(99);
Otu00381	1740	TACGTAGGGGGCGAGCGTTGTCCGGAATGATTGGGCGTAAAGGGCGCGTAGGCGGCCCGTTAAGTTAGGAGTGAAAGTCCTGCTTTCAAGGTGGGAATTGCTTTTAATACTGACGGGCTGGAGTACAGGAGAGGAAAGCGGAATTACCGGTGTAGCGGTGAAATGCGTAGAGATCGGTAGGAACACCAGTGGCGAAGGCGGCTTTCTGGACTGAAACTGACGCTGAGGCGCGAAAGCGTGGGGAGCAAACAGG	Bacteria(100);Firmicutes(100);Clostridia(100);Clostridiales(100);Christensenellaceae(80);Christensenellaceae_R-7_group(80);	k__Archaea(100);k__Archaea_unclassified(100);k__Archaea_unclassified(100);k__Archaea_unclassified(100);k__Archaea_unclassified(100);k__Archaea_unclassified(100);k__Archaea_unclassified(100);	k__Bacteria(100);p__Firmicutes(79);p__Firmicutes_unclassified(79);p__Firmicutes_unclassified(79);p__Firmicutes_unclassified(79);p__Firmicutes_unclassified(79);p__Firmicutes_unclassified(79);	Bacteria(100);Firmicutes(80);Firmicutes_unclassified(80);Firmicutes_unclassified(80);Firmicutes_unclassified(80);Firmicutes_unclassified(80);
Otu00382	1723	TACGTAGGTGGCGAGCGTTATCCGGAATTATTGGGCGTAAAGGGTGCGTAGGCGGCCTGTTAAGTTTAAGGTTAAAGAGTGGGGCTCAACCCCATCACGCCTTAGATACTGGCAGGCTAGAGTACTGGAGAGGGAAGTGGAATTCCATGTGTAGCGGTAAAATGCGTAGATATATGGAGGAACACCAGAGGCGAAGGCGGCTTCCTAGACAGAGACTGACGCTCAGGCACGAAAGCGTGGGGAGCAAACAGG	Bacteria(100);Firmicutes(100);Erysipelotrichia(100);Erysipelotrichales(100);Erysipelotrichaceae(100);Erysipelotrichaceae_unclassified(100);	k__Archaea(100);k__Archaea_unclassified(100);k__Archaea_unclassified(100);k__Archaea_unclassified(100);k__Archaea_unclassified(100);k__Archaea_unclassified(100);k__Archaea_unclassified(100);	k__Bacteria(100);p__Firmicutes(100);c__Erysipelotrichi(100);o__Erysipelotrichales(100);f__Erysipelotrichaceae(100);g__Bulleidia(100);g__Bulleidia_unclassified(100);	Bacteria(100);Firmicutes(86);Erysipelotrichia(85);Erysipelotrichales(85);Erysipelotrichaceae(85);Erysipelotrichaceae_unclassified(85);
[truncated: 3,801 more rows]
